# Supplementary material for: Chikungunya virus infection disrupts lymph node lymphatic endothelial cell composition and function via MARCO
Source: JCI Insight. 2024 Jan 9;9(4):e176537. doi: 10.1172/jci.insight.176537 (PMC11143926; doi:10.1172/jci.insight.176537)
Supplement: Supplemental table 1 [file jciinsight-9-176537-s126.xlsx]

## Sheet: 8hpi-mock-up_genes
cell_type	gene	1_p_val	1_avg_log2FC	1_pct.1	1_pct.2	2_p_val	2_avg_log2FC	2_pct.1	2_pct.2	max_pval
cLEC	Gm4951	1.10553e-09	0.424543	0.357	0.047	2.88718e-06	0.185016	0.25	0.033	2.88718e-06
cLEC	Bst2	1.18688e-06	0.383644	0.8	0.7	3.63859e-05	0.531183	0.844	0.528	3.63859e-05
cLEC	Zbp1	9.63409e-05	0.248141	0.314	0.107	7.40768e-08	0.313493	0.344	0.051	9.63409e-05
cLEC	Irf7	2.44076e-06	0.39994	0.386	0.133	0.000162167	0.432549	0.281	0.075	0.000162167
cLEC	Gbp3	0.000553701	0.308471	0.457	0.267	1.46705e-07	0.564904	0.5	0.131	0.000553701
cLEC	Ifi44	0.000946632	0.339767	0.514	0.32	8.6429e-05	0.401459	0.438	0.15	0.000946632
cLEC	Iigp1	0.00111021	0.378597	0.643	0.453	0.000756907	0.468619	0.562	0.276	0.00111021
cLEC	Socs1	0.00308982	0.257272	0.357	0.18	8.25204e-05	0.402711	0.344	0.098	0.00308982
cLEC	Herc6	0.00448832	0.158863	0.386	0.2	0.000106344	0.28674	0.375	0.112	0.00448832
cLEC	Rtp4	0.00582615	0.158458	0.357	0.187	0.000639707	0.167073	0.281	0.079	0.00582615
cLEC	Nampt	0.00346746	0.267515	0.5	0.307	0.00609641	0.190274	0.406	0.182	0.00609641
cLEC	Hist1h1c	0.00651655	0.188979	0.271	0.127	0.00445219	0.286924	0.344	0.145	0.00651655
cLEC	Sult1a1	4.03901e-05	0.356219	0.429	0.18	0.00788216	0.161584	0.344	0.14	0.00788216
cLEC	Pmepa1	0.0102092	0.17203	0.514	0.327	0.00176195	0.267495	0.375	0.15	0.0102092
cLEC	Lgals9	0.0108445	0.227896	0.6	0.493	0.00748704	0.303375	0.531	0.308	0.0108445
cLEC	Phf11d	0.0136002	0.182846	0.457	0.293	0.0117177	0.229896	0.375	0.187	0.0136002
cLEC	Slc3a2	0.00553609	0.255153	0.657	0.48	0.0149982	0.270017	0.5	0.28	0.0149982
cLEC	Mien1	0.00122024	0.196796	0.557	0.34	0.0156814	0.166682	0.406	0.21	0.0156814
cLEC	Isg15	0.0162066	0.348445	0.514	0.447	0.000164445	0.569428	0.531	0.238	0.0162066
cLEC	Nfil3	0.00378455	0.269335	0.543	0.373	0.0178607	0.169598	0.406	0.201	0.0178607
cLEC	Ifit2	0.019682	0.160339	0.143	0.053	0.000705754	0.178031	0.25	0.065	0.019682
cLEC	Gbp6	0.0208132	0.202682	0.329	0.193	5.24088e-05	0.367569	0.344	0.093	0.0208132
cLEC	Cnot6	0.022422	0.166329	0.571	0.427	0.0204915	0.227539	0.438	0.243	0.022422
cLEC	H2-Q4	0.000346901	0.339192	0.657	0.553	0.0239098	0.217574	0.531	0.332	0.0239098
cLEC	Tapbp	0.025944	0.195275	0.686	0.613	0.00152549	0.409599	0.562	0.29	0.025944
cLEC	Tap1	0.00374666	0.246264	0.571	0.407	0.026517	0.171655	0.375	0.201	0.026517
cLEC	Xaf1	0.027578	0.154121	0.457	0.287	0.000281222	0.328181	0.406	0.145	0.027578
cLEC	Sema7a	0.029974	0.176047	0.414	0.287	0.000581282	0.249142	0.344	0.117	0.029974
cLEC	Rassf3	0.00221387	0.262931	0.571	0.387	0.0302193	0.191959	0.375	0.21	0.0302193
cLEC	Sub1	0.0176889	0.224401	0.714	0.62	0.0325976	0.270471	0.719	0.467	0.0325976
cLEC	Psmb8	0.0326698	0.200749	0.614	0.573	0.00944111	0.292895	0.562	0.327	0.0326698
cLEC	Hpcal1	0.0354351	0.22472	0.571	0.46	0.008312	0.177293	0.406	0.187	0.0354351
cLEC	Stat1	0.035889	0.175224	0.486	0.367	0.00142546	0.232903	0.469	0.201	0.035889
cLEC	Gbp7	0.0369291	0.192432	0.557	0.44	0.00162023	0.338739	0.5	0.248	0.0369291
cLEC	Becn1	0.0397503	0.152314	0.571	0.453	0.0205529	0.188652	0.438	0.238	0.0397503
Collecting	Irf7	0.00120142	0.279304	0.362	0.139	2.85759e-05	0.608849	0.654	0.302	0.00120142
Collecting	H2-Q4	0.00490089	0.239682	0.667	0.514	0.000306251	0.366628	0.846	0.605	0.00490089
Collecting	Zbp1	0.00512059	0.230142	0.435	0.222	1.61183e-05	0.355117	0.654	0.233	0.00512059
Collecting	Per1	0.00539781	0.193847	0.406	0.194	0.00454372	0.273635	0.577	0.314	0.00539781
Collecting	Psmb8	0.012699	0.247834	0.623	0.528	0.00289453	0.27425	0.731	0.605	0.012699
Collecting	Frmd6	0.0112817	0.221126	0.609	0.472	0.0151745	0.192278	0.769	0.558	0.0151745
Collecting	Ifit1	0.0072981	0.173843	0.246	0.083	0.0186363	0.354835	0.462	0.267	0.0186363
Collecting	B2m	0.0234282	0.16152	0.986	0.944	0.00400932	0.272431	1	0.93	0.0234282
Collecting	Erh	0.00800611	0.252634	0.594	0.458	0.0273398	0.220177	0.731	0.512	0.0273398
Collecting	Ifi44	0.0301552	0.155688	0.435	0.278	0.000808838	0.452071	0.615	0.349	0.0301552
Collecting	Eml4	0.0159649	0.158913	0.623	0.444	0.0356368	0.205635	0.654	0.523	0.0356368
fLEC	Nfatc3	0.00560415	0.1564	0.735	0.44	0.00174362	0.206713	0.84	0.392	0.00560415
fLEC	Dhx58	0.00756092	0.166056	0.51	0.24	0.00768817	0.166628	0.48	0.216	0.00768817
fLEC	Tor1a	0.00161769	0.187681	0.735	0.48	0.00806082	0.170894	0.72	0.353	0.00806082
fLEC	Erh	0.00956929	0.174459	0.837	0.54	0.00518797	0.218265	0.72	0.392	0.00956929
fLEC	Xaf1	0.0101865	0.231611	0.755	0.66	0.015245	0.24866	0.84	0.608	0.015245
fLEC	Cdkn1a	0.00599183	0.248337	0.735	0.48	0.0160894	0.32003	0.84	0.706	0.0160894
fLEC	H2-Q4	1.45365e-05	0.22833	1	1	0.0208341	0.186638	1	0.902	0.0208341
fLEC	Cmpk2	0.0221516	0.18552	0.245	0.08	0.00199071	0.214497	0.44	0.118	0.0221516
fLEC	Trim30d	0.0154128	0.16796	0.653	0.44	0.0277397	0.186432	0.68	0.373	0.0277397
fLEC	Sp110	0.0293021	0.191642	0.49	0.32	0.0377298	0.205575	0.48	0.255	0.0377298
fLEC	Lgals9	0.0442001	0.151277	0.939	0.68	0.0132612	0.339168	0.72	0.51	0.0442001
tzLEC	Atn1	0.0150914	0.374584	0.238	0	0.00834608	0.570693	0.417	0.091	0.0150914
tzLEC	Mrps17	0.00931771	0.458905	0.381	0.043	0.027142	0.501891	0.25	0.03	0.027142
tzLEC	Cox17	0.00863021	0.713932	0.429	0.087	0.0274345	0.572878	0.583	0.212	0.0274345
tzLEC	Fundc2	0.0387527	0.581365	0.333	0.087	0.0361415	0.629945	0.333	0.091	0.0387527
Valve	Ttc9	0.000572273	0.290078	0.5	0.148	0.00136286	0.244974	0.5	0.111	0.00136286
Valve	Mr1	0.00410537	0.282472	0.538	0.222	1.02264e-06	0.479014	0.5	0.062	0.00410537
Valve	Med21	0.00546475	0.326378	0.654	0.296	0.00214757	0.208395	0.5	0.123	0.00546475
Valve	Gabarapl1	0.00630615	0.340107	0.808	0.556	0.00066293	0.479337	0.9	0.272	0.00630615
Valve	Mtpn	0.00935877	0.266077	0.808	0.722	0.000339527	0.469349	0.9	0.265	0.00935877
Valve	Taok2	0.00743505	0.249599	0.692	0.352	0.00946587	0.158488	0.4	0.105	0.00946587
Valve	Ggta1	0.0099183	0.210711	0.462	0.185	7.59496e-08	0.505001	0.6	0.068	0.0099183
Valve	Ube2h	0.0080533	0.299484	0.769	0.63	0.0109619	0.20966	0.7	0.235	0.0109619
Valve	Mbd2	0.0171671	0.239892	0.885	0.815	0.0105902	0.390737	1	0.37	0.0171671
Valve	Cav2	0.0139711	0.238311	0.808	0.815	0.0202157	0.338304	0.9	0.37	0.0202157
Valve	H2-T23	0.00152427	0.308881	0.962	0.889	0.0204509	0.514802	1	0.494	0.0204509
Valve	Mrpl49	0.0207371	0.23202	0.462	0.222	0.0203944	0.173725	0.4	0.123	0.0207371
Valve	Rbpms	0.0153856	0.22388	0.846	0.852	0.0214793	0.363831	0.8	0.327	0.0214793
Valve	Rab3il1	0.0221277	0.27126	0.577	0.296	0.00730287	0.398051	0.6	0.21	0.0221277
Valve	Thra	0.023911	0.238777	0.731	0.574	0.000619049	0.198657	0.7	0.179	0.023911
Valve	Gmppa	0.0244675	0.150524	0.346	0.13	0.000229774	0.162891	0.4	0.068	0.0244675
Valve	Acer3	0.0260049	0.163795	0.462	0.185	0.000313863	0.191704	0.4	0.068	0.0260049
Valve	Tbc1d8	0.0274123	0.237743	0.346	0.13	2.36603e-06	0.231818	0.4	0.037	0.0274123
Valve	Eid1	0.0276715	0.307032	0.923	0.741	0.0274102	0.238397	0.9	0.352	0.0276715
Valve	Pmp22	0.018524	0.3141	0.577	0.315	0.0279785	0.202276	0.6	0.235	0.0279785
Valve	Ubp1	0.025219	0.153656	0.692	0.37	0.0354543	0.186224	0.4	0.142	0.0354543
Valve	Erh	0.0375854	0.207105	0.769	0.611	0.000139191	0.458705	0.7	0.179	0.0375854
Valve	Zfp212	0.0393293	0.161105	0.346	0.148	1.42245e-05	0.271992	0.5	0.074	0.0393293
Valve	Spata2	0.0403364	0.241303	0.5	0.278	0.00317391	0.161021	0.5	0.13	0.0403364
Valve	Cav1	0.0404307	0.19473	1	0.963	0.0197076	0.457946	1	0.611	0.0404307
Valve	Duoxa2	0.0421195	0.27172	0.192	0.056	1.77752e-05	0.398026	0.3	0.025	0.0421195
Valve	Hnrnpl	0.0434122	0.190709	0.846	0.741	0.00452166	0.447796	1	0.377	0.0434122
Valve	Klf13	0.039776	0.200395	0.769	0.833	0.0448445	0.1722	0.8	0.315	0.0448445
Valve	Smndc1	0.0449352	0.217307	0.731	0.574	8.77948e-05	0.306565	0.8	0.191	0.0449352
Valve	Mpdu1	0.0458332	0.210683	0.615	0.37	0.00109039	0.189286	0.6	0.154	0.0458332
Marco_LEC	Stat1	0.00041911	0.742268	0.607	0.258	0.00060032	0.517792	0.706	0.307	0.00060032
Marco_LEC	Trim26	0.00101439	0.283542	0.429	0.065	0.000279443	0.173978	0.647	0.17	0.00101439
Marco_LEC	Mapk8ip3	0.00228282	0.384212	0.536	0.161	0.000901132	0.267499	0.588	0.17	0.00228282
Marco_LEC	Cdc40	0.00263605	0.262674	0.5	0.129	8.41909e-05	0.212689	0.647	0.17	0.00263605
Marco_LEC	Kpna1	0.00321571	0.248521	0.429	0.097	0.000882908	0.281954	0.588	0.205	0.00321571
Marco_LEC	Gm4951	0.00325316	0.513813	0.5	0.194	0.000305388	0.392896	0.588	0.182	0.00325316
Marco_LEC	Ifi203	0.00330624	0.433077	0.321	0.032	0.000113241	0.186942	0.471	0.091	0.00330624
Marco_LEC	C3	0.00265034	0.570094	0.821	0.484	0.00344424	0.545624	0.882	0.534	0.00344424
Marco_LEC	Cd302	0.00355316	0.588676	0.679	0.323	0.00255627	0.354529	0.824	0.307	0.00355316
Marco_LEC	Secisbp2	0.00383671	0.174609	0.321	0.032	0.000466352	0.154888	0.471	0.102	0.00383671
Marco_LEC	Cep120	0.00442698	0.188579	0.393	0.065	0.00207962	0.178072	0.471	0.136	0.00442698
Marco_LEC	Trafd1	0.000525399	0.538756	0.643	0.258	0.00445298	0.298839	0.765	0.33	0.00445298
Marco_LEC	Grsf1	0.00102086	0.246664	0.571	0.129	0.00454835	0.206548	0.588	0.216	0.00454835
Marco_LEC	F830016B08Rik	0.00469446	0.376634	0.429	0.097	0.00121934	0.273658	0.412	0.102	0.00469446
Marco_LEC	Atf2	0.00470722	0.257124	0.5	0.161	0.00357009	0.21527	0.471	0.148	0.00470722
Marco_LEC	Mib1	0.00245535	0.482979	0.607	0.226	0.00486425	0.265105	0.706	0.295	0.00486425
Marco_LEC	Zbp1	0.00219033	0.421373	0.5	0.129	0.00546833	0.197599	0.529	0.182	0.00546833
Marco_LEC	AW112010	0.0063248	0.411875	0.357	0.065	0.000191883	0.214766	0.529	0.136	0.0063248
Marco_LEC	Ifi44	0.00683905	0.452368	0.571	0.258	0.00100463	0.263209	0.588	0.182	0.00683905
Marco_LEC	Ubqln1	0.0009435	0.432063	0.429	0.065	0.00742165	0.175917	0.529	0.227	0.00742165
Marco_LEC	Tmem11	0.000611274	0.31237	0.5	0.097	0.00789587	0.171546	0.471	0.17	0.00789587
Marco_LEC	Pip5k1a	0.0079668	0.329639	0.464	0.161	0.00038596	0.253724	0.647	0.205	0.0079668
Marco_LEC	Gbp9	0.0079668	0.344427	0.464	0.161	0.00133262	0.192996	0.588	0.182	0.0079668
Marco_LEC	Kpna4	0.00825056	0.36844	0.536	0.258	0.00061152	0.413223	0.765	0.295	0.00825056
Marco_LEC	Gbp3	0.00295128	0.444854	0.5	0.161	0.00843151	0.21352	0.412	0.148	0.00843151
Marco_LEC	Alkbh5	0.00846369	0.24522	0.5	0.226	0.00544779	0.18644	0.706	0.307	0.00846369
Marco_LEC	Tmem106b	0.00847602	0.420318	0.607	0.323	0.00418934	0.301094	0.765	0.307	0.00847602
Marco_LEC	Kctd17	0.00362288	0.405826	0.571	0.226	0.00856901	0.246869	0.706	0.307	0.00856901
Marco_LEC	Etnk1	0.00215938	0.522396	0.536	0.194	0.00876773	0.264394	0.706	0.33	0.00876773
Marco_LEC	Stab1	0.00917124	0.414206	0.75	0.484	0.00673414	0.373033	0.882	0.375	0.00917124
Marco_LEC	Cebpg	0.00588957	0.386267	0.571	0.226	0.00946321	0.203828	0.824	0.375	0.00946321
Marco_LEC	Zkscan1	0.0101896	0.290727	0.321	0.065	9.03854e-05	0.243626	0.412	0.068	0.0101896
Marco_LEC	Myo6	0.0104325	0.353682	0.464	0.194	0.000172686	0.411095	0.765	0.273	0.0104325
Marco_LEC	Cep68	0.0115816	0.215089	0.321	0.065	0.000684433	0.186801	0.529	0.159	0.0115816
Marco_LEC	Thsd7a	0.0115842	0.433182	0.464	0.194	3.45957e-05	0.337964	0.647	0.159	0.0115842
Marco_LEC	Trio	0.0116316	0.242455	0.464	0.161	0.000521511	0.248153	0.706	0.25	0.0116316
Marco_LEC	Blmh	0.011811	0.260197	0.536	0.194	0.000107452	0.173219	0.706	0.182	0.011811
Marco_LEC	Psmb10	0.0118594	0.435851	0.643	0.355	0.0120756	0.21075	0.882	0.443	0.0120756
Marco_LEC	Marc2	0.0127072	0.392337	0.679	0.323	0.00895073	0.212476	0.824	0.375	0.0127072
Marco_LEC	Ifi47	0.0127332	0.366182	0.5	0.226	0.0113486	0.196178	0.529	0.216	0.0127332
Marco_LEC	Gbp7	0.00354539	0.581367	0.607	0.29	0.0130563	0.196517	0.706	0.295	0.0130563
Marco_LEC	Hnrnph2	0.0134059	0.374778	0.571	0.29	0.000242582	0.362642	0.882	0.341	0.0134059
Marco_LEC	Msrb3	0.0134904	0.35714	0.607	0.355	2.42338e-05	0.369664	0.765	0.227	0.0134904
Marco_LEC	Ltbp1	0.0135233	0.347197	0.464	0.194	0.00888185	0.273221	0.529	0.25	0.0135233
Marco_LEC	Dpy19l1	0.00836992	0.308997	0.5	0.194	0.0137124	0.172007	0.529	0.216	0.0137124
Marco_LEC	Helz2	0.00980089	0.348393	0.5	0.194	0.0149158	0.240879	0.529	0.227	0.0149158
Marco_LEC	Ndufb3	0.0149572	0.375687	0.679	0.355	0.0112066	0.259951	0.824	0.42	0.0149572
Marco_LEC	Rtf2	0.0149704	0.331436	0.464	0.194	0.00734969	0.320735	0.647	0.273	0.0149704
Marco_LEC	Fem1c	0.0155024	0.212051	0.429	0.161	0.00038596	0.212949	0.647	0.205	0.0155024
Marco_LEC	Srgap2	0.0157486	0.276514	0.607	0.29	0.00271321	0.252401	0.647	0.261	0.0157486
Marco_LEC	C1ra	0.0157486	0.367705	0.607	0.29	0.0117535	0.213135	0.529	0.25	0.0157486
Marco_LEC	Git2	0.00313204	0.387429	0.5	0.161	0.0159107	0.160313	0.647	0.273	0.0159107
Marco_LEC	Rybp	0.0167212	0.330522	0.464	0.161	0.00138987	0.227353	0.647	0.25	0.0167212
Marco_LEC	Grrp1	0.0173967	0.26083	0.464	0.194	0.000433438	0.307934	0.588	0.182	0.0173967
Marco_LEC	Traf7	0.0175064	0.220204	0.536	0.194	0.00295253	0.150193	0.647	0.227	0.0175064
Marco_LEC	Psme4	0.0175954	0.261816	0.571	0.226	0.00630278	0.184293	0.706	0.284	0.0175954
Marco_LEC	Pnp	0.0177658	0.460289	0.679	0.419	0.00227414	0.418357	0.882	0.42	0.0177658
Marco_LEC	Lhfp	0.010349	0.407097	0.571	0.226	0.0181327	0.266627	0.647	0.318	0.0181327
Marco_LEC	Gngt2	0.0185605	0.3042	0.357	0.097	0.0030063	0.288012	0.647	0.261	0.0185605
Marco_LEC	Trim41	0.0190531	0.228865	0.429	0.161	0.0122681	0.310077	0.471	0.193	0.0190531
Marco_LEC	Zfas1	0.0169217	0.380919	0.571	0.29	0.0191295	0.203929	0.706	0.364	0.0191295
Marco_LEC	Wdr73	0.0195995	0.24587	0.286	0.065	0.00302397	0.176544	0.471	0.159	0.0195995
Marco_LEC	Apopt1	0.0196058	0.156902	0.25	0.032	0.00383008	0.171391	0.529	0.17	0.0196058
Marco_LEC	Acadl	0.0197461	0.30388	0.571	0.323	0.000423019	0.435493	0.882	0.341	0.0197461
Marco_LEC	Prkcsh	0.019764	0.225835	0.5	0.194	0.000761972	0.290044	0.765	0.295	0.019764
Marco_LEC	Nr2f6	0.0202207	0.174552	0.571	0.226	0.000737449	0.232476	0.706	0.25	0.0202207
Marco_LEC	Srpk1	0.0206444	0.370147	0.607	0.29	0.000655881	0.271491	0.706	0.273	0.0206444
Marco_LEC	Ddx58	0.0118399	0.331294	0.571	0.258	0.0214351	0.211944	0.647	0.307	0.0214351
Marco_LEC	Man2b1	0.0214729	0.248239	0.536	0.226	0.0130536	0.159232	0.647	0.284	0.0214729
Marco_LEC	Serp1	0.0216571	0.33974	0.536	0.258	0.0101064	0.198937	0.765	0.341	0.0216571
Marco_LEC	Brd3	0.0216697	0.331374	0.5	0.226	4.39829e-05	0.348351	0.647	0.193	0.0216697
Marco_LEC	Lrpap1	0.02173	0.164517	0.571	0.258	0.000134668	0.437932	0.765	0.295	0.02173
Marco_LEC	Thap12	0.0217445	0.203714	0.5	0.194	0.000612533	0.219405	0.647	0.193	0.0217445
Marco_LEC	Cebpz	0.0217445	0.179935	0.5	0.194	0.00181518	0.279783	0.706	0.284	0.0217445
Marco_LEC	Bclaf1	0.0221437	0.375509	0.643	0.387	0.00959535	0.317078	0.765	0.386	0.0221437
Marco_LEC	Safb2	0.0225089	0.231319	0.393	0.129	0.0185764	0.198534	0.588	0.284	0.0225089
Marco_LEC	Hdlbp	0.0113932	0.412365	0.75	0.452	0.0226336	0.371469	0.882	0.455	0.0226336
Marco_LEC	H2-Q7	0.00114802	0.451742	0.75	0.581	0.0226482	0.481807	1	0.523	0.0226482
Marco_LEC	Ric1	0.022704	0.307019	0.5	0.226	0.00582513	0.193076	0.529	0.205	0.022704
Marco_LEC	Topbp1	0.022721	0.286519	0.393	0.161	0.0021486	0.155648	0.588	0.193	0.022721
Marco_LEC	Czib	0.00224027	0.343136	0.464	0.129	0.023459	0.258818	0.588	0.273	0.023459
Marco_LEC	Fkbp7	0.0237811	0.172084	0.5	0.226	0.00329127	0.163206	0.529	0.17	0.0237811
Marco_LEC	P4ha1	0.0139373	0.284362	0.357	0.097	0.0238382	0.20119	0.471	0.193	0.0238382
Marco_LEC	Scd2	0.0249022	0.38459	0.5	0.226	0.00570557	0.431016	0.647	0.318	0.0249022
Marco_LEC	Cpne3	0.0251281	0.427301	0.643	0.355	0.00292493	0.352986	0.765	0.364	0.0251281
Marco_LEC	Agfg1	0.0254535	0.362135	0.714	0.452	0.0232618	0.283246	0.882	0.42	0.0254535
Marco_LEC	Osmr	0.0257729	0.318719	0.536	0.226	0.00606637	0.231562	0.765	0.295	0.0257729
Marco_LEC	Armcx2	0.0258598	0.153685	0.357	0.129	0.000114075	0.247134	0.588	0.148	0.0258598
Marco_LEC	Lztr1	0.0258598	0.18857	0.357	0.129	0.00160315	0.170819	0.529	0.159	0.0258598
Marco_LEC	Pds5b	0.0262288	0.249184	0.464	0.226	0.00260901	0.388323	0.588	0.239	0.0262288
Marco_LEC	Ttc4	0.0262734	0.199695	0.393	0.129	0.00290592	0.215967	0.471	0.159	0.0262734
Marco_LEC	Supt6	0.0269577	0.301528	0.5	0.258	0.000721432	0.335315	0.706	0.307	0.0269577
Marco_LEC	Acsl1	0.027247	0.164496	0.357	0.129	0.0196091	0.196995	0.294	0.102	0.027247
Marco_LEC	Mysm1	0.000383091	0.419674	0.464	0.065	0.0276252	0.263055	0.529	0.227	0.0276252
Marco_LEC	Tet3	0.0276636	0.250923	0.607	0.323	3.06445e-05	0.335253	0.824	0.239	0.0276636
Marco_LEC	Surf4	0.0276636	0.36757	0.607	0.323	0.000504956	0.397258	0.824	0.341	0.0276636
Marco_LEC	Hs3st3b1	0.0281893	0.323882	0.536	0.226	0.0022241	0.279614	0.765	0.284	0.0281893
Marco_LEC	Dhdds	0.0281931	0.206474	0.286	0.065	0.00109158	0.162724	0.471	0.125	0.0281931
Marco_LEC	Myo9a	0.028755	0.157717	0.357	0.097	0.000135283	0.229001	0.529	0.136	0.028755
Marco_LEC	Mcm3	0.0287564	0.259219	0.5	0.194	0.00901885	0.171121	0.412	0.136	0.0287564
Marco_LEC	Vcam1	0.0288546	0.418169	0.607	0.323	0.00745201	0.433462	0.765	0.386	0.0288546
Marco_LEC	Cxxc1	0.0290752	0.253088	0.393	0.129	0.0116444	0.254848	0.529	0.227	0.0290752
Marco_LEC	Arfrp1	0.029172	0.240753	0.393	0.161	4.10857e-09	0.314651	0.647	0.068	0.029172
Marco_LEC	Gas6	0.00146302	0.642718	0.786	0.387	0.0291851	0.305351	0.824	0.443	0.0291851
Marco_LEC	Gaa	0.0294821	0.263518	0.464	0.194	0.00669434	0.182373	0.647	0.273	0.0294821
Marco_LEC	Sel1l	0.029595	0.242764	0.536	0.258	0.00138699	0.1723	0.706	0.227	0.029595
Marco_LEC	Samd9l	0.029595	0.214685	0.536	0.258	0.00172858	0.291147	0.647	0.239	0.029595
Marco_LEC	Ccdc47	0.0300846	0.258584	0.571	0.29	0.00460378	0.171494	0.706	0.284	0.0300846
Marco_LEC	Svil	0.030097	0.245423	0.464	0.226	0.0165446	0.173007	0.588	0.25	0.030097
Marco_LEC	Afdn	0.0301396	0.400734	0.679	0.387	0.00635854	0.21878	0.824	0.386	0.0301396
Marco_LEC	Shfl	0.0306362	0.229542	0.393	0.161	0.000547412	0.238714	0.353	0.068	0.0306362
Marco_LEC	Sf3b3	0.0307984	0.161284	0.536	0.226	0.000519075	0.165176	0.647	0.193	0.0307984
Marco_LEC	Tcf7l2	0.0308854	0.320598	0.536	0.29	1.61849e-05	0.579316	0.765	0.261	0.0308854
Marco_LEC	Ss18	0.0308854	0.256088	0.571	0.258	0.000399826	0.267534	0.706	0.239	0.0308854
Marco_LEC	Tm9sf4	0.0312194	0.236779	0.5	0.226	2.70116e-05	0.479634	0.706	0.216	0.0312194
Marco_LEC	Arhgap1	0.032179	0.200389	0.5	0.258	0.00222029	0.28862	0.706	0.261	0.032179
Marco_LEC	Mef2a	0.0225674	0.305055	0.679	0.387	0.0328618	0.229735	0.824	0.42	0.0328618
Marco_LEC	Nckap1	0.0331214	0.262883	0.607	0.29	0.014264	0.225035	0.765	0.375	0.0331214
Marco_LEC	Fli1	0.0331214	0.262319	0.607	0.29	0.0178247	0.273743	0.588	0.295	0.0331214
Marco_LEC	Trim2	0.0336122	0.298046	0.5	0.258	0.00035483	0.253418	0.647	0.205	0.0336122
Marco_LEC	Sav1	0.0336351	0.218155	0.571	0.258	0.0021502	0.282768	0.706	0.295	0.0336351
Marco_LEC	Bst2	0.000287326	0.609485	0.857	0.548	0.0337471	0.424927	1	0.602	0.0337471
Marco_LEC	Tma7	0.0340701	0.3187	0.607	0.323	0.00199534	0.386566	0.824	0.375	0.0340701
Marco_LEC	Sap18	0.0341071	0.219273	0.5	0.226	0.00243779	0.263952	0.765	0.341	0.0341071
Marco_LEC	C5ar2	0.0344456	0.218753	0.464	0.226	0.016947	0.163258	0.471	0.193	0.0344456
Marco_LEC	Nsd1	0.0350868	0.288853	0.571	0.258	0.0161186	0.2071	0.765	0.341	0.0350868
Marco_LEC	Ier3ip1	0.0350868	0.241899	0.571	0.258	0.0228524	0.164675	0.647	0.33	0.0350868
Marco_LEC	Rnf213	0.00338752	0.586671	0.643	0.323	0.0352683	0.23281	0.706	0.386	0.0352683
Marco_LEC	Sema3f	0.0353351	0.164355	0.321	0.097	0.00715549	0.326306	0.529	0.205	0.0353351
Marco_LEC	Jkamp	0.0354132	0.210578	0.393	0.161	0.000848158	0.404113	0.588	0.205	0.0354132
Marco_LEC	Mrpl2	0.00881987	0.306458	0.393	0.129	0.0354479	0.170429	0.529	0.227	0.0354479
Marco_LEC	Tln1	0.0358083	0.364216	0.679	0.419	0.0215035	0.383666	0.882	0.466	0.0358083
Marco_LEC	Mia3	0.0363496	0.242637	0.643	0.323	0.0153857	0.237147	0.706	0.33	0.0363496
Marco_LEC	Actr2	0.036409	0.377085	0.714	0.452	0.034821	0.264539	0.824	0.409	0.036409
Marco_LEC	Map4	0.0370963	0.253848	0.679	0.323	0.00800257	0.219223	0.765	0.375	0.0370963
Marco_LEC	Zzef1	0.0371407	0.217389	0.393	0.161	0.00606667	0.260698	0.529	0.216	0.0371407
Marco_LEC	Polr2i	0.0374818	0.339199	0.571	0.323	0.0342472	0.22923	0.706	0.341	0.0374818
Marco_LEC	Stx7	0.0382438	0.226389	0.536	0.226	0.0252693	0.212406	0.647	0.295	0.0382438
Marco_LEC	Nfrkb	0.0382904	0.18132	0.321	0.129	0.000312216	0.168668	0.529	0.136	0.0382904
Marco_LEC	Sp3	0.0388652	0.185998	0.5	0.226	2.12909e-06	0.411352	0.706	0.148	0.0388652
Marco_LEC	Slc39a1	0.0390316	0.413289	0.643	0.419	0.0213226	0.218386	0.824	0.42	0.0390316
Marco_LEC	Eprs	0.0392525	0.284375	0.643	0.387	0.000887984	0.428392	0.765	0.341	0.0392525
Marco_LEC	H2-Q4	0.0393272	0.362839	0.679	0.484	0.000226193	0.457415	0.824	0.364	0.0393272
Marco_LEC	Prpf40a	0.0397667	0.202193	0.536	0.29	0.00194179	0.222291	0.765	0.284	0.0397667
Marco_LEC	Celsr1	0.0397667	0.186001	0.571	0.258	0.020818	0.154972	0.588	0.25	0.0397667
Marco_LEC	Pum1	0.0400711	0.232563	0.607	0.323	0.000663323	0.334581	0.706	0.284	0.0400711
Marco_LEC	Tmem140	0.0408117	0.273718	0.393	0.161	0.00105461	0.302349	0.529	0.159	0.0408117
Marco_LEC	Cct7	0.0408193	0.377098	0.679	0.355	0.0048826	0.25709	0.765	0.33	0.0408193
Marco_LEC	Cyb561	0.0409248	0.152074	0.286	0.097	0.000361403	0.322609	0.412	0.091	0.0409248
Marco_LEC	Pdia4	0.0411138	0.382839	0.536	0.323	0.00196583	0.307344	0.765	0.295	0.0411138
Marco_LEC	Parm1	0.0413759	0.224961	0.321	0.097	0.0341583	0.176742	0.471	0.227	0.0413759
Marco_LEC	Chmp2b	0.0336122	0.18538	0.5	0.258	0.0416151	0.160476	0.588	0.318	0.0416151
Marco_LEC	Kars	0.0422927	0.161306	0.464	0.194	0.000802325	0.220177	0.588	0.193	0.0422927
Marco_LEC	Tead1	0.0422927	0.216037	0.464	0.194	0.00439866	0.266791	0.529	0.205	0.0422927
Marco_LEC	Kdm6a	0.0427597	0.184161	0.393	0.161	0.0100465	0.188846	0.471	0.193	0.0427597
Marco_LEC	Cyyr1	0.000779585	0.490657	0.571	0.161	0.0428239	0.24398	0.412	0.182	0.0428239
Marco_LEC	Rnf114	0.0225089	0.180195	0.393	0.129	0.0428239	0.175607	0.412	0.182	0.0428239
Marco_LEC	Aff1	0.0431725	0.259708	0.536	0.29	0.0318234	0.197669	0.706	0.341	0.0431725
Marco_LEC	Cpxm1	0.0433753	0.327662	0.536	0.258	0.0236627	0.18133	0.647	0.318	0.0433753
Marco_LEC	Pbrm1	0.0434295	0.318727	0.607	0.387	0.00752084	0.331928	0.824	0.398	0.0434295
Marco_LEC	Zfp521	0.0351691	0.250514	0.536	0.258	0.0437029	0.210609	0.647	0.33	0.0437029
Marco_LEC	Gm47405	0.0440376	0.221943	0.25	0.065	0.0182728	0.168553	0.353	0.125	0.0440376
Marco_LEC	Pkn2	0.0442819	0.36675	0.643	0.355	0.0126524	0.265801	0.824	0.398	0.0442819
Marco_LEC	Epas1	0.0246028	0.322035	0.571	0.323	0.0448366	0.178018	0.706	0.375	0.0448366
Marco_LEC	Nmi	0.0449659	0.307832	0.536	0.29	0.00115538	0.24818	0.706	0.25	0.0449659
Marco_LEC	Gata2	0.0450206	0.231122	0.357	0.129	0.0235213	0.193667	0.471	0.216	0.0450206
Marco_LEC	Plvap	0.0455738	0.296368	0.75	0.613	0.042193	0.410005	0.941	0.557	0.0455738
Marco_LEC	Susd6	0.0458335	0.256803	0.571	0.323	0.00256913	0.19345	0.765	0.295	0.0458335
Marco_LEC	Phactr2	0.0458335	0.322242	0.571	0.323	0.025879	0.196712	0.706	0.375	0.0458335
Marco_LEC	Rnf10	0.045841	0.254722	0.643	0.387	0.00537162	0.280441	0.706	0.318	0.045841
Marco_LEC	Pros1	0.045841	0.291685	0.679	0.355	0.0105109	0.212241	0.706	0.307	0.045841
Marco_LEC	Supt16	0.0460973	0.254688	0.607	0.355	0.00864317	0.362139	0.706	0.352	0.0460973
Marco_LEC	Rhoj	0.0461324	0.271769	0.5	0.29	0.000574647	0.356415	0.824	0.352	0.0461324
Marco_LEC	Usp16	0.0467202	0.210688	0.464	0.226	0.000119678	0.410127	0.824	0.341	0.0467202
Marco_LEC	Tob1	0.0467202	0.166849	0.464	0.226	0.0156545	0.23033	0.529	0.239	0.0467202
Marco_LEC	Mob1b	0.0468216	0.228911	0.571	0.258	0.000119474	0.321575	0.765	0.284	0.0468216
Marco_LEC	Mettl6	0.0471563	0.261316	0.429	0.226	0.00447731	0.227411	0.588	0.227	0.0471563
Marco_LEC	Rnaseh2c	0.0471672	0.239886	0.5	0.258	0.00121494	0.215429	0.706	0.261	0.0471672
Marco_LEC	Tap2	0.0476265	0.336722	0.643	0.387	0.0222763	0.199978	0.824	0.398	0.0476265
Marco_LEC	Srsf10	0.0476265	0.358807	0.643	0.387	0.0329932	0.207797	0.765	0.386	0.0476265
Marco_LEC	Iigp1	0.00105691	0.787035	0.679	0.29	0.0480135	0.308016	0.706	0.375	0.0480135
Marco_LEC	Stx5a	0.0480463	0.244459	0.5	0.226	0.00655361	0.189863	0.647	0.284	0.0480463
Marco_LEC	Stx18	0.0185605	0.16864	0.357	0.097	0.0485085	0.260869	0.471	0.227	0.0485085
Marco_LEC	Vapa	0.0392525	0.35852	0.643	0.387	0.0487253	0.256146	0.706	0.386	0.0487253
Marco_LEC	Ces2g	0.0487587	0.32051	0.607	0.387	0.00599832	0.29927	0.824	0.364	0.0487587
Marco_LEC	Caml	0.0491717	0.210366	0.321	0.129	0.00254557	0.292481	0.412	0.114	0.0491717
Marco_LEC	H2-T23	0.0494608	0.38236	0.679	0.516	0.0130154	0.426429	0.882	0.477	0.0494608
Marco_LEC	Zeb2	0.0494702	0.36776	0.643	0.387	0.00460993	0.393519	0.824	0.386	0.0494702
Marco_LEC	Pik3r1	0.0495878	0.344338	0.536	0.355	0.0123337	0.307129	0.647	0.307	0.0495878
Marco_LEC	H2-Q6	0.0496982	0.336748	0.571	0.419	0.0275331	0.348086	0.824	0.432	0.0496982
Marco_LEC	Purb	0.0130573	0.493017	0.714	0.387	0.0497851	0.23582	0.824	0.466	0.0497851
BEC	H2-Q4	7.12562e-14	0.262703	0.61	0.513	4.43665e-15	0.223008	0.572	0.384	7.12562e-14
BEC	Irf7	4.65108e-09	0.230128	0.426	0.31	4.55801e-13	0.187826	0.448	0.278	4.65108e-09
BEC	Hspb1	1.70574e-07	0.190715	0.699	0.65	9.3414e-06	0.150978	0.757	0.616	9.3414e-06
BEC	H2-T23	1.81804e-05	0.159077	0.633	0.598	1.51811e-13	0.245409	0.673	0.503	1.81804e-05
BEC	Ifi203	4.20531e-05	0.160898	0.561	0.508	3.48209e-12	0.224918	0.618	0.432	4.20531e-05
BEC	Cxcl9	4.60825e-05	0.216188	0.264	0.193	5.56431e-22	0.329703	0.422	0.214	4.60825e-05
BEC	Isg15	0.000206517	0.16772	0.529	0.469	1.08987e-12	0.226127	0.614	0.421	0.000206517
FRC	Gm11808	1.56139e-09	0.153459	0.716	0.609	2.75078e-32	0.293675	0.76	0.414	1.56139e-09
FRC	Sulf1	1.91922e-09	0.203335	0.631	0.48	3.23856e-10	0.170453	0.576	0.356	1.91922e-09
FRC	Sox9	7.01658e-10	0.180934	0.362	0.202	2.86404e-09	0.215976	0.343	0.188	2.86404e-09
FRC	Dpysl2	4.57264e-09	0.157816	0.749	0.656	2.09534e-11	0.162579	0.786	0.505	4.57264e-09
FRC	Maf	3.82297e-08	0.15245	0.455	0.286	2.60058e-10	0.206261	0.421	0.24	3.82297e-08
FRC	Actr3	4.62354e-07	0.151243	0.756	0.657	8.42808e-13	0.205709	0.815	0.572	4.62354e-07
FRC	Cr2	0.00630468	0.155239	0.146	0.096	4.52803e-06	0.227347	0.159	0.076	0.00630468
PvC	Isg15	4.61026e-10	0.457272	0.632	0.351	2.28987e-08	0.335049	0.669	0.418	2.28987e-08
PvC	Gm11808	2.99234e-10	0.317352	0.596	0.324	6.07759e-07	0.194821	0.5	0.299	6.07759e-07
PvC	Gbp2	7.49006e-08	0.341	0.45	0.229	1.33529e-06	0.164093	0.475	0.264	1.33529e-06
PvC	Bst2	5.3486e-06	0.317814	0.766	0.595	7.12004e-07	0.278856	0.856	0.655	5.3486e-06
PvC	Sp110	6.41106e-06	0.157078	0.357	0.164	1.46121e-06	0.159368	0.356	0.18	6.41106e-06
PvC	H2-Q4	6.5822e-06	0.209447	0.55	0.321	5.13776e-07	0.199307	0.581	0.35	6.5822e-06
PvC	H2-T23	1.04837e-05	0.308569	0.655	0.466	2.9843e-08	0.312705	0.713	0.481	1.04837e-05
PvC	Adrm1	1.38127e-05	0.177274	0.538	0.313	2.60966e-06	0.186698	0.488	0.295	1.38127e-05
PvC	Errfi1	1.24369e-05	0.272002	0.731	0.538	0.000125289	0.209122	0.775	0.609	0.000125289
PvC	Ifit3	0.000147256	0.180686	0.257	0.118	5.01507e-06	0.172512	0.306	0.145	0.000147256
PvC	Ier5	0.000119194	0.251839	0.713	0.557	0.000175325	0.197358	0.812	0.64	0.000175325
PvC	Rtp4	4.49004e-06	0.177341	0.351	0.16	0.000182928	0.185768	0.325	0.194	0.000182928
PvC	Ly6e	4.4422e-05	0.311999	0.737	0.615	0.000187096	0.208355	0.844	0.681	0.000187096
PvC	Tgtp2	0.00021274	0.185488	0.24	0.111	3.61401e-08	0.187142	0.312	0.123	0.00021274
PvC	Tspo	9.73892e-06	0.280018	0.684	0.523	0.000219237	0.184056	0.756	0.583	0.000219237
PvC	Stat1	7.92454e-05	0.236323	0.515	0.344	0.00023201	0.182627	0.575	0.415	0.00023201
PvC	4931406P16Rik	0.000234381	0.187862	0.602	0.435	2.6751e-06	0.20714	0.7	0.462	0.000234381
PvC	Rnf213	0.000313369	0.174188	0.404	0.24	2.13526e-05	0.175344	0.456	0.275	0.000313369
PvC	Lmcd1	4.64027e-06	0.256914	0.415	0.21	0.000361124	0.158238	0.388	0.242	0.000361124
PvC	Uba52	0.000396526	0.153758	0.708	0.595	6.07375e-07	0.186991	0.806	0.598	0.000396526
PvC	Gdf15	5.96416e-05	0.236038	0.404	0.237	0.000418117	0.154856	0.519	0.338	0.000418117
PvC	Lgals9	0.000550017	0.191987	0.561	0.405	1.56441e-06	0.215526	0.65	0.424	0.000550017
PvC	Irgm1	6.41561e-06	0.279658	0.433	0.244	0.000597485	0.154211	0.444	0.284	0.000597485
PvC	Wtip	0.000731962	0.184053	0.55	0.397	4.56358e-07	0.186564	0.619	0.374	0.000731962
PvC	Suds3	0.000736139	0.166057	0.491	0.336	3.82448e-05	0.150145	0.519	0.308	0.000736139
PvC	Nop53	0.000908184	0.168773	0.62	0.485	8.40204e-05	0.159334	0.725	0.516	0.000908184
PvC	Nr4a3	0.00120161	0.174156	0.287	0.164	0.000899221	0.152835	0.431	0.294	0.00120161
PvC	Klf6	0.00131538	0.216121	0.731	0.603	0.000551599	0.190244	0.812	0.675	0.00131538
PvC	Socs3	0.000525868	0.224333	0.766	0.588	0.00133115	0.179799	0.844	0.688	0.00133115
PvC	Gbp3	0.00133649	0.167213	0.339	0.214	2.09163e-08	0.199044	0.438	0.217	0.00133649
PvC	Impact	0.00204955	0.152151	0.38	0.244	3.17774e-06	0.154439	0.394	0.207	0.00204955
PvC	Arhgap29	0.00227226	0.16259	0.608	0.469	0.000132418	0.179474	0.688	0.479	0.00227226
PvC	Lmna	0.00233512	0.189142	0.784	0.656	4.8366e-06	0.226853	0.863	0.749	0.00233512
PvC	Irs2	0.00063452	0.201668	0.509	0.344	0.00251783	0.162064	0.581	0.439	0.00251783
PvC	Rrad	0.000341447	0.263918	0.667	0.527	0.00274602	0.187358	0.731	0.589	0.00274602
PvC	Cxcl9	0.0027875	0.28755	0.246	0.134	0.000600728	0.220463	0.362	0.228	0.0027875
PvC	Lgals3bp	0.00305399	0.153211	0.55	0.393	5.65776e-08	0.279956	0.631	0.4	0.00305399
PvC	Iigp1	2.68615e-05	0.339329	0.602	0.443	0.00363008	0.197902	0.581	0.446	0.00363008
PvC	Ccl2	0.00383685	0.281849	0.404	0.275	0.00128011	0.252692	0.625	0.47	0.00383685
PvC	Kdm6b	0.0011279	0.204854	0.649	0.489	0.00401035	0.150981	0.769	0.602	0.00401035
PvC	Taf1d	0.00409955	0.160447	0.602	0.477	0.000387454	0.156763	0.694	0.536	0.00409955
PvC	Mndal	0.00490131	0.151679	0.556	0.401	1.85658e-05	0.202826	0.669	0.45	0.00490131
PvC	S100a10	0.00693725	0.161121	0.69	0.584	0.000973352	0.170219	0.787	0.596	0.00693725
PvC	Ifi211	0.00727996	0.152056	0.211	0.118	6.3073e-07	0.169746	0.306	0.134	0.00727996
PvC	Ehd2	0.00761734	0.161042	0.749	0.63	0.00101518	0.173268	0.819	0.65	0.00761734
PvC	Cxcl10	0.00547785	0.273849	0.439	0.313	0.00982305	0.179824	0.588	0.461	0.00982305
PvC	Psmb8	0.00999123	0.165681	0.62	0.496	0.00233735	0.154262	0.637	0.488	0.00999123
PvC	Nr4a1	0.0105243	0.187718	0.684	0.569	0.00564444	0.170284	0.762	0.666	0.0105243
PvC	Hspa1a	0.0222902	0.163485	0.556	0.477	0.00262353	0.15368	0.644	0.497	0.0222902
B cells	Gm11808	1.08572e-06	0.218139	0.788	0.636	5.63438e-18	0.365773	0.809	0.481	1.08572e-06
B cells	Kdm6b	0.000322976	0.193335	0.679	0.531	0.000313797	0.168117	0.653	0.498	0.000322976
B cells	Ccr7	2.44563e-05	0.243653	0.777	0.642	0.000364762	0.171389	0.865	0.712	0.000364762
B cells	Cxcr4	0.00172628	0.182516	0.648	0.547	8.24107e-06	0.194975	0.614	0.41	0.00172628
B cells	Klf6	0.00910814	0.151663	0.72	0.614	1.02935e-07	0.259493	0.785	0.554	0.00910814
B cells	Ifitm3	0.013313	0.156742	0.466	0.358	0.000142018	0.196925	0.765	0.545	0.013313
Macrophages	Eipr1	0.000732968	0.332902	0.318	0.024	0.000978643	0.27609	0.391	0.053	0.000978643
Macrophages	Tspyl1	0.000357483	0.486113	0.545	0.122	0.00147394	0.385113	0.478	0.105	0.00147394
Macrophages	Ifi209	0.00134104	0.310956	0.364	0.049	0.0017024	0.359152	0.435	0.079	0.0017024
Macrophages	Chp1	0.00193109	0.225162	0.455	0.098	0.00112607	0.336611	0.522	0.132	0.00193109
Macrophages	Gm20559	0.00134104	0.175146	0.364	0.049	0.00229962	0.436028	0.478	0.132	0.00229962
Macrophages	Cdk2ap1	0.00137574	0.402741	0.455	0.098	0.00269457	0.373046	0.565	0.158	0.00269457
Macrophages	Orai3	0.0030441	0.32675	0.455	0.122	0.000379626	0.357461	0.478	0.105	0.0030441
Macrophages	Mark2	0.00235642	0.270675	0.455	0.098	0.00353035	0.38121	0.565	0.237	0.00353035
Macrophages	Psme4	0.00355406	0.285863	0.409	0.098	0.0029453	0.42784	0.609	0.237	0.00355406
Macrophages	Rc3h1	0.00365421	0.410165	0.545	0.195	0.000364181	0.477812	0.609	0.184	0.00365421
Macrophages	Irgm1	0.00306095	0.477103	0.318	0.049	0.00400182	0.369344	0.391	0.105	0.00400182
Macrophages	Dot1l	0.00414392	0.173625	0.273	0.024	0.000277532	0.47003	0.391	0.026	0.00414392
Macrophages	2610507B11Rik	0.0045577	0.45339	0.545	0.195	0.00177349	0.382288	0.609	0.184	0.0045577
Macrophages	Mif4gd	0.00337904	0.428519	0.364	0.073	0.00495129	0.229974	0.304	0.053	0.00495129
Macrophages	Cybc1	0.00197661	0.159168	0.364	0.049	0.00553515	0.28319	0.391	0.105	0.00553515
Macrophages	Trim25	0.00041054	0.583773	0.591	0.146	0.00582616	0.414667	0.652	0.316	0.00582616
Macrophages	Lrrfip1	0.00585077	0.438074	0.727	0.317	0.000777705	0.536025	0.783	0.316	0.00585077
Macrophages	Ccnl2	0.00608578	0.258363	0.545	0.171	0.000870783	0.463322	0.696	0.263	0.00608578
Macrophages	Odf2	0.000382269	0.330915	0.409	0.049	0.00632357	0.154417	0.348	0.079	0.00632357
Macrophages	Ube2d2a	0.00642107	0.503012	0.636	0.317	0.00257188	0.441221	0.826	0.447	0.00642107
Macrophages	Chpt1	0.00136247	0.169212	0.318	0.024	0.00722882	0.27854	0.348	0.079	0.00722882
Macrophages	Dedd2	0.00542356	0.26598	0.455	0.146	0.00722882	0.248704	0.348	0.079	0.00722882
Macrophages	Mob1b	0.00810462	0.207303	0.364	0.073	0.00453667	0.294353	0.435	0.105	0.00810462
Macrophages	Gtpbp2	0.00104823	0.206209	0.318	0.024	0.00856576	0.330113	0.522	0.184	0.00856576
Macrophages	Tm2d3	0.00114444	0.283833	0.364	0.049	0.00882833	0.228119	0.435	0.132	0.00882833
Macrophages	Zfp622	0.00905522	0.272335	0.5	0.195	0.00218185	0.432703	0.565	0.211	0.00905522
Macrophages	Sgk3	0.00787328	0.444413	0.591	0.244	0.00911468	0.238833	0.565	0.211	0.00911468
Macrophages	Rnaset2a	0.00488564	0.409202	0.636	0.244	0.00926964	0.261631	0.696	0.289	0.00926964
Macrophages	Rcsd1	0.004047	0.285645	0.409	0.098	0.0101755	0.251961	0.478	0.158	0.0101755
Macrophages	Pttg1ip	0.0101904	0.378216	0.545	0.22	0.0055008	0.286389	0.435	0.132	0.0101904
Macrophages	Srsf6	0.00449293	0.417938	0.591	0.244	0.0104588	0.331438	0.739	0.368	0.0104588
Macrophages	Pten	0.0105001	0.409444	0.636	0.293	0.00757602	0.43054	0.696	0.342	0.0105001
Macrophages	Dnajb9	0.00436957	0.464481	0.455	0.171	0.0108909	0.285151	0.609	0.237	0.0108909
Macrophages	Sh3bp5	0.0112916	0.235307	0.227	0.024	0.00729446	0.221223	0.478	0.132	0.0112916
Macrophages	Daxx	0.0118425	0.242667	0.455	0.146	0.00990142	0.276765	0.435	0.132	0.0118425
Macrophages	Rsrp1	0.0048797	0.464205	0.636	0.268	0.0119738	0.431259	0.739	0.421	0.0119738
Macrophages	Zup1	0.00865423	0.342111	0.409	0.146	0.0120734	0.311068	0.435	0.158	0.0120734
Macrophages	Inpp4a	0.00431605	0.321407	0.409	0.098	0.0122805	0.225328	0.391	0.105	0.0122805
Macrophages	Nipa2	7.116e-05	0.473545	0.5	0.073	0.0125655	0.312579	0.652	0.263	0.0125655
Macrophages	Mdm2	0.00789634	0.150705	0.5	0.146	0.0126462	0.33258	0.522	0.237	0.0126462
Macrophages	Sp100	0.012828	0.457642	0.545	0.317	0.000248362	0.609694	0.739	0.342	0.012828
Macrophages	Isg15	0.000209018	0.618302	0.364	0.024	0.0132856	0.517643	0.522	0.237	0.0132856
Macrophages	Fam49a	0.00546223	0.245157	0.364	0.073	0.0133861	0.439227	0.609	0.263	0.0133861
Macrophages	Tor1aip2	0.0134277	0.271017	0.364	0.098	0.00106732	0.432358	0.696	0.237	0.0134277
Macrophages	Ms4a4c	0.0134277	0.262301	0.364	0.098	0.00343357	0.565622	0.522	0.158	0.0134277
Macrophages	Mfsd1	0.0130935	0.343114	0.455	0.171	0.013618	0.271163	0.609	0.211	0.013618
Macrophages	Srsf5	0.0142864	0.501202	0.727	0.415	0.000108467	0.690546	1	0.474	0.0142864
Macrophages	Nfkb1	0.0131254	0.367132	0.591	0.293	0.0143163	0.322421	0.739	0.395	0.0143163
Macrophages	Frat2	0.00445784	0.226271	0.364	0.073	0.0146207	0.170975	0.391	0.105	0.0146207
Macrophages	Zdhhc5	0.0148322	0.204152	0.318	0.073	0.00177523	0.345741	0.478	0.132	0.0148322
Macrophages	Dync1i2	0.0148995	0.327558	0.591	0.268	0.000606173	0.508463	0.783	0.395	0.0148995
Macrophages	Diaph1	0.00658843	0.46633	0.636	0.268	0.0151363	0.337543	0.696	0.342	0.0151363
Macrophages	Prr14	0.0152238	0.263106	0.409	0.122	0.00882833	0.295915	0.435	0.132	0.0152238
Macrophages	Sft2d1	0.0157499	0.261262	0.5	0.195	0.00849785	0.321424	0.609	0.237	0.0157499
Macrophages	Wrn	0.015992	0.179845	0.364	0.098	0.00758018	0.289645	0.391	0.105	0.015992
Macrophages	Cybb	0.0160951	0.548353	0.591	0.244	0.00691737	0.555113	0.739	0.421	0.0160951
Macrophages	Rora	0.000524937	0.19424	0.273	0	0.0161944	0.184533	0.217	0.026	0.0161944
Macrophages	Ell2	0.0148322	0.270797	0.318	0.073	0.0163034	0.167154	0.435	0.132	0.0163034
Macrophages	Dusp1	0.0165202	0.515183	0.682	0.39	0.000547061	0.655218	0.913	0.5	0.0165202
Macrophages	Dusp16	0.0062995	0.19528	0.409	0.098	0.0168225	0.302168	0.348	0.105	0.0168225
Macrophages	Ldlrap1	0.0171622	0.153718	0.136	0	0.0146207	0.261084	0.391	0.105	0.0171622
Macrophages	Pgp	0.0175485	0.346874	0.364	0.122	0.0146292	0.152336	0.435	0.132	0.0175485
Macrophages	Rfx7	0.0179823	0.270751	0.455	0.146	0.0117311	0.205509	0.522	0.184	0.0179823
Macrophages	Bcap31	0.00715373	0.466329	0.545	0.22	0.0180465	0.288516	0.652	0.316	0.0180465
Macrophages	Adgre1	0.00191296	0.415274	0.409	0.073	0.0181129	0.301432	0.565	0.237	0.0181129
Macrophages	Hnrnph2	0.0181243	0.254747	0.545	0.22	0.0156054	0.2587	0.565	0.263	0.0181243
Macrophages	Dnaja1	0.0146081	0.441428	0.727	0.317	0.0181455	0.34266	0.87	0.526	0.0181455
Macrophages	Gna13	0.0184425	0.329598	0.591	0.244	0.00248667	0.355011	0.696	0.316	0.0184425
Macrophages	Map3k8	0.00817604	0.392149	0.545	0.195	0.0185316	0.335576	0.696	0.368	0.0185316
Macrophages	Rara	0.00329488	0.37327	0.591	0.195	0.0185753	0.284825	0.609	0.289	0.0185753
Macrophages	Znfx1	0.00989622	0.235401	0.273	0.049	0.0189555	0.320985	0.261	0.053	0.0189555
Macrophages	Gpbp1l1	0.0066666	0.218381	0.364	0.073	0.0189767	0.202154	0.565	0.237	0.0189767
Macrophages	Ndufaf2	0.00295203	0.283347	0.273	0.024	0.0191384	0.175038	0.304	0.079	0.0191384
Macrophages	Nkiras2	0.00384664	0.220428	0.318	0.049	0.019638	0.249985	0.391	0.132	0.019638
Macrophages	Pdzd8	0.0188866	0.249198	0.409	0.122	0.019638	0.28547	0.391	0.132	0.019638
Macrophages	Pirb	0.00787328	0.452458	0.591	0.244	0.0196705	0.334	0.565	0.263	0.0196705
Macrophages	Rell1	0.0198526	0.357222	0.545	0.244	0.00432036	0.316844	0.609	0.237	0.0198526
Macrophages	Ppp2r1a	0.0207209	0.247114	0.5	0.22	0.00106732	0.554159	0.696	0.237	0.0207209
Macrophages	Emc7	0.0207676	0.268947	0.545	0.244	0.00378676	0.399104	0.652	0.237	0.0207676
Macrophages	Bsg	0.000171128	0.649499	0.773	0.341	0.0208329	0.337494	0.826	0.474	0.0208329
Macrophages	Ccdc186	0.0212284	0.175995	0.364	0.098	0.0140162	0.333049	0.478	0.158	0.0212284
Macrophages	Ogt	0.0214144	0.273002	0.636	0.293	0.0172837	0.336898	0.565	0.237	0.0214144
Macrophages	Nucb1	0.0214906	0.364799	0.455	0.22	0.00968075	0.321598	0.696	0.316	0.0214906
Macrophages	Sertad1	0.0216336	0.296305	0.455	0.171	0.00800385	0.369646	0.652	0.342	0.0216336
Macrophages	Rnf187	0.0201162	0.374664	0.682	0.341	0.0223527	0.262472	0.696	0.342	0.0223527
Macrophages	Prep	0.0114196	0.199915	0.273	0.049	0.0224089	0.181303	0.348	0.105	0.0224089
Macrophages	Tet2	0.00630287	0.325264	0.455	0.122	0.0225302	0.312541	0.565	0.263	0.0225302
Macrophages	Ypel5	0.0227085	0.338058	0.545	0.244	0.00347652	0.361725	0.609	0.237	0.0227085
Macrophages	Dennd5a	0.0228237	0.275478	0.636	0.268	0.00692216	0.427928	0.652	0.342	0.0228237
Macrophages	Tsc22d3	0.023296	0.400134	0.5	0.244	4.44967e-05	0.698824	0.652	0.158	0.023296
Macrophages	Lrp10	0.0142724	0.390305	0.455	0.195	0.0238791	0.314965	0.739	0.368	0.0238791
Macrophages	Zfp106	0.0163147	0.458198	0.591	0.268	0.0241143	0.261542	0.609	0.316	0.0241143
Macrophages	Pdcd6	0.00479706	0.339412	0.591	0.22	0.024313	0.222729	0.696	0.342	0.024313
Macrophages	Lbr	0.0152716	0.250367	0.455	0.171	0.0246316	0.292582	0.565	0.263	0.0246316
Macrophages	Rbm38	0.024798	0.27284	0.318	0.098	0.0138504	0.153225	0.435	0.132	0.024798
Macrophages	Gle1	0.00885071	0.283221	0.318	0.073	0.0250595	0.181925	0.348	0.105	0.0250595
Macrophages	Pes1	0.0251346	0.193721	0.409	0.146	0.0124019	0.209833	0.435	0.132	0.0251346
Macrophages	Adcy7	0.0095325	0.250056	0.545	0.195	0.0251487	0.295943	0.478	0.211	0.0251487
Macrophages	Itpk1	0.0251604	0.176318	0.273	0.073	0.0017024	0.328617	0.435	0.079	0.0251604
Macrophages	Tpm4	0.0253794	0.388059	0.591	0.293	0.014907	0.37659	0.739	0.421	0.0253794
Macrophages	Abhd17b	0.0255948	0.316058	0.364	0.122	0.00615804	0.332114	0.478	0.158	0.0255948
Macrophages	Taf5l	0.002133	0.195586	0.364	0.049	0.0259196	0.224946	0.304	0.079	0.0259196
Macrophages	Tmem59	0.0260594	0.375888	0.636	0.341	0.0183247	0.393867	0.739	0.447	0.0260594
Macrophages	Sla	0.0112237	0.313337	0.455	0.146	0.0260951	0.251672	0.565	0.237	0.0260951
Macrophages	Limd1	0.00877088	0.295438	0.545	0.22	0.0264159	0.274494	0.522	0.211	0.0264159
Macrophages	Sf3a2	0.0166764	0.208387	0.409	0.146	0.0264837	0.188639	0.348	0.105	0.0264837
Macrophages	Nfya	0.0255948	0.302509	0.364	0.122	0.0264837	0.188916	0.348	0.105	0.0264837
Macrophages	Sp110	0.00291661	0.42996	0.545	0.195	0.026597	0.265243	0.652	0.316	0.026597
Macrophages	Ogfr	0.0267431	0.319954	0.455	0.195	0.0125655	0.256355	0.652	0.263	0.0267431
Macrophages	Lsm3	0.0280697	0.226472	0.409	0.171	0.0117311	0.224345	0.522	0.184	0.0280697
Macrophages	Prrc2a	0.0282635	0.243949	0.545	0.244	0.00124232	0.426364	0.609	0.211	0.0282635
Macrophages	Kdm7a	0.0284638	0.290007	0.5	0.22	0.00262335	0.44012	0.696	0.316	0.0284638
Macrophages	Nr3c1	0.0289736	0.15312	0.5	0.195	0.000326123	0.50214	0.739	0.237	0.0289736
Macrophages	Pde4b	0.0291746	0.400035	0.545	0.268	0.00102341	0.5982	0.826	0.342	0.0291746
Macrophages	Bptf	0.0291746	0.333733	0.545	0.268	0.0208129	0.358855	0.565	0.237	0.0291746
Macrophages	Dusp11	0.0291746	0.323111	0.545	0.268	0.0218846	0.272856	0.652	0.368	0.0291746
Macrophages	Tfe3	0.0299201	0.275342	0.364	0.122	0.0226151	0.216408	0.478	0.184	0.0299201
Macrophages	Bcl7b	0.00251624	0.207775	0.455	0.098	0.0299837	0.181209	0.609	0.289	0.0299837
Macrophages	Satb1	0.0302532	0.158163	0.227	0.049	0.00609672	0.33154	0.261	0.026	0.0302532
Macrophages	Klf13	0.00509322	0.516116	0.636	0.293	0.0304897	0.346954	0.652	0.368	0.0304897
Macrophages	Ly9	0.0306097	0.21279	0.409	0.146	0.0181436	0.186899	0.435	0.132	0.0306097
Macrophages	Kras	0.0207676	0.29155	0.545	0.244	0.0310705	0.284966	0.609	0.316	0.0310705
Macrophages	Rab1a	0.0312412	0.24344	0.591	0.293	0.0152862	0.348634	0.783	0.342	0.0312412
Macrophages	Zwint	0.0017813	0.251749	0.409	0.073	0.0314457	0.169275	0.391	0.132	0.0314457
Macrophages	Mlx	0.0309769	0.210302	0.318	0.098	0.0315037	0.17023	0.478	0.184	0.0315037
Macrophages	Itgb2	0.0092231	0.352466	0.545	0.22	0.031558	0.319724	0.739	0.395	0.031558
Macrophages	Zbtb7a	0.0120568	0.396194	0.636	0.293	0.0316265	0.251026	0.652	0.342	0.0316265
Macrophages	Osbpl8	0.00454976	0.333937	0.455	0.146	0.031856	0.262878	0.435	0.184	0.031856
Macrophages	Rbm42	0.0165342	0.215639	0.5	0.195	0.0324984	0.202154	0.565	0.237	0.0324984
Macrophages	Rab5a	0.0160951	0.318125	0.591	0.244	0.0328253	0.205798	0.739	0.395	0.0328253
Macrophages	Serinc3	0.0021068	0.564687	0.864	0.463	0.0329746	0.33078	0.957	0.605	0.0329746
Macrophages	Mga	0.0331408	0.153618	0.364	0.122	0.012356	0.357893	0.565	0.237	0.0331408
Macrophages	Ppid	0.000974778	0.234412	0.364	0.049	0.0331445	0.318869	0.478	0.211	0.0331445
Macrophages	Cpsf7	0.0023634	0.286931	0.409	0.073	0.0331445	0.202215	0.478	0.211	0.0331445
Macrophages	Gatad1	0.0146307	0.197992	0.455	0.146	0.0336024	0.22096	0.522	0.237	0.0336024
Macrophages	Tnrc18	0.0339301	0.229337	0.409	0.171	0.0242054	0.267426	0.609	0.263	0.0339301
Macrophages	Brd4	0.0341724	0.269665	0.636	0.317	0.0174932	0.342182	0.652	0.342	0.0341724
Macrophages	Gpbp1	0.00800903	0.403827	0.636	0.268	0.0344003	0.289442	0.696	0.368	0.0344003
Macrophages	Madd	0.0345228	0.220656	0.227	0.049	0.0172019	0.186724	0.435	0.132	0.0345228
Macrophages	Mink1	0.0345336	0.16757	0.318	0.098	0.00453667	0.360894	0.435	0.105	0.0345336
Macrophages	Gch1	0.0345336	0.25826	0.318	0.098	0.0261152	0.226044	0.478	0.184	0.0345336
Macrophages	Psen1	0.00806333	0.432718	0.591	0.268	0.0345963	0.159444	0.522	0.211	0.0345963
Macrophages	Pygl	0.0348572	0.316299	0.364	0.146	0.0248997	0.204542	0.478	0.184	0.0348572
Macrophages	Hat1	0.00560213	0.214134	0.455	0.122	0.0349826	0.203318	0.435	0.184	0.0349826
Macrophages	Tmem50a	0.0354339	0.365562	0.682	0.39	0.0328091	0.331957	0.783	0.5	0.0354339
Macrophages	Dipk1a	0.00565476	0.219443	0.5	0.146	0.036254	0.228645	0.478	0.211	0.036254
Macrophages	Elf1	0.0365533	0.344668	0.591	0.317	0.0105338	0.414004	0.696	0.342	0.0365533
Macrophages	Pilrb1	0.0278673	0.182337	0.182	0.024	0.0365815	0.227475	0.348	0.105	0.0365815
Macrophages	Lage3	0.0366537	0.153247	0.364	0.122	0.0291176	0.160091	0.348	0.132	0.0366537
Macrophages	Map4k4	0.0367833	0.277299	0.591	0.268	0.000361158	0.554813	0.783	0.342	0.0367833
Macrophages	Trafd1	0.0117986	0.398835	0.455	0.171	0.037067	0.281346	0.565	0.289	0.037067
Macrophages	Setd2	0.0374487	0.349391	0.545	0.268	0.0336024	0.218896	0.522	0.237	0.0374487
Macrophages	Itgal	0.0375714	0.343425	0.5	0.244	0.00384942	0.489429	0.783	0.368	0.0375714
Macrophages	Ncor1	0.033378	0.359763	0.682	0.415	0.0376436	0.297217	0.783	0.421	0.0376436
Macrophages	Arrb2	0.00854056	0.227999	0.455	0.146	0.0378998	0.348934	0.478	0.211	0.0378998
Macrophages	Leng8	0.0251346	0.211863	0.409	0.146	0.0383675	0.197808	0.435	0.184	0.0383675
Macrophages	Irf9	0.0384159	0.247673	0.364	0.146	0.00394271	0.34994	0.609	0.211	0.0384159
Macrophages	Faf2	0.0384334	0.221404	0.318	0.098	0.000834789	0.25728	0.391	0.053	0.0384334
Macrophages	Gnl3	0.0385802	0.194149	0.5	0.22	0.0229938	0.287615	0.522	0.211	0.0385802
Macrophages	Pxk	0.0190966	0.29935	0.5	0.195	0.0386266	0.315263	0.565	0.289	0.0386266
Macrophages	Tmpo	0.0389174	0.302537	0.636	0.366	0.0139997	0.297437	0.652	0.342	0.0389174
Macrophages	Eif2ak1	0.0389851	0.16387	0.409	0.171	0.0382533	0.221795	0.522	0.237	0.0389851
Macrophages	Trappc4	0.0339212	0.230565	0.5	0.22	0.039312	0.270321	0.696	0.395	0.039312
Macrophages	Ube2e1	0.0294464	0.187824	0.409	0.171	0.0394409	0.215382	0.522	0.211	0.0394409
Macrophages	Ranbp9	0.0122016	0.16745	0.409	0.122	0.0396087	0.164153	0.478	0.211	0.0396087
Macrophages	Nub1	0.0397749	0.160115	0.591	0.293	0.00916095	0.359415	0.565	0.263	0.0397749
Macrophages	Marc2	0.0401217	0.355753	0.455	0.195	0.0106313	0.342101	0.696	0.316	0.0401217
Macrophages	Selenot	0.00295091	0.400676	0.591	0.22	0.0401909	0.286734	0.652	0.342	0.0401909
Macrophages	Pcnx	0.0405197	0.232082	0.318	0.098	0.00612908	0.26703	0.478	0.132	0.0405197
Macrophages	Dync1h1	0.0256639	0.316921	0.545	0.268	0.0411446	0.322327	0.565	0.263	0.0411446
Macrophages	Csk	0.0205178	0.307885	0.636	0.293	0.0412994	0.262054	0.609	0.316	0.0412994
Macrophages	Tbc1d23	0.00379326	0.300733	0.409	0.098	0.0413826	0.183113	0.478	0.211	0.0413826
Macrophages	Atp11b	0.0415027	0.173094	0.455	0.171	0.00582616	0.30056	0.652	0.316	0.0415027
Macrophages	Trappc12	0.0345336	0.250369	0.318	0.098	0.0422311	0.161651	0.304	0.105	0.0422311
Macrophages	Herc6	0.0302532	0.205045	0.227	0.049	0.0423552	0.293033	0.217	0.053	0.0423552
Macrophages	Ppp3ca	0.0425661	0.312942	0.5	0.244	0.0069082	0.399082	0.739	0.395	0.0425661
Macrophages	Adprm	0.00543723	0.162452	0.182	0	0.0427414	0.150298	0.261	0.079	0.0427414
Macrophages	Clcn4	0.0135712	0.163226	0.5	0.171	0.042981	0.202475	0.478	0.237	0.042981
Macrophages	Ifitm3	0.0154445	0.544467	0.636	0.317	0.0430242	0.397667	0.957	0.579	0.0430242
Macrophages	Kmt2e	0.0431626	0.178563	0.591	0.268	0.00956422	0.345273	0.739	0.421	0.0431626
Macrophages	Maea	0.0185979	0.247772	0.318	0.098	0.0432233	0.227527	0.478	0.211	0.0432233
Macrophages	Coq2	0.00285855	0.213434	0.455	0.122	0.043579	0.194777	0.391	0.158	0.043579
Macrophages	Hmox2	0.0361646	0.152617	0.5	0.195	0.043644	0.263004	0.565	0.289	0.043644
Macrophages	Plec	0.0157864	0.332845	0.545	0.244	0.0439646	0.190401	0.435	0.184	0.0439646
Macrophages	Acsl4	0.0443305	0.16968	0.364	0.146	0.0396385	0.247664	0.391	0.158	0.0443305
Macrophages	Arid5b	0.0122566	0.187108	0.273	0.049	0.0444332	0.300362	0.348	0.158	0.0444332
Macrophages	Rest	0.0445016	0.31167	0.318	0.122	0.00764072	0.250609	0.522	0.158	0.0445016
Macrophages	R3hdm2	0.00886841	0.334643	0.591	0.22	0.0447	0.218713	0.609	0.316	0.0447
Macrophages	Card19	0.0142724	0.231738	0.5	0.171	0.0447	0.249406	0.609	0.316	0.0447
Macrophages	Tuba1c	0.000910257	0.603658	0.591	0.195	0.0448281	0.354629	0.739	0.474	0.0448281
Macrophages	Cbx3	0.0448418	0.275684	0.636	0.317	0.0221597	0.174906	0.609	0.263	0.0448418
Macrophages	Arhgap17	0.0325425	0.334346	0.591	0.268	0.0450011	0.262877	0.652	0.316	0.0450011
Macrophages	Zfp131	0.0131715	0.205202	0.455	0.146	0.0451328	0.275717	0.478	0.211	0.0451328
Macrophages	Myo18a	0.045629	0.233964	0.5	0.22	0.00296254	0.319456	0.478	0.132	0.045629
Macrophages	Dtx3l	0.0277559	0.18705	0.409	0.146	0.0456702	0.182721	0.391	0.158	0.0456702
Macrophages	Zc3h15	0.0457958	0.211858	0.545	0.268	0.0199379	0.315632	0.652	0.342	0.0457958
Macrophages	Ghitm	0.0422857	0.307073	0.545	0.268	0.0459077	0.24041	0.739	0.421	0.0459077
Macrophages	Sap30	0.0427956	0.230486	0.273	0.073	0.0459773	0.1768	0.435	0.184	0.0459773
Macrophages	Phkg2	0.00684311	0.505941	0.409	0.122	0.0460569	0.237823	0.348	0.132	0.0460569
Macrophages	Ubn1	0.0221619	0.277546	0.455	0.195	0.0460692	0.199833	0.696	0.342	0.0460692
Macrophages	Pik3cd	0.046199	0.184965	0.5	0.244	0.00567892	0.38475	0.565	0.211	0.046199
Macrophages	Ddx46	0.046199	0.322734	0.5	0.244	0.0401909	0.20578	0.696	0.316	0.046199
Macrophages	Ctdnep1	0.042433	0.191259	0.409	0.195	0.0465024	0.16522	0.565	0.263	0.0465024
Macrophages	Pcf11	0.0465535	0.150287	0.545	0.244	8.79908e-05	0.486668	0.652	0.184	0.0465535
Macrophages	Ssbp4	0.0467085	0.181104	0.409	0.171	0.0274025	0.34369	0.609	0.316	0.0467085
Macrophages	Tmed5	0.0469734	0.367832	0.636	0.366	0.0063979	0.388419	0.87	0.395	0.0469734
Macrophages	Nup214	0.00556201	0.220969	0.409	0.098	0.0471993	0.244826	0.435	0.211	0.0471993
Macrophages	Slc39a7	0.000273488	0.277272	0.409	0.049	0.0472861	0.240272	0.609	0.263	0.0472861
Macrophages	Rtp4	0.0473634	0.210777	0.318	0.098	0.0281408	0.275283	0.391	0.158	0.0473634
Macrophages	Taok1	0.0475518	0.175952	0.5	0.22	0.00464363	0.327113	0.609	0.211	0.0475518
Macrophages	Safb2	0.047641	0.236552	0.545	0.268	0.0424389	0.252021	0.609	0.342	0.047641
Macrophages	Ptpn6	0.0477443	0.338101	0.682	0.39	0.0155852	0.394529	0.826	0.474	0.0477443
Macrophages	Ddx10	0.0227303	0.3166	0.409	0.146	0.0480671	0.230988	0.435	0.184	0.0480671
Macrophages	Htt	0.0339665	0.15104	0.273	0.073	0.0480671	0.303453	0.435	0.184	0.0480671
Macrophages	Vps13c	0.00941892	0.165229	0.455	0.122	0.0486726	0.280998	0.391	0.184	0.0486726
Macrophages	S100a10	0.0372333	0.424447	0.409	0.171	0.0487601	0.312766	0.652	0.342	0.0487601
Macrophages	Usp3	0.000858632	0.350727	0.455	0.073	0.0487926	0.228662	0.478	0.237	0.0487926
Macrophages	Mrpl43	0.048829	0.239403	0.409	0.171	0.0240891	0.234569	0.522	0.211	0.048829
Macrophages	Rbbp8	0.00431605	0.367494	0.409	0.098	0.0492101	0.267923	0.522	0.237	0.0492101
Macrophages	Insig1	0.0182064	0.287031	0.5	0.195	0.0494038	0.269685	0.522	0.263	0.0494038
T cells	Gm11808	9.86468e-05	0.275485	0.831	0.68	5.15142e-07	0.224271	0.824	0.701	9.86468e-05
T cells	Ifi213	0.000964878	0.207344	0.442	0.204	0.000172951	0.221026	0.429	0.257	0.000964878
T cells	H2-Q4	0.00182975	0.21078	0.805	0.67	0.00179068	0.16856	0.753	0.583	0.00182975
T cells	Eno1	0.00237058	0.231349	0.714	0.573	2.3185e-06	0.232617	0.718	0.49	0.00237058
T cells	Slfn5	0.00495381	0.249082	0.429	0.233	2.18529e-05	0.252464	0.4	0.212	0.00495381
T cells	Fmnl1	0.00506815	0.206843	0.623	0.437	0.00152906	0.15008	0.535	0.358	0.00506815
T cells	Ifi208	0.00834313	0.186398	0.481	0.282	4.0147e-05	0.186646	0.435	0.24	0.00834313
T cells	Irf7	0.0158618	0.205412	0.364	0.204	0.000963552	0.169543	0.347	0.198	0.0158618
T cells	Rtp4	0.0172445	0.186143	0.312	0.165	3.1956e-05	0.151608	0.288	0.125	0.0172445
T cells	Bst2	0.0309305	0.229647	0.545	0.437	4.73333e-08	0.352682	0.676	0.427	0.0309305
T cells	Isg15	0.0380625	0.157904	0.325	0.184	2.51677e-08	0.265897	0.388	0.153	0.0380625
unassigned-LEC	Mnd1	0.000321949	1.19319	0.5	0	0.000450537	0.309966	0.13	0.011	0.000450537
unassigned-LEC	Scnm1	0.0148164	0.793698	0.25	0	0.00602775	0.370894	0.13	0.021	0.0148164
unassigned-LEC	Tnfaip3	0.0169907	0.824458	0.625	0.167	0.0104676	0.496131	0.304	0.117	0.0169907
unassigned-LEC	Ssb	0.00427402	0.830838	0.5	0.042	0.023796	0.474323	0.391	0.191	0.023796
unassigned-LEC	Prss23	0.0422531	0.778085	0.375	0.083	0.0111637	0.329369	0.174	0.043	0.0422531
unassigned-LEC	S100a6	0.0475146	0.761794	0.75	0.292	0.00778802	0.478905	0.739	0.495	0.0475146

## Sheet: 24hpi-8hpi-up_genes
cell_type	gene	1_p_val	1_avg_log2FC	1_pct.1	1_pct.2	2_p_val	2_avg_log2FC	2_pct.1	2_pct.2	max_pval
cLEC	Cxcl9	2.83821e-28	1.8958	0.956	0.043	2.75927e-19	1.89605	0.995	0.125	2.75927e-19
cLEC	Ccl2	6.2313e-23	1.51695	0.939	0.357	3.0211e-17	1.70858	0.968	0.312	3.0211e-17
cLEC	Cxcl10	4.94438e-23	1.55065	0.947	0.386	7.0033e-16	1.37415	0.982	0.344	7.0033e-16
cLEC	Iigp1	8.11858e-17	0.900934	0.912	0.643	7.75001e-16	1.04778	0.973	0.562	7.75001e-16
cLEC	Gbp4	2.14528e-19	1.31955	0.851	0.2	5.95703e-15	1.39504	0.904	0.25	5.95703e-15
cLEC	Rsad2	3.76896e-19	1.48313	0.789	0.114	1.93078e-13	1.56901	0.808	0.062	1.93078e-13
cLEC	Ccl7	1.3893e-17	1.32535	0.816	0.243	6.3173e-13	1.44773	0.808	0.125	6.3173e-13
cLEC	Thbs1	4.00714e-15	1.05392	0.833	0.5	8.91814e-13	1.16778	0.904	0.375	8.91814e-13
cLEC	Isg15	1.28952e-22	1.17251	0.939	0.514	2.27129e-12	0.911324	0.922	0.531	2.27129e-12
cLEC	Clic4	2.41355e-21	0.897674	0.939	0.686	3.49943e-12	0.874752	0.918	0.594	3.49943e-12
cLEC	Ly6a	3.77515e-15	1.07333	0.746	0.114	8.77237e-12	1.15822	0.886	0.219	8.77237e-12
cLEC	Gbp2	1.6959e-19	1.36599	0.851	0.371	1.53516e-11	1.18505	0.854	0.406	1.53516e-11
cLEC	Ifi44	2.74839e-14	0.87605	0.833	0.514	2.78958e-11	1.00963	0.868	0.438	2.78958e-11
cLEC	Emp1	5.58591e-17	0.964621	0.868	0.571	3.18237e-11	0.907326	0.918	0.469	3.18237e-11
cLEC	Oasl2	1.31822e-11	0.875139	0.544	0.057	9.48877e-11	1.12177	0.721	0.094	9.48877e-11
cLEC	Cd274	6.13056e-13	1.06087	0.684	0.2	1.38282e-10	1.30472	0.731	0.156	1.38282e-10
cLEC	AA467197	5.6511e-15	1.31721	0.605	0.014	3.22253e-10	1.31716	0.662	0	3.22253e-10
cLEC	Irf7	1.48216e-14	1.0004	0.781	0.386	4.39939e-10	1.02869	0.817	0.281	4.39939e-10
cLEC	Gbp5	3.44154e-10	0.846864	0.658	0.286	9.19834e-10	1.04095	0.744	0.25	9.19834e-10
cLEC	Usp18	1.93539e-12	1.04339	0.667	0.229	1.0418e-09	1.11215	0.731	0.25	1.0418e-09
cLEC	Trim30a	1.16484e-13	0.960258	0.719	0.271	1.67469e-09	1.01892	0.772	0.312	1.67469e-09
cLEC	H2-Q4	2.13257e-09	0.524873	0.798	0.657	1.71981e-11	0.854326	0.849	0.531	2.13257e-09
cLEC	Rnf213	9.72771e-12	0.778775	0.763	0.529	2.86803e-09	0.870736	0.817	0.406	2.86803e-09
cLEC	Pdlim1	3.03884e-09	0.491943	0.816	0.671	2.16424e-09	0.639118	0.877	0.656	3.03884e-09
cLEC	Tspo	5.18637e-14	0.72719	0.851	0.657	4.35742e-09	0.776191	0.84	0.594	4.35742e-09
cLEC	Samd9l	8.11973e-11	0.787295	0.746	0.486	5.73997e-09	0.998124	0.731	0.281	5.73997e-09
cLEC	Ccnd1	4.29944e-10	0.592291	0.825	0.7	6.04114e-09	0.702452	0.858	0.594	6.04114e-09
cLEC	Ifi211	9.33294e-13	1.00457	0.535	0.014	8.79673e-09	1.06318	0.594	0	8.79673e-09
cLEC	Cmpk2	1.73597e-09	0.875063	0.588	0.171	9.40296e-09	1.09472	0.662	0.156	9.40296e-09
cLEC	Rhoc	5.62174e-11	0.766842	0.763	0.586	1.31055e-08	0.861569	0.767	0.469	1.31055e-08
cLEC	Zbp1	1.94394e-14	0.984663	0.746	0.314	1.57302e-08	0.923608	0.74	0.344	1.57302e-08
cLEC	Phf11b	1.75823e-12	0.859744	0.526	0.014	1.63388e-08	0.93589	0.58	0	1.63388e-08
cLEC	Adm	1.13104e-13	1.16943	0.728	0.229	2.07462e-08	1.24776	0.639	0.125	2.07462e-08
cLEC	Angpt2	1.62626e-09	0.898892	0.693	0.4	2.53806e-08	1.11461	0.689	0.281	2.53806e-08
cLEC	F830016B08Rik	1.68668e-08	0.748275	0.535	0.143	2.88164e-08	1.03331	0.639	0.094	2.88164e-08
cLEC	Irgm1	2.36556e-08	0.65055	0.737	0.529	3.69976e-08	0.778426	0.804	0.438	3.69976e-08
cLEC	Ubd	9.52366e-10	0.766281	0.658	0.2	4.32674e-08	0.792715	0.909	0.5	4.32674e-08
cLEC	Npc2	1.19824e-10	0.701778	0.772	0.643	4.76465e-08	0.757278	0.817	0.531	4.76465e-08
cLEC	Tap1	1.27832e-08	0.600131	0.737	0.571	4.95217e-08	0.842035	0.74	0.375	4.95217e-08
cLEC	Serping1	3.05739e-13	1.07103	0.64	0.114	7.81468e-08	0.982801	0.694	0.188	7.81468e-08
cLEC	Ifit3	1.03888e-15	1.17954	0.719	0.114	1.02396e-07	0.964075	0.63	0.094	1.02396e-07
cLEC	Ifit2	8.97959e-12	0.929684	0.632	0.143	1.26788e-07	0.967609	0.667	0.25	1.26788e-07
cLEC	Igtp	9.76555e-13	1.0004	0.693	0.271	1.31232e-07	0.908472	0.726	0.281	1.31232e-07
cLEC	Xdh	1.44599e-07	0.796531	0.596	0.329	7.19628e-10	1.21399	0.721	0.125	1.44599e-07
cLEC	Bst2	1.59739e-10	0.444758	0.904	0.8	1.54093e-07	0.399486	0.968	0.844	1.54093e-07
cLEC	Cflar	4.78903e-09	0.578624	0.754	0.543	1.59727e-07	0.76195	0.721	0.375	1.59727e-07
cLEC	Isg20	6.70801e-11	0.954894	0.614	0.186	1.71895e-07	0.942719	0.603	0.125	1.71895e-07
cLEC	Lgals9	3.35995e-08	0.569384	0.728	0.6	1.76738e-07	0.697472	0.804	0.531	1.76738e-07
cLEC	Myadm	2.88007e-07	0.652341	0.667	0.543	4.71284e-07	0.818223	0.689	0.312	4.71284e-07
cLEC	Txn1	2.90216e-07	0.381528	0.851	0.786	4.74026e-07	0.611549	0.817	0.562	4.74026e-07
cLEC	Actn1	1.19476e-08	0.603328	0.737	0.614	4.74599e-07	0.878963	0.68	0.406	4.74599e-07
cLEC	Gbp7	6.07838e-10	0.74286	0.754	0.557	5.57098e-07	0.71983	0.776	0.5	5.57098e-07
cLEC	Rtn4	2.98288e-08	0.370708	0.798	0.757	6.34653e-07	0.581911	0.79	0.562	6.34653e-07
cLEC	Ifi204	2.14596e-17	1.2627	0.693	0.043	6.88204e-07	0.923333	0.621	0.094	6.88204e-07
cLEC	Fndc3a	1.4462e-08	0.652749	0.693	0.429	7.58956e-07	0.809161	0.685	0.375	7.58956e-07
cLEC	Gm20559	2.45154e-07	0.684747	0.57	0.3	8.18406e-07	0.873477	0.63	0.219	8.18406e-07
cLEC	Cd47	1.11543e-09	0.430123	0.868	0.729	8.52192e-07	0.485581	0.849	0.656	8.52192e-07
cLEC	Actg1	1.50603e-07	0.294578	0.877	0.886	1.1536e-06	0.463813	0.872	0.688	1.1536e-06
cLEC	Parp14	1.16683e-06	0.606317	0.693	0.514	3.21107e-07	0.717611	0.795	0.438	1.16683e-06
cLEC	Samhd1	4.83231e-09	0.775102	0.693	0.443	1.37815e-06	0.744773	0.758	0.469	1.37815e-06
cLEC	Ifit1	2.17604e-09	0.769043	0.588	0.186	1.42612e-06	0.869932	0.562	0.125	1.42612e-06
cLEC	Slfn9	6.09058e-07	0.608315	0.509	0.171	1.76145e-06	0.876497	0.553	0.094	1.76145e-06
cLEC	Tor3a	1.88643e-06	0.671013	0.57	0.357	9.18258e-07	0.828825	0.612	0.219	1.88643e-06
cLEC	Sp100	3.56625e-14	0.881059	0.614	0.029	1.9607e-06	0.80049	0.525	0.062	1.9607e-06
cLEC	Tinagl1	8.82447e-12	0.985953	0.737	0.457	2.13113e-06	0.845869	0.658	0.344	2.13113e-06
cLEC	Upp1	2.93338e-11	0.901658	0.684	0.3	2.22421e-06	0.75458	0.685	0.312	2.22421e-06
cLEC	S1pr1	1.59863e-08	0.425481	0.807	0.757	2.69998e-06	0.546087	0.822	0.656	2.69998e-06
cLEC	Xaf1	3.09953e-07	0.659521	0.667	0.457	2.80367e-06	0.682757	0.731	0.406	2.80367e-06
cLEC	Aftph	4.39345e-09	0.753356	0.588	0.243	3.09521e-06	0.774367	0.543	0.094	3.09521e-06
cLEC	Helz2	3.16646e-06	0.62938	0.526	0.286	1.86209e-06	0.757418	0.658	0.312	3.16646e-06
cLEC	Psme1	4.27304e-15	0.64986	0.877	0.671	3.21765e-06	0.435527	0.845	0.688	3.21765e-06
cLEC	Ifih1	3.70841e-06	0.623592	0.553	0.3	3.02488e-06	0.804193	0.571	0.188	3.70841e-06
cLEC	Oasl1	1.01561e-09	0.718571	0.509	0.1	3.73678e-06	0.779148	0.53	0.125	3.73678e-06
cLEC	Tnc	6.67371e-08	0.606247	0.746	0.629	4.21195e-06	0.644038	0.804	0.531	4.21195e-06
cLEC	Nts	2.66385e-07	0.799917	0.702	0.386	4.30345e-06	0.863738	0.731	0.375	4.30345e-06
cLEC	Akap12	2.40903e-11	1.09419	0.702	0.3	4.36192e-06	0.965115	0.653	0.25	4.36192e-06
cLEC	Ifi205	2.15928e-07	0.603957	0.316	0	4.70052e-06	0.832247	0.438	0	4.70052e-06
cLEC	C2	5.12018e-06	0.567834	0.526	0.243	3.84617e-07	0.922346	0.589	0.125	5.12018e-06
cLEC	Klf6	1.79657e-08	0.531152	0.86	0.714	5.71495e-06	0.562097	0.858	0.625	5.71495e-06
cLEC	Rnf19b	5.83254e-06	0.502609	0.719	0.557	9.19007e-08	0.829162	0.767	0.406	5.83254e-06
cLEC	Selenow	6.02347e-09	0.478053	0.789	0.686	7.44021e-06	0.490131	0.836	0.594	7.44021e-06
cLEC	Serpinb6b	7.96758e-06	0.711939	0.632	0.529	2.8718e-06	0.92572	0.639	0.281	7.96758e-06
cLEC	Ifi203	4.33688e-10	0.806566	0.474	0.043	1.03945e-05	0.74232	0.534	0.094	1.03945e-05
cLEC	Slfn2	9.78835e-09	0.603975	0.772	0.629	1.22566e-05	0.70103	0.699	0.375	1.22566e-05
cLEC	Phf11d	5.51837e-09	0.76116	0.684	0.457	1.26279e-05	0.698231	0.662	0.375	1.26279e-05
cLEC	March5	4.12773e-07	0.649161	0.667	0.5	1.31193e-05	0.67541	0.639	0.312	1.31193e-05
cLEC	Naa25	8.68426e-08	0.656288	0.526	0.186	1.52629e-05	0.699797	0.502	0.094	1.52629e-05
cLEC	Msn	9.43604e-12	0.536159	0.833	0.7	1.59528e-05	0.430701	0.858	0.656	1.59528e-05
cLEC	Ifi35	4.2959e-06	0.613721	0.596	0.4	1.85668e-05	0.69726	0.589	0.219	1.85668e-05
cLEC	H2-Q6	2.18235e-05	0.473466	0.675	0.557	2.66461e-08	0.815445	0.763	0.406	2.18235e-05
cLEC	Gm4951	3.01792e-06	0.59262	0.64	0.357	2.39664e-05	0.778225	0.58	0.25	2.39664e-05
cLEC	Plat	1.08797e-06	0.693899	0.649	0.457	2.40127e-05	0.873192	0.58	0.281	2.40127e-05
cLEC	Mndal	1.62848e-08	0.605892	0.404	0.029	2.96165e-05	0.725404	0.475	0.094	2.96165e-05
cLEC	Vcan	6.71004e-08	0.54583	0.36	0.014	3.05196e-05	0.680677	0.384	0	3.05196e-05
cLEC	Olfr56	6.76626e-06	0.457269	0.333	0.057	3.12965e-05	0.626399	0.411	0.031	3.12965e-05
cLEC	C1ra	1.54842e-05	0.48369	0.5	0.214	3.18088e-05	0.670577	0.507	0.125	3.18088e-05
cLEC	Etnk1	3.22489e-05	0.423129	0.684	0.614	1.6016e-07	0.80831	0.758	0.438	3.22489e-05
cLEC	Carhsp1	8.2434e-07	0.687658	0.658	0.471	3.45323e-05	0.685143	0.584	0.312	3.45323e-05
cLEC	Cfb	3.59021e-05	0.360671	0.728	0.671	7.8175e-06	0.59468	0.79	0.531	3.59021e-05
cLEC	S100a11	2.57863e-08	0.299073	0.947	0.886	3.73151e-05	0.345943	0.913	0.781	3.73151e-05
cLEC	Sdc3	3.87645e-05	0.502297	0.491	0.271	4.12224e-05	0.657921	0.498	0.156	4.12224e-05
cLEC	Smchd1	3.36306e-09	0.812271	0.702	0.5	4.24899e-05	0.719327	0.667	0.438	4.24899e-05
cLEC	Hif1a	4.52175e-05	0.488926	0.649	0.586	5.00297e-07	0.815546	0.671	0.344	4.52175e-05
cLEC	Cdh5	3.5516e-09	0.391672	0.833	0.757	4.64658e-05	0.335057	0.753	0.719	4.64658e-05
cLEC	Sfrp1	1.01702e-07	0.620152	0.456	0.114	4.89797e-05	0.66075	0.452	0.062	4.89797e-05
cLEC	Degs1	4.93366e-05	0.373495	0.719	0.686	9.41053e-06	0.52366	0.785	0.625	4.93366e-05
cLEC	Herc6	9.70299e-07	0.648152	0.614	0.386	5.6186e-05	0.713377	0.653	0.375	5.6186e-05
cLEC	Tpm4	6.6187e-07	0.268204	0.807	0.829	5.729e-05	0.396359	0.795	0.656	5.729e-05
cLEC	Ehd4	1.94732e-06	0.593123	0.675	0.514	5.92273e-05	0.66431	0.621	0.406	5.92273e-05
cLEC	Daxx	5.39102e-07	0.638796	0.588	0.343	7.22774e-05	0.607804	0.603	0.281	7.22774e-05
cLEC	Rtp4	2.91679e-05	0.532777	0.553	0.357	7.41528e-05	0.621192	0.566	0.281	7.41528e-05
cLEC	Ifi207	3.57263e-08	0.591854	0.368	0.014	8.45756e-05	0.607484	0.352	0	8.45756e-05
cLEC	Mtmr10	6.06229e-07	0.61128	0.535	0.229	8.46242e-05	0.632458	0.493	0.156	8.46242e-05
cLEC	Gbp6	1.81533e-06	0.630533	0.605	0.329	8.73628e-05	0.610075	0.667	0.344	8.73628e-05
cLEC	Plaur	1.51439e-09	0.82067	0.693	0.429	9.04526e-05	0.667264	0.612	0.312	9.04526e-05
cLEC	Rdh10	4.51489e-08	0.793937	0.544	0.2	9.14002e-05	0.791326	0.489	0.188	9.14002e-05
cLEC	Sp110	9.56477e-05	0.470264	0.404	0.171	8.31662e-05	0.608753	0.457	0.094	9.56477e-05
cLEC	Apol9a	9.94216e-05	0.373444	0.316	0.086	7.96706e-05	0.600507	0.384	0.031	9.94216e-05
cLEC	Calhm6	0.000110022	0.444719	0.246	0.029	7.33405e-05	0.654509	0.356	0	0.000110022
cLEC	Ube2l6	7.69526e-07	0.635828	0.596	0.357	0.000121511	0.641934	0.53	0.25	0.000121511
cLEC	Apod	1.81733e-05	0.447633	0.254	0.014	0.000128934	0.527763	0.338	0	0.000128934
cLEC	Cttnbp2nl	5.32347e-05	0.547376	0.544	0.4	0.000137786	0.663261	0.479	0.188	0.000137786
cLEC	Znfx1	5.14095e-05	0.488807	0.518	0.286	0.000147146	0.626408	0.507	0.219	0.000147146
cLEC	Tapbp	0.000152362	0.360118	0.711	0.686	1.00719e-05	0.590323	0.776	0.562	0.000152362
cLEC	Mpeg1	2.11149e-06	0.505782	0.272	0	0.000169956	0.55245	0.329	0	0.000169956
cLEC	Trafd1	0.000193143	0.486485	0.579	0.443	1.73007e-07	0.904554	0.648	0.25	0.000193143
cLEC	Parp12	1.23754e-06	0.551619	0.5	0.186	0.000212257	0.572777	0.489	0.188	0.000212257
cLEC	Slfn4	5.10132e-06	0.47718	0.254	0	0.000223177	0.619381	0.32	0	0.000223177
cLEC	Psmb8	5.47944e-07	0.482445	0.737	0.614	0.000223843	0.480019	0.726	0.562	0.000223843
cLEC	Tnfrsf12a	8.97368e-10	0.798258	0.711	0.5	0.000226171	0.620233	0.639	0.406	0.000226171
cLEC	Sh2d5	2.12948e-08	0.666616	0.395	0.029	0.00024295	0.543885	0.352	0.031	0.00024295
cLEC	Csrp1	0.000254453	0.378264	0.658	0.614	9.95233e-06	0.684551	0.689	0.438	0.000254453
cLEC	Atf4	3.20442e-07	0.417969	0.754	0.671	0.000254509	0.438805	0.772	0.562	0.000254509
cLEC	Slfn8	1.66902e-06	0.471001	0.342	0.043	0.000255386	0.494652	0.315	0	0.000255386
cLEC	Synpo	0.000257449	0.376646	0.412	0.2	0.000122131	0.556063	0.461	0.094	0.000257449
cLEC	Nlrc5	1.53559e-05	0.43559	0.421	0.143	0.000267362	0.547536	0.447	0.125	0.000267362
cLEC	Eif5a	7.10669e-13	0.523685	0.904	0.729	0.000269427	0.415576	0.781	0.594	0.000269427
cLEC	Myh9	8.43147e-05	0.304247	0.737	0.671	0.000281147	0.455606	0.74	0.562	0.000281147
cLEC	Trim30d	0.000284933	0.389376	0.368	0.157	8.85492e-06	0.686114	0.475	0.062	0.000284933
cLEC	Serpina3f	0.000285351	0.517678	0.5	0.329	1.66154e-05	0.764456	0.534	0.188	0.000285351
cLEC	Ifit3b	1.03582e-10	0.754103	0.5	0.043	0.000297969	0.514835	0.402	0.062	0.000297969
cLEC	Wdr89	1.90579e-06	0.54149	0.482	0.2	0.00033278	0.601018	0.484	0.219	0.00033278
cLEC	9930111J21Rik2	1.239e-06	0.614761	0.649	0.429	0.000342344	0.54466	0.612	0.344	0.000342344
cLEC	Pnp	8.14806e-10	0.618927	0.781	0.714	0.000345467	0.520817	0.744	0.594	0.000345467
cLEC	Fkbp1a	1.15879e-09	0.339483	0.851	0.8	0.000353626	0.276565	0.849	0.75	0.000353626
cLEC	Parp11	0.000363683	0.340191	0.272	0.071	0.000339596	0.488901	0.356	0.031	0.000363683
cLEC	Flnb	1.25277e-06	0.462028	0.737	0.657	0.000424193	0.514834	0.653	0.531	0.000424193
cLEC	Timp1	2.2379e-05	0.573819	0.447	0.214	0.000451914	0.594329	0.457	0.156	0.000451914
cLEC	Ece1	0.000269151	0.324965	0.737	0.743	0.000465479	0.449437	0.749	0.531	0.000465479
cLEC	Ly6c1	1.37299e-07	0.515346	0.404	0.043	0.000479555	0.544904	0.543	0.188	0.000479555
cLEC	Tap2	0.000318729	0.411482	0.632	0.557	0.000512926	0.541403	0.598	0.375	0.000512926
cLEC	Slc39a14	2.88652e-05	0.390188	0.316	0.057	0.000588098	0.51603	0.402	0.094	0.000588098
cLEC	Vcam1	0.000593881	0.439877	0.649	0.557	0.000464271	0.563717	0.699	0.438	0.000593881
cLEC	Litaf	0.000600941	0.420137	0.588	0.5	0.000261395	0.58869	0.571	0.344	0.000600941
cLEC	Larp1	0.000226448	0.482067	0.5	0.343	0.000655291	0.580193	0.466	0.219	0.000655291
cLEC	Sema7a	0.000663503	0.479776	0.57	0.414	3.28246e-05	0.705324	0.612	0.344	0.000663503
cLEC	Tns3	0.000678879	0.482768	0.5	0.386	0.000135197	0.631312	0.502	0.188	0.000678879
cLEC	Slfn5	0.000527916	0.371081	0.711	0.614	0.000690968	0.484711	0.731	0.469	0.000690968
cLEC	Aida	5.09495e-05	0.534565	0.57	0.443	0.000692447	0.507522	0.598	0.438	0.000692447
cLEC	Dtx3l	0.000762694	0.372909	0.465	0.271	2.81796e-05	0.657834	0.566	0.25	0.000762694
cLEC	Stat2	2.31774e-06	0.584245	0.64	0.386	0.000766484	0.488638	0.658	0.438	0.000766484
cLEC	Ifi47	2.01222e-06	0.556016	0.64	0.4	0.000770763	0.486397	0.658	0.469	0.000770763
cLEC	Psme2	0.000181213	0.406081	0.632	0.6	0.000773949	0.462572	0.653	0.469	0.000773949
cLEC	Cd63	4.48705e-06	0.30344	0.833	0.771	0.000825053	0.380067	0.795	0.594	0.000825053
cLEC	Batf2	6.65567e-05	0.432054	0.386	0.143	0.00087024	0.505248	0.338	0.062	0.00087024
cLEC	Ahnak	7.91457e-06	0.371593	0.781	0.671	0.000888883	0.40209	0.795	0.625	0.000888883
cLEC	Eif2ak2	1.39384e-05	0.485628	0.64	0.429	0.000907818	0.476122	0.658	0.469	0.000907818
cLEC	Parp3	0.000128675	0.510121	0.535	0.386	0.000926055	0.511874	0.543	0.281	0.000926055
cLEC	Frmd6	0.00101386	0.446901	0.57	0.486	0.000274653	0.625858	0.566	0.344	0.00101386
cLEC	Fxyd5	0.00101824	0.459626	0.588	0.529	0.000232773	0.592622	0.589	0.344	0.00101824
cLEC	Procr	6.14429e-10	0.562303	0.842	0.757	0.0010592	0.381929	0.772	0.688	0.0010592
cLEC	Nampt	0.00115516	0.394469	0.605	0.5	3.45692e-06	0.696421	0.68	0.406	0.00115516
cLEC	Fst	6.15381e-08	0.970619	0.474	0.129	0.00119016	0.623679	0.301	0.031	0.00119016
cLEC	Clic1	2.31858e-07	0.427733	0.816	0.757	0.00125972	0.390404	0.703	0.531	0.00125972
cLEC	Mt2	1.89141e-06	0.49429	0.298	0.014	0.00136451	0.551406	0.292	0.031	0.00136451
cLEC	Cox17	0.000956864	0.368765	0.596	0.543	0.00148503	0.475163	0.639	0.5	0.00148503
cLEC	Shisa5	0.00149336	0.384895	0.605	0.629	0.000231861	0.583135	0.648	0.438	0.00149336
cLEC	Fgfr1	0.00150935	0.4113	0.579	0.514	0.00087411	0.551315	0.571	0.375	0.00150935
cLEC	Irgm2	0.0016715	0.362649	0.36	0.186	0.000142971	0.601875	0.461	0.125	0.0016715
cLEC	Dst	1.94203e-06	0.505423	0.728	0.614	0.00174151	0.445505	0.74	0.562	0.00174151
cLEC	Ppa1	6.23667e-05	0.566332	0.553	0.4	0.00175309	0.558994	0.479	0.281	0.00175309
cLEC	Gng12	0.00193081	0.293634	0.632	0.614	0.00115387	0.435478	0.612	0.5	0.00193081
cLEC	Wnk1	0.00212606	0.286195	0.746	0.743	8.06803e-05	0.508193	0.79	0.531	0.00212606
cLEC	Itpripl2	2.2167e-05	0.471467	0.518	0.286	0.00254673	0.517784	0.379	0.156	0.00254673
cLEC	Tgtp1	4.39982e-06	0.55196	0.482	0.214	0.00266658	0.459612	0.379	0.125	0.00266658
cLEC	Fubp1	0.00271022	0.316782	0.693	0.629	0.000235449	0.52179	0.639	0.438	0.00271022
cLEC	Ms4a4d	1.21265e-05	0.377598	0.237	0	0.00273923	0.408259	0.292	0.031	0.00273923
cLEC	Nop56	0.000423862	0.444167	0.579	0.457	0.00276236	0.458589	0.562	0.344	0.00276236
cLEC	Pml	0.00047231	0.401685	0.526	0.343	0.00291756	0.477149	0.53	0.375	0.00291756
cLEC	Oas2	1.67774e-05	0.350403	0.254	0.014	0.00316054	0.37363	0.224	0	0.00316054
cLEC	Apol9b	0.000499546	0.254419	0.184	0.014	0.00316054	0.323804	0.224	0	0.00316054
cLEC	Tagln2	4.32655e-08	0.439638	0.842	0.786	0.003359	0.328104	0.767	0.688	0.003359
cLEC	Hspa9	3.69056e-05	0.477474	0.623	0.5	0.00336961	0.475567	0.543	0.375	0.00336961
cLEC	Pdgfb	0.000616425	0.44842	0.561	0.4	0.0033779	0.507868	0.566	0.344	0.0033779
cLEC	Lnpep	0.00166641	0.430195	0.553	0.457	0.00340554	0.467324	0.553	0.375	0.00340554
cLEC	Pgf	0.000910312	0.418176	0.237	0.057	0.00355482	0.458238	0.219	0	0.00355482
cLEC	Psmb9	0.00358726	0.387878	0.57	0.514	0.000649135	0.564607	0.566	0.344	0.00358726
cLEC	Tead1	1.14034e-05	0.512234	0.667	0.5	0.00360149	0.45851	0.612	0.438	0.00360149
cLEC	Lipg	0.00376419	0.262895	0.14	0.014	0.00280799	0.421312	0.228	0	0.00376419
cLEC	AW112010	0.000185549	0.29816	0.237	0.029	0.00383755	0.436387	0.361	0.094	0.00383755
cLEC	Tmem184b	0.00308597	0.387956	0.421	0.286	0.00395413	0.488837	0.388	0.156	0.00395413
cLEC	Gm10076	2.51263e-05	0.615711	0.596	0.5	0.00413594	0.464209	0.539	0.344	0.00413594
cLEC	Tor1aip2	0.000111517	0.382975	0.667	0.629	0.00414543	0.355302	0.685	0.531	0.00414543
cLEC	Itga3	0.00425442	0.365433	0.474	0.386	0.00235647	0.541576	0.434	0.219	0.00425442
cLEC	Il33	0.00332722	0.256161	0.167	0.029	0.00427229	0.43507	0.26	0.031	0.00427229
cLEC	BC005537	0.00440154	0.335791	0.614	0.6	0.000171576	0.538509	0.68	0.406	0.00440154
cLEC	Stat1	0.0046755	0.321619	0.588	0.486	0.00193562	0.51328	0.621	0.469	0.0046755
cLEC	Ranbp1	1.91316e-05	0.529554	0.667	0.629	0.00476738	0.382074	0.63	0.531	0.00476738
cLEC	Alkbh1	0.00499199	0.392132	0.421	0.286	0.00113044	0.505354	0.374	0.094	0.00499199
cLEC	Actr3	6.92577e-06	0.449793	0.684	0.629	0.00499223	0.401165	0.635	0.469	0.00499223
cLEC	Plod3	0.00451394	0.385392	0.544	0.543	0.00535978	0.414693	0.498	0.312	0.00535978
cLEC	Slc25a22	0.00137556	0.293873	0.316	0.129	0.00548468	0.431312	0.315	0.094	0.00548468
cLEC	Naa20	6.93837e-07	0.651434	0.553	0.314	0.00563741	0.406243	0.525	0.312	0.00563741
cLEC	Lpp	0.0060767	0.356268	0.614	0.571	0.00114439	0.477347	0.63	0.469	0.0060767
cLEC	Zfas1	0.00601134	0.299757	0.588	0.586	0.00630886	0.430763	0.562	0.438	0.00630886
cLEC	Cct3	7.33171e-06	0.481569	0.658	0.586	0.00638115	0.406605	0.543	0.438	0.00638115
cLEC	Tgtp2	0.000874821	0.421802	0.526	0.371	0.00652447	0.502896	0.425	0.25	0.00652447
cLEC	Tuba1c	6.41822e-06	0.52969	0.412	0.129	0.00661388	0.400041	0.324	0.094	0.00661388
cLEC	Noc2l	0.00253775	0.33784	0.351	0.186	0.00678586	0.372578	0.269	0.062	0.00678586
cLEC	Adcy4	0.00578834	0.357097	0.544	0.471	0.00695422	0.439805	0.479	0.312	0.00695422
cLEC	Lgals3bp	0.00702512	0.34746	0.518	0.4	1.30609e-05	0.751856	0.575	0.219	0.00702512
cLEC	Fosl1	7.8545e-06	0.4361	0.289	0.029	0.00709496	0.318901	0.192	0	0.00709496
cLEC	Psma7	0.00225407	0.271357	0.649	0.643	0.00728458	0.342056	0.685	0.531	0.00728458
cLEC	Pgs1	3.17838e-06	0.536459	0.526	0.271	0.00756792	0.435135	0.484	0.312	0.00756792
cLEC	Ddx24	0.00278928	0.285552	0.675	0.629	0.00764927	0.359492	0.726	0.562	0.00764927
cLEC	Zc3h7a	0.00792653	0.328381	0.649	0.6	0.000252279	0.606436	0.68	0.469	0.00792653
cLEC	Ankrd1	2.8382e-05	0.509161	0.219	0	0.00794311	0.443927	0.187	0	0.00794311
cLEC	Dgkh	0.00137662	0.424981	0.421	0.243	0.00801756	0.491125	0.429	0.25	0.00801756
cLEC	Mapk6	0.00280092	0.436367	0.491	0.4	0.00834496	0.42582	0.507	0.312	0.00834496
cLEC	Wdr1	1.0092e-05	0.557129	0.64	0.543	0.00843398	0.401603	0.557	0.375	0.00843398
cLEC	Tasor2	0.000574497	0.463747	0.465	0.3	0.00876889	0.432142	0.388	0.188	0.00876889
cLEC	Tsr1	0.00574285	0.266828	0.289	0.143	0.00913389	0.283702	0.228	0.031	0.00913389
cLEC	Sorbs2	7.38096e-05	0.590285	0.404	0.171	0.00937478	0.437965	0.352	0.125	0.00937478
cLEC	Col18a1	0.00941765	0.345079	0.579	0.543	0.000623834	0.554212	0.557	0.312	0.00941765
cLEC	Ms4a6d	0.00162545	0.271987	0.132	0	0.00993767	0.333319	0.178	0	0.00993767
cLEC	Mthfd2	0.00188504	0.32385	0.254	0.086	0.0101905	0.309371	0.219	0.031	0.0101905
cLEC	Plac8	0.000206485	0.34688	0.237	0.029	0.0102216	0.330132	0.237	0.031	0.0102216
cLEC	Irf8	1.99562e-07	0.493726	0.746	0.6	0.0104985	0.351272	0.721	0.562	0.0104985
cLEC	Tlr3	0.0111261	0.35045	0.404	0.3	0.0024052	0.514101	0.397	0.156	0.0111261
cLEC	Flna	0.000108448	0.455268	0.614	0.543	0.0112502	0.3861	0.571	0.406	0.0112502
cLEC	Ascc3	4.42635e-07	0.574427	0.719	0.543	0.0114334	0.37482	0.603	0.406	0.0114334
cLEC	Kpnb1	0.0115235	0.345021	0.561	0.557	0.0106	0.40969	0.447	0.281	0.0115235
cLEC	Cd200	0.011554	0.399935	0.412	0.286	1.60398e-05	0.720045	0.539	0.125	0.011554
cLEC	Actn4	8.45411e-05	0.336528	0.675	0.657	0.0115759	0.28009	0.703	0.625	0.0115759
cLEC	Rnf114	0.0122097	0.336837	0.421	0.329	0.000710058	0.534828	0.484	0.219	0.0122097
cLEC	Lmna	0.0022873	0.267155	0.789	0.714	0.0127276	0.356077	0.79	0.594	0.0127276
cLEC	Akt3	0.00494147	0.252655	0.272	0.114	0.0137903	0.294506	0.247	0.062	0.0137903
cLEC	Srm	0.000288679	0.45996	0.439	0.271	0.0140291	0.453308	0.347	0.188	0.0140291
cLEC	Glipr2	0.00279718	0.36344	0.553	0.486	0.0143591	0.403343	0.489	0.344	0.0143591
cLEC	Il18bp	0.00297121	0.383111	0.325	0.171	0.0143739	0.42429	0.324	0.156	0.0143739
cLEC	Mlkl	7.57278e-05	0.462012	0.509	0.329	0.0146161	0.373553	0.443	0.25	0.0146161
cLEC	Zup1	0.0150481	0.346987	0.43	0.314	0.000290196	0.67394	0.498	0.219	0.0150481
cLEC	Mvp	0.0010357	0.405197	0.57	0.486	0.0153064	0.387264	0.493	0.344	0.0153064
cLEC	Eif6	0.000164233	0.383771	0.658	0.6	0.0159488	0.353947	0.548	0.438	0.0159488
cLEC	Tnfsf10	0.0160907	0.319497	0.526	0.471	0.000368227	0.592806	0.584	0.375	0.0160907
cLEC	Mybbp1a	4.42599e-07	0.697336	0.526	0.243	0.0164828	0.418473	0.393	0.25	0.0164828
cLEC	Slc2a1	0.0166409	0.275038	0.386	0.271	0.000528135	0.470364	0.324	0.031	0.0166409
cLEC	Errfi1	0.000117294	0.565152	0.588	0.486	0.0167153	0.391563	0.553	0.438	0.0167153
cLEC	Endod1	0.00235072	0.306996	0.404	0.214	0.0170545	0.282384	0.306	0.094	0.0170545
cLEC	Ddah1	0.00697643	0.423124	0.482	0.429	0.0173459	0.362319	0.361	0.188	0.0173459
cLEC	Parp10	0.000681891	0.442497	0.456	0.314	0.0177567	0.379339	0.457	0.281	0.0177567
cLEC	Hap1	0.00177243	0.334315	0.377	0.186	0.0180334	0.333676	0.393	0.188	0.0180334
cLEC	Ttc9	3.87025e-08	0.633307	0.447	0.086	0.0182527	0.386817	0.32	0.156	0.0182527
cLEC	Apol10b	0.000163321	0.480702	0.342	0.129	0.0183167	0.336555	0.301	0.125	0.0183167
cLEC	Ccl19	1.24114e-05	0.472085	0.43	0.129	0.018362	0.33934	0.553	0.281	0.018362
cLEC	Vasp	0.0185953	0.26292	0.491	0.414	0.0127834	0.413303	0.438	0.281	0.0185953
cLEC	Fam107b	0.00789324	0.394481	0.526	0.5	0.0186981	0.387209	0.47	0.344	0.0186981
cLEC	Nab1	0.019706	0.326699	0.465	0.414	0.0175502	0.397171	0.452	0.312	0.019706
cLEC	Trim25	0.0198553	0.288335	0.474	0.371	0.000222534	0.586551	0.575	0.312	0.0198553
cLEC	Nupr1	0.0199474	0.29465	0.658	0.571	0.00768749	0.409154	0.671	0.469	0.0199474
cLEC	Gm47283	1.58766e-05	0.510532	0.728	0.614	0.0203001	0.299976	0.785	0.625	0.0203001
cLEC	Rbms2	0.0118706	0.323484	0.333	0.214	0.020343	0.319911	0.311	0.125	0.020343
cLEC	Cmtr1	0.0206606	0.313651	0.421	0.329	0.000492372	0.480684	0.356	0.062	0.0206606
cLEC	Cycs	1.13216e-07	0.599906	0.719	0.614	0.0211966	0.34208	0.616	0.531	0.0211966
cLEC	Llph	0.00242811	0.411513	0.518	0.457	0.0223174	0.402572	0.425	0.281	0.0223174
cLEC	Plekha4	0.022362	0.340167	0.325	0.229	0.00735095	0.349392	0.283	0.062	0.022362
cLEC	Robo4	0.0022664	0.38861	0.43	0.271	0.0225998	0.369094	0.416	0.25	0.0225998
cLEC	Pakap.1	3.8991e-08	0.562222	0.702	0.543	0.022619	0.343198	0.648	0.562	0.022619
cLEC	Tuba1b	0.00172901	0.287026	0.728	0.671	0.0229436	0.253124	0.671	0.625	0.0229436
cLEC	Tgfb2	0.02297	0.313619	0.395	0.271	0.00121748	0.543138	0.333	0.062	0.02297
cLEC	Scn5a	0.00541359	0.348189	0.289	0.143	0.0236882	0.333898	0.256	0.094	0.0236882
cLEC	Lrrc32	0.00467457	0.401742	0.518	0.414	0.023804	0.451493	0.457	0.312	0.023804
cLEC	Mitd1	0.0101125	0.320198	0.404	0.271	0.0239829	0.392573	0.32	0.156	0.0239829
cLEC	Luc7l3	0.0242792	0.265533	0.605	0.586	0.00563858	0.415112	0.589	0.406	0.0242792
cLEC	Il15ra	0.0245596	0.254402	0.254	0.143	0.00532498	0.37239	0.338	0.094	0.0245596
cLEC	Rab5c	0.0094822	0.250197	0.614	0.629	0.0249825	0.321723	0.584	0.469	0.0249825
cLEC	Setdb2	0.0251154	0.256448	0.289	0.171	0.0039931	0.469039	0.356	0.125	0.0251154
cLEC	F3	0.00014288	0.377872	0.211	0.014	0.0251174	0.252631	0.192	0.031	0.0251174
cLEC	Aen	0.000813312	0.33547	0.342	0.143	0.0262931	0.288447	0.219	0.062	0.0262931
cLEC	Ybx3	5.94916e-05	0.404406	0.667	0.657	0.0264698	0.31982	0.534	0.438	0.0264698
cLEC	Thbd	0.00159113	0.464456	0.57	0.486	0.0266549	0.40456	0.507	0.344	0.0266549
cLEC	Gns	0.0268733	0.293477	0.456	0.386	0.000365911	0.59035	0.539	0.281	0.0268733
cLEC	Rnf135	0.00088217	0.26698	0.219	0.043	0.027598	0.25903	0.183	0.031	0.027598
cLEC	Tardbp	0.0284215	0.280667	0.518	0.471	0.00167085	0.504217	0.516	0.281	0.0284215
cLEC	C3	8.29038e-05	0.455241	0.43	0.157	0.0291649	0.308369	0.635	0.438	0.0291649
cLEC	Csf1	0.0303001	0.259778	0.561	0.471	0.000549249	0.577771	0.571	0.312	0.0303001
cLEC	Eva1b	0.0311342	0.342491	0.5	0.486	0.0132554	0.428201	0.475	0.312	0.0311342
cLEC	Gbp3	0.00584145	0.375725	0.535	0.457	0.0315646	0.315203	0.648	0.5	0.0315646
cLEC	Hbegf	3.53054e-05	0.684956	0.491	0.257	0.0322283	0.45387	0.388	0.219	0.0322283
cLEC	Smg7	0.0330418	0.270601	0.465	0.414	0.022808	0.369886	0.452	0.281	0.0330418
cLEC	Eif5	2.25012e-05	0.316416	0.816	0.729	0.0336288	0.282304	0.726	0.562	0.0336288
cLEC	Taf1d	0.00318481	0.375634	0.667	0.643	0.0340039	0.281337	0.703	0.594	0.0340039
cLEC	Mif	5.05727e-05	0.523626	0.623	0.514	0.0348283	0.338935	0.589	0.5	0.0348283
cLEC	Noct	2.14682e-07	0.682791	0.711	0.543	0.0357175	0.291701	0.658	0.562	0.0357175
cLEC	Mat2a	0.0366447	0.264362	0.632	0.6	0.0135763	0.356916	0.648	0.5	0.0366447
cLEC	Nras	0.00515526	0.348259	0.588	0.557	0.0367929	0.302812	0.539	0.406	0.0367929
cLEC	Snhg6	0.0393323	0.330946	0.474	0.486	0.00822967	0.411659	0.461	0.281	0.0393323
cLEC	Cndp2	0.0401133	0.348922	0.36	0.3	0.00248694	0.442398	0.406	0.156	0.0401133
cLEC	Selp	0.0179364	0.310475	0.289	0.157	0.0401895	0.2726	0.283	0.125	0.0401895
cLEC	Adar	0.0408995	0.253762	0.386	0.3	0.0162155	0.331865	0.361	0.188	0.0408995
cLEC	Ggct	0.0423101	0.27999	0.325	0.243	0.0191954	0.287333	0.265	0.094	0.0423101
cLEC	Serpinb9	0.0429049	0.370884	0.439	0.386	0.0018807	0.511938	0.603	0.344	0.0429049
cLEC	Gpatch4	3.44987e-06	0.506053	0.447	0.143	0.0440867	0.271561	0.237	0.094	0.0440867
cLEC	Tubb6	7.86641e-05	0.450112	0.544	0.329	0.0464254	0.34449	0.393	0.281	0.0464254
cLEC	Spsb1	0.0247723	0.266148	0.333	0.214	0.0466058	0.331644	0.297	0.156	0.0466058
cLEC	Tbc1d1	0.0476906	0.25376	0.474	0.414	0.00557967	0.384211	0.438	0.188	0.0476906
cLEC	Parp9	0.000717048	0.398193	0.5	0.343	0.0483408	0.316055	0.438	0.312	0.0483408
cLEC	Ncoa7	0.0486957	0.287201	0.281	0.186	0.00664555	0.429766	0.269	0.062	0.0486957
cLEC	N4bp1	0.0207455	0.33827	0.509	0.5	0.0495777	0.356523	0.493	0.406	0.0495777
Collecting	Cxcl9	6.34795e-23	1.8709	1	0.014	4.43536e-13	1.92536	1	0.154	4.43536e-13
Collecting	Cxcl10	1.8843e-15	1.70593	0.865	0.13	6.08521e-11	1.62703	0.962	0.462	6.08521e-11
Collecting	Rsad2	4.44591e-11	1.26048	0.595	0.029	2.1375e-09	1.49859	0.827	0.115	2.1375e-09
Collecting	Ubd	2.41868e-09	0.862486	0.676	0.13	8.57867e-10	1.23903	0.923	0.423	2.41868e-09
Collecting	Isg15	6.91586e-09	1.13366	0.838	0.522	1.78125e-09	0.940749	0.962	0.846	6.91586e-09
Collecting	Cd274	2.44127e-10	1.01589	0.568	0.043	3.12265e-08	1.25444	0.75	0.077	3.12265e-08
Collecting	Clic4	2.09184e-08	0.853717	0.838	0.725	4.22458e-08	0.732615	0.942	0.885	4.22458e-08
Collecting	Gbp2	4.3371e-08	1.26239	0.73	0.391	4.33018e-10	1.33833	0.923	0.654	4.3371e-08
Collecting	Ly6a	1.01252e-07	0.82853	0.541	0.101	1.67461e-08	1.30879	0.827	0.231	1.01252e-07
Collecting	Gbp4	2.58392e-07	1.17601	0.622	0.232	2.81257e-09	1.49123	0.846	0.231	2.58392e-07
Collecting	Usp18	1.17914e-07	0.987384	0.676	0.29	5.54296e-07	1.03569	0.788	0.462	5.54296e-07
Collecting	Iigp1	5.79016e-07	1.1658	0.703	0.377	1.12127e-08	1.20722	0.885	0.615	5.79016e-07
Collecting	Ccl2	5.49633e-10	1.26101	0.784	0.275	6.24635e-07	1.0315	0.923	0.731	6.24635e-07
Collecting	Gbp6	1.1343e-06	0.979305	0.541	0.145	3.42899e-09	1.2721	0.885	0.5	1.1343e-06
Collecting	Ccl7	4.59199e-07	1.00159	0.568	0.159	1.69881e-06	1.12797	0.788	0.346	1.69881e-06
Collecting	Parp14	3.9621e-07	0.930117	0.676	0.319	1.72072e-06	0.900653	0.788	0.538	1.72072e-06
Collecting	Ifit2	4.47506e-08	1.09639	0.595	0.145	1.85807e-06	1.10793	0.75	0.231	1.85807e-06
Collecting	H2-K1	7.7753e-06	0.448672	0.946	0.841	3.43535e-06	0.352914	0.942	0.962	7.7753e-06
Collecting	Cmpk2	1.33895e-05	0.825732	0.568	0.232	1.11791e-05	0.950032	0.731	0.385	1.33895e-05
Collecting	Serping1	1.57277e-06	0.950614	0.649	0.348	1.38188e-05	0.996957	0.75	0.462	1.38188e-05
Collecting	Thbs1	1.97957e-05	0.824893	0.541	0.203	4.85407e-06	1.1606	0.731	0.346	1.97957e-05
Collecting	Gbp5	2.03441e-05	0.905942	0.541	0.232	1.26004e-06	1.13944	0.75	0.346	2.03441e-05
Collecting	Oasl2	5.33104e-09	0.774217	0.459	0.014	2.1372e-05	0.765288	0.577	0.077	2.1372e-05
Collecting	Tap1	2.43055e-05	0.847447	0.595	0.333	9.52047e-07	0.881473	0.808	0.615	2.43055e-05
Collecting	Pnp	9.38014e-06	0.616099	0.784	0.725	2.87667e-05	0.416414	0.904	0.923	2.87667e-05
Collecting	Ifit3b	1.53019e-06	0.666903	0.459	0.087	2.99036e-05	0.796326	0.519	0.038	2.99036e-05
Collecting	Igtp	3.2145e-05	0.904419	0.568	0.304	5.82398e-07	1.13638	0.731	0.231	3.2145e-05
Collecting	Irf7	3.38598e-05	0.794495	0.622	0.362	4.42892e-05	0.693644	0.808	0.654	4.42892e-05
Collecting	Xdh	5.26856e-05	0.652383	0.432	0.13	5.28544e-07	1.13898	0.673	0.077	5.26856e-05
Collecting	AA467197	2.593e-07	0.725844	0.378	0.014	5.36675e-05	0.827364	0.462	0	5.36675e-05
Collecting	Zbp1	5.66737e-05	0.736023	0.649	0.435	6.78642e-06	0.862436	0.808	0.654	5.66737e-05
Collecting	Ifit3	5.38465e-08	1.00638	0.568	0.13	7.71274e-05	0.981044	0.654	0.269	7.71274e-05
Collecting	Txn1	8.79206e-05	0.43716	0.838	0.812	1.86742e-05	0.439393	0.885	0.885	8.79206e-05
Collecting	Phf11d	2.47795e-05	0.778228	0.649	0.435	9.22076e-05	0.687915	0.731	0.615	9.22076e-05
Collecting	Bst2	0.000103205	0.535606	0.838	0.725	2.72627e-06	0.458059	0.981	0.923	0.000103205
Collecting	Irf8	0.000119368	0.622921	0.622	0.391	3.48348e-06	0.896183	0.769	0.5	0.000119368
Collecting	Sp100	1.1642e-05	0.468718	0.351	0.043	0.000119606	0.692531	0.5	0.077	0.000119606
Collecting	Ifi204	6.30046e-07	0.579604	0.324	0	0.00013748	0.708714	0.423	0	0.00013748
Collecting	Vcan	9.05331e-07	0.633687	0.351	0.014	0.000141045	0.793798	0.462	0.038	0.000141045
Collecting	Ccl19	2.68579e-07	0.61172	0.432	0.043	0.000162318	0.779795	0.538	0.115	0.000162318
Collecting	H2-Q4	0.000165409	0.645439	0.676	0.667	1.81366e-06	0.673685	0.846	0.846	0.000165409
Collecting	Tspo	0.000211252	0.564004	0.757	0.681	2.33877e-05	0.502446	0.846	0.885	0.000211252
Collecting	B2m	0.000211413	0.295418	1	0.986	4.40192e-07	0.386648	1	1	0.000211413
Collecting	Rnf213	0.000216834	0.681974	0.622	0.435	4.94994e-06	0.777965	0.827	0.731	0.000216834
Collecting	Tapbp	0.000301443	0.556275	0.703	0.681	1.74673e-07	0.699455	0.865	0.808	0.000301443
Collecting	Tgtp2	1.10669e-06	0.686236	0.486	0.101	0.000413071	0.695701	0.519	0.154	0.000413071
Collecting	Rhoc	0.000442465	0.324345	0.784	0.87	0.000151862	0.403856	0.865	0.885	0.000442465
Collecting	Nampt	0.00011531	0.64742	0.649	0.522	0.000474383	0.587162	0.75	0.654	0.000474383
Collecting	Sfrp1	0.000384024	0.39347	0.216	0.014	0.000522288	0.549594	0.365	0	0.000522288
Collecting	Ifi47	0.000287855	0.796277	0.514	0.29	0.000570452	0.787189	0.635	0.462	0.000570452
Collecting	Psmb8	0.00059545	0.66002	0.676	0.623	7.64555e-05	0.713277	0.75	0.731	0.00059545
Collecting	Samhd1	0.000781792	0.711643	0.595	0.493	5.51255e-05	0.907737	0.712	0.538	0.000781792
Collecting	Samd9l	0.000228774	0.742193	0.622	0.478	0.000823613	0.584415	0.75	0.654	0.000823613
Collecting	Ifit1	8.50894e-07	0.884404	0.622	0.246	0.000855072	0.682561	0.692	0.462	0.000855072
Collecting	Irgm1	6.33988e-05	0.749496	0.676	0.551	0.000978999	0.680084	0.731	0.692	0.000978999
Collecting	Phf11b	0.00107366	0.322725	0.189	0.014	8.51287e-05	0.711778	0.481	0.038	0.00107366
Collecting	Calhm6	3.40044e-05	0.493347	0.27	0.014	0.00118122	0.631844	0.442	0.077	0.00118122
Collecting	Ifi203	0.00124304	0.374217	0.243	0.043	0.000233919	0.809967	0.519	0.115	0.00124304
Collecting	Xaf1	0.000966855	0.597662	0.622	0.58	0.00125445	0.505875	0.769	0.769	0.00125445
Collecting	AW112010	0.00127458	0.293224	0.216	0.029	0.000141045	0.709321	0.462	0.038	0.00127458
Collecting	Ifi44	0.00130212	0.717559	0.568	0.435	1.1504e-08	0.907954	0.904	0.615	0.00130212
Collecting	Isg20	8.82481e-07	0.777835	0.486	0.101	0.00139032	0.700213	0.442	0.115	0.00139032
Collecting	Apod	9.05331e-07	0.62117	0.351	0.014	0.00148894	0.727112	0.365	0.038	0.00148894
Collecting	Ifi211	5.23975e-05	0.343812	0.27	0.014	0.00148894	0.619651	0.365	0.038	0.00148894
Collecting	Helz2	6.53515e-05	0.647257	0.568	0.304	0.00152615	0.623993	0.635	0.462	0.00152615
Collecting	Serpina3f	0.00152772	0.33611	0.216	0.029	0.00023098	0.614866	0.442	0.038	0.00152772
Collecting	Herc6	0.000162057	0.658285	0.486	0.217	0.00154008	0.711536	0.577	0.346	0.00154008
Collecting	Psmb10	0.000783224	0.613973	0.568	0.377	0.00213081	0.584761	0.692	0.769	0.00213081
Collecting	Slfn2	0.00237558	0.62586	0.622	0.594	0.00131676	0.508165	0.731	0.769	0.00237558
Collecting	Tor3a	0.00240452	0.580668	0.514	0.377	0.00120694	0.724746	0.615	0.462	0.00240452
Collecting	Olfr56	6.71716e-06	0.358682	0.27	0	0.00242307	0.445686	0.346	0.038	0.00242307
Collecting	9930111J21Rik2	0.00244774	0.624529	0.568	0.435	0.00024341	0.707472	0.673	0.423	0.00244774
Collecting	Psmb9	0.000704333	0.681211	0.541	0.377	0.00255105	0.727392	0.596	0.462	0.00255105
Collecting	Gbp7	0.00260065	0.692822	0.622	0.594	2.25966e-06	0.726498	0.846	0.885	0.00260065
Collecting	Gbp3	0.002793	0.661213	0.541	0.435	0.000797157	0.581216	0.692	0.615	0.002793
Collecting	Aida	0.000751927	0.538853	0.595	0.464	0.00285004	0.534628	0.654	0.5	0.00285004
Collecting	Gm4951	0.00375572	0.496431	0.297	0.101	0.00123016	0.729942	0.5	0.192	0.00375572
Collecting	Nlrc5	3.31475e-07	0.638383	0.432	0.043	0.00375617	0.536786	0.365	0.077	0.00375617
Collecting	Trafd1	0.00120671	0.582234	0.568	0.42	0.00434337	0.590668	0.615	0.577	0.00434337
Collecting	C2	0.0012874	0.47067	0.351	0.116	0.00438306	0.647564	0.423	0.154	0.00438306
Collecting	Atf4	0.00479007	0.307988	0.838	0.87	0.000609745	0.272701	0.865	0.885	0.00479007
Collecting	Irf1	0.00544383	0.428343	0.676	0.696	0.000388841	0.497123	0.808	0.808	0.00544383
Collecting	Lgals9	0.00562877	0.489765	0.622	0.652	1.45956e-05	0.610498	0.846	0.731	0.00562877
Collecting	Gm20559	0.00608168	0.52174	0.541	0.406	3.77777e-05	0.740847	0.731	0.538	0.00608168
Collecting	F830016B08Rik	0.0064153	0.425776	0.297	0.116	0.00338504	0.62325	0.404	0.115	0.0064153
Collecting	Ifih1	0.00701372	0.56338	0.459	0.304	0.00134527	0.668897	0.615	0.423	0.00701372
Collecting	Oasl1	0.000117894	0.558596	0.351	0.072	0.00725437	0.548955	0.423	0.154	0.00725437
Collecting	C1ra	0.00744613	0.392328	0.297	0.116	0.000202753	0.767989	0.519	0.115	0.00744613
Collecting	H2-Ab1	0.000206945	0.346472	0.189	0	0.00752477	0.456244	0.346	0.077	0.00752477
Collecting	Gm10076	4.31127e-05	0.548823	0.703	0.565	0.00837722	0.557612	0.596	0.577	0.00837722
Collecting	Ifi35	0.00224419	0.6182	0.568	0.478	0.00851881	0.556827	0.635	0.692	0.00851881
Collecting	Psme2	0.00875973	0.450056	0.622	0.667	0.00263545	0.391549	0.731	0.923	0.00875973
Collecting	Psme1	0.00932831	0.389066	0.703	0.768	4.62581e-07	0.536333	0.923	0.923	0.00932831
Collecting	Stat1	0.00104324	0.535811	0.622	0.478	0.00950874	0.420334	0.692	0.731	0.00950874
Collecting	Ascc3	0.00959233	0.459154	0.595	0.551	0.00838522	0.413903	0.673	0.769	0.00959233
Collecting	Sp110	0.0104182	0.319956	0.189	0.043	0.00106537	0.536508	0.481	0.115	0.0104182
Collecting	Cfb	0.0114236	0.498131	0.541	0.478	2.8105e-05	0.658831	0.827	0.808	0.0114236
Collecting	Slfn9	6.72401e-08	0.760327	0.459	0.043	0.0118866	0.448453	0.404	0.115	0.0118866
Collecting	Sema7a	0.00949468	0.386428	0.27	0.101	0.013792	0.525264	0.308	0.077	0.013792
Collecting	Upp1	0.0138515	0.514251	0.432	0.304	0.00182554	0.725692	0.615	0.423	0.0138515
Collecting	Csf1	0.0117326	0.331509	0.324	0.145	0.0182726	0.498977	0.442	0.269	0.0182726
Collecting	Batf2	0.0193851	0.262005	0.216	0.072	0.0033433	0.480373	0.346	0.038	0.0193851
Collecting	Trim30a	0.0203554	0.518228	0.324	0.174	1.66808e-06	1.0092	0.75	0.308	0.0203554
Collecting	Rtp4	0.00298698	0.463869	0.432	0.217	0.0211182	0.49718	0.538	0.423	0.0211182
Collecting	Ppa1	2.57293e-05	0.827099	0.595	0.348	0.0217409	0.541623	0.558	0.538	0.0217409
Collecting	Wars	0.0225196	0.434948	0.459	0.362	0.000375961	0.674827	0.712	0.538	0.0225196
Collecting	Timp1	0.0114721	0.418749	0.351	0.188	0.0239326	0.53365	0.385	0.192	0.0239326
Collecting	Naa25	0.0261831	0.407891	0.378	0.261	0.00194623	0.62662	0.481	0.192	0.0261831
Collecting	Dtx3l	0.012784	0.471597	0.378	0.217	0.0267452	0.609525	0.519	0.462	0.0267452
Collecting	Socs1	2.48855e-05	0.660195	0.541	0.217	0.0277073	0.598063	0.481	0.385	0.0277073
Collecting	Daxx	0.00638948	0.514439	0.459	0.304	0.0303775	0.527566	0.519	0.423	0.0303775
Collecting	Zfas1	0.0106852	0.399285	0.622	0.594	0.0304886	0.37516	0.654	0.808	0.0304886
Collecting	C3	0.0318429	0.402079	0.324	0.188	3.14638e-05	0.83072	0.731	0.423	0.0318429
Collecting	Il6	0.0110952	0.280912	0.162	0.029	0.0322956	0.350171	0.269	0.077	0.0322956
Collecting	Cxcl13	0.0329122	0.33918	0.297	0.145	0.0105844	0.516154	0.596	0.423	0.0329122
Collecting	Cd200	0.00101521	0.563642	0.676	0.551	0.0350668	0.455434	0.615	0.577	0.0350668
Collecting	Tnfsf10	0.0353772	0.519872	0.432	0.348	0.0116971	0.613185	0.538	0.423	0.0353772
Collecting	Znfx1	0.00206833	0.517172	0.432	0.232	0.0417479	0.422115	0.481	0.346	0.0417479
Collecting	Slfn5	0.0467902	0.362619	0.595	0.609	1.55691e-05	0.640587	0.808	0.731	0.0467902
Collecting	Cycs	0.000274717	0.513117	0.703	0.71	0.0473388	0.263509	0.673	0.808	0.0473388
fLEC	Ifi204	7.37238e-14	1.65637	0.923	0.082	8.25276e-14	1.55152	0.981	0.16	8.25276e-14
fLEC	Rsad2	1.03276e-13	1.62355	0.962	0.102	1.89304e-14	1.78929	0.99	0.16	1.03276e-13
fLEC	Ifi205	2.81601e-15	1.71668	0.923	0	2.02381e-13	1.6682	0.942	0	2.02381e-13
fLEC	Ifi211	4.98734e-15	1.62655	0.962	0.061	3.23502e-13	1.44307	0.962	0.12	3.23502e-13
fLEC	Ifit3	9.67123e-14	1.42172	0.962	0.143	5.87727e-13	1.33858	0.952	0.28	5.87727e-13
fLEC	Gbp2	7.13004e-13	1.55547	1	0.551	1.13855e-13	1.48993	0.981	0.4	7.13004e-13
fLEC	Ccl2	1.37335e-12	1.83911	1	0.551	2.87894e-13	1.50545	0.99	0.72	1.37335e-12
fLEC	Tspo	1.38103e-12	0.750803	1	1	2.37306e-13	0.62042	1	1	1.38103e-12
fLEC	Serping1	1.41623e-12	1.51238	0.962	0.286	1.65232e-12	1.35318	0.942	0.4	1.65232e-12
fLEC	Cxcl9	2.05107e-12	1.69743	1	0.673	5.11883e-14	1.33539	1	0.76	2.05107e-12
fLEC	Igtp	2.54352e-12	1.45039	0.962	0.347	1.95702e-12	1.26639	0.942	0.52	2.54352e-12
fLEC	Cdh5	2.83345e-12	0.555631	1	1	3.95954e-12	0.530177	0.981	1	3.95954e-12
fLEC	Isg15	4.17671e-12	1.08343	1	0.898	8.85698e-13	0.972642	0.99	0.92	4.17671e-12
fLEC	Ifitm3	4.20592e-12	0.39451	1	1	1.36498e-12	0.319179	1	1	4.20592e-12
fLEC	Ly6a	7.37238e-14	1.68024	0.923	0.082	4.35183e-12	1.49656	0.942	0.2	4.35183e-12
fLEC	Gbp4	6.20642e-12	1.3991	0.923	0.245	1.20781e-12	1.3582	0.942	0.28	6.20642e-12
fLEC	Cd47	6.22425e-12	0.536592	1	1	5.98736e-13	0.559809	1	1	6.22425e-12
fLEC	Phf11b	3.93474e-12	1.30654	0.808	0.041	1.05295e-11	1.21302	0.894	0.12	1.05295e-11
fLEC	S100a11	1.35076e-11	0.52025	1	1	1.38139e-11	0.444577	1	1	1.38139e-11
fLEC	Bst2	1.70018e-11	0.451297	1	1	2.48505e-12	0.428017	1	1	1.70018e-11
fLEC	Cmpk2	6.12751e-13	1.37283	1	0.245	1.82606e-11	1.32378	0.913	0.44	1.82606e-11
fLEC	Ifi44	2.26783e-11	0.976571	1	0.755	2.45825e-13	1.12539	0.99	0.68	2.26783e-11
fLEC	Txn1	5.75635e-12	0.698461	1	0.98	2.35068e-11	0.591586	0.981	1	2.35068e-11
fLEC	Ctla2a	2.46973e-11	1.57352	0.962	0.571	4.38938e-12	1.18251	0.971	0.88	2.46973e-11
fLEC	Samhd1	2.48547e-11	0.768161	1	0.939	5.77166e-12	0.858033	0.971	0.92	2.48547e-11
fLEC	H2-T23	2.68477e-11	0.615174	1	1	1.30736e-12	0.52823	0.981	1	2.68477e-11
fLEC	Irf7	3.08324e-11	1.36195	0.962	0.612	1.57827e-13	1.1326	1	0.68	3.08324e-11
fLEC	Iigp1	3.56761e-11	1.01975	1	0.857	1.76482e-12	0.803611	1	0.84	3.56761e-11
fLEC	Cd200	8.31245e-12	1.28669	0.923	0.265	3.76034e-11	1.1752	0.933	0.44	3.76034e-11
fLEC	Clic4	7.2721e-12	0.708345	1	0.959	4.67004e-11	0.475676	1	1	4.67004e-11
fLEC	Ifit1	3.36723e-12	1.22487	1	0.306	5.45487e-11	1.20731	0.933	0.36	5.45487e-11
fLEC	Tmbim6	1.15798e-11	0.499769	1	1	6.1773e-11	0.43597	0.99	1	6.1773e-11
fLEC	Npc2	8.88632e-11	0.63878	1	1	4.6853e-14	0.676591	0.99	1	8.88632e-11
fLEC	Ifi207	1.45816e-12	1.22336	0.808	0.02	1.03924e-10	1.18723	0.827	0.04	1.03924e-10
fLEC	Upp1	1.58864e-10	1.36033	0.923	0.51	3.52291e-12	1.03732	0.952	0.8	1.58864e-10
fLEC	Cxcl10	1.84143e-11	1.02853	1	0.714	1.59066e-10	0.822506	1	0.88	1.59066e-10
fLEC	Ifit2	1.59862e-10	1.25849	0.962	0.347	1.14296e-12	1.30166	0.971	0.4	1.59862e-10
fLEC	Itm2b	1.98732e-10	0.393125	1	1	1.11845e-10	0.348455	1	1	1.98732e-10
fLEC	H2-Q4	2.13663e-10	0.554124	0.962	1	2.09493e-12	0.641139	0.971	1	2.13663e-10
fLEC	Gbp5	2.48627e-10	0.980441	0.962	0.612	1.05366e-10	1.00611	0.933	0.48	2.48627e-10
fLEC	Ccl7	4.37818e-14	1.68767	0.885	0.02	2.51571e-10	1.27931	0.875	0.32	2.51571e-10
fLEC	Lipg	2.67568e-10	1.07148	0.654	0	1.65174e-10	1.17711	0.817	0.04	2.67568e-10
fLEC	Usp18	2.73719e-10	1.35032	0.885	0.347	5.62506e-13	1.33245	0.952	0.28	2.73719e-10
fLEC	Ifi203	2.9529e-10	1.38309	0.885	0.347	3.70639e-13	1.47075	0.962	0.2	2.9529e-10
fLEC	Tmsb10	2.41728e-12	0.457609	1	1	3.19252e-10	0.312033	1	1	3.19252e-10
fLEC	Phf11d	6.36574e-11	0.999304	0.962	0.837	3.5088e-10	0.888921	0.952	0.68	3.5088e-10
fLEC	S1pr1	4.07856e-10	0.512011	0.962	1	4.30973e-11	0.504474	0.981	1	4.07856e-10
fLEC	Grn	4.2253e-10	0.591273	0.962	0.98	3.12226e-11	0.586408	0.981	1	4.2253e-10
fLEC	Gbp7	4.9693e-10	0.944856	0.962	0.878	1.07397e-10	0.806717	0.971	0.92	4.9693e-10
fLEC	Selenow	1.71865e-10	0.557644	1	1	5.24217e-10	0.448496	0.981	1	5.24217e-10
fLEC	Nupr1	5.7259e-10	0.963772	0.962	0.878	5.24779e-11	0.91995	0.962	0.88	5.7259e-10
fLEC	Gm4951	2.77732e-10	1.16805	0.923	0.49	8.75477e-10	0.938241	0.923	0.6	8.75477e-10
fLEC	Nts	9.23876e-10	1.69484	0.808	0.143	7.7444e-12	1.75352	0.913	0.12	9.23876e-10
fLEC	Tapbp	1.01989e-09	0.562964	0.962	1	3.3823e-13	0.634299	1	1	1.01989e-09
fLEC	Cd274	1.05892e-09	1.12656	0.923	0.653	1.84547e-12	1.15416	0.971	0.64	1.05892e-09
fLEC	Svbp	1.21647e-09	0.998017	0.923	0.857	7.78221e-11	0.775973	0.942	0.88	1.21647e-09
fLEC	Procr	1.25645e-09	0.878756	0.962	1	2.59344e-13	0.867324	1	0.96	1.25645e-09
fLEC	H2-T22	1.44305e-09	0.587342	1	0.98	5.04168e-10	0.615755	0.962	0.96	1.44305e-09
fLEC	Shisa5	2.21468e-10	0.629936	0.962	0.98	1.72265e-09	0.55217	0.913	1	1.72265e-09
fLEC	Zbp1	1.98098e-09	0.898784	0.923	0.776	4.3523e-11	0.80012	0.952	0.8	1.98098e-09
fLEC	Lgals9	2.66093e-09	0.88676	0.923	0.939	8.28975e-12	0.923474	0.962	0.72	2.66093e-09
fLEC	Irf8	5.81639e-10	0.571616	1	0.98	3.11021e-09	0.425825	0.981	1	3.11021e-09
fLEC	Irgm2	6.98925e-10	0.982191	0.885	0.265	4.04614e-09	0.858382	0.837	0.48	4.04614e-09
fLEC	AA467197	4.96508e-09	1.2328	0.577	0	9.03328e-10	1.30099	0.769	0	4.96508e-09
fLEC	Irgm1	4.968e-09	0.889	0.923	0.816	1.9518e-10	0.902947	0.971	0.72	4.968e-09
fLEC	Pnp	1.16588e-09	0.761415	0.962	0.918	5.33636e-09	0.470229	0.971	1	5.33636e-09
fLEC	Mndal	2.95294e-09	1.18907	0.808	0.245	6.04835e-09	1.0367	0.856	0.48	6.04835e-09
fLEC	Plaur	2.08678e-12	1.3564	0.923	0.204	7.62558e-09	0.903141	0.865	0.52	7.62558e-09
fLEC	Isg20	6.36584e-11	1.15253	0.808	0.102	8.27968e-09	0.998672	0.798	0.2	8.27968e-09
fLEC	Ms4a4d	4.39577e-09	0.994787	0.615	0.02	1.07492e-08	1.07157	0.788	0.12	1.07492e-08
fLEC	Rhoc	1.08558e-08	0.769564	0.923	0.98	2.68202e-09	0.602088	0.933	1	1.08558e-08
fLEC	Xdh	1.37853e-08	1.21222	0.769	0.224	1.26214e-10	1.17938	0.913	0.32	1.37853e-08
fLEC	Sfrp1	8.81414e-11	1.19776	0.846	0.184	1.60552e-08	0.966752	0.779	0.2	1.60552e-08
fLEC	Tmsb4x	5.41913e-10	0.782009	1	0.98	1.88995e-08	0.489218	1	1	1.88995e-08
fLEC	Emp1	6.59946e-12	1.45693	0.885	0.163	1.91177e-08	1.05687	0.827	0.36	1.91177e-08
fLEC	Tgm2	1.94944e-08	0.376552	1	1	7.61783e-09	0.310053	0.99	1	1.94944e-08
fLEC	Ehd4	2.0408e-08	1.03056	0.885	0.653	2.25264e-09	0.76395	0.894	0.72	2.0408e-08
fLEC	Slfn2	2.06136e-08	1.01413	0.885	0.776	3.33875e-11	0.907222	0.942	0.8	2.06136e-08
fLEC	Carhsp1	2.79238e-09	1.13273	0.846	0.347	2.10914e-08	0.902459	0.827	0.6	2.10914e-08
fLEC	Vcan	2.21753e-11	1.1595	0.769	0.041	2.18605e-08	1.09686	0.721	0.08	2.18605e-08
fLEC	Ifi206	1.42822e-08	0.99721	0.615	0.041	2.18605e-08	1.02946	0.721	0.08	2.18605e-08
fLEC	Znfx1	2.36124e-08	0.956493	0.885	0.429	6.27236e-09	0.799745	0.856	0.52	2.36124e-08
fLEC	Glipr2	2.8627e-08	0.528102	1	0.98	2.3172e-08	0.384197	0.933	1	2.8627e-08
fLEC	Ms4a6d	2.52202e-12	1.15962	0.769	0	2.97385e-08	1.03716	0.683	0	2.97385e-08
fLEC	C2	3.68134e-08	0.505625	0.923	0.959	1.60724e-09	0.505632	0.942	1	3.68134e-08
fLEC	Stat1	4.03569e-08	0.764452	0.923	0.837	2.99207e-11	0.802546	0.962	0.92	4.03569e-08
fLEC	Tm4sf1	2.46596e-10	0.804197	0.962	0.959	4.42902e-08	0.527702	0.99	1	4.42902e-08
fLEC	Clic1	5.04849e-08	0.613449	0.885	1	2.3221e-08	0.46594	0.962	1	5.04849e-08
fLEC	Samd9l	5.35089e-08	0.875859	0.885	0.776	3.78796e-10	0.828226	0.933	0.76	5.35089e-08
fLEC	Oasl2	5.89258e-08	0.922145	0.769	0.286	1.07099e-11	1.19383	0.913	0.32	5.89258e-08
fLEC	F830016B08Rik	8.14872e-08	1.10588	0.846	0.449	4.05767e-11	1.13385	0.923	0.6	8.14872e-08
fLEC	F11r	8.30481e-08	0.349063	0.962	1	2.16901e-08	0.338038	0.99	1	8.30481e-08
fLEC	Fndc3a	9.28236e-08	0.699324	0.923	0.898	9.7236e-11	0.630433	0.952	0.96	9.28236e-08
fLEC	Mpeg1	1.17363e-09	1.02992	0.615	0	1.22717e-07	0.993547	0.644	0	1.22717e-07
fLEC	Ecscr	1.27468e-07	0.342965	1	0.98	1.2358e-07	0.298023	0.981	1	1.27468e-07
fLEC	Msn	1.35338e-07	0.482526	0.885	1	2.43819e-10	0.493008	1	0.96	1.35338e-07
fLEC	Calhm6	5.16705e-08	1.05143	0.654	0.102	1.47338e-07	1.13006	0.74	0.2	1.47338e-07
fLEC	Gbp6	1.634e-07	0.902708	0.846	0.449	2.04833e-09	0.870636	0.952	0.56	1.634e-07
fLEC	Ifit3b	4.46984e-08	0.961804	0.615	0.061	1.81326e-07	0.880257	0.712	0.12	1.81326e-07
fLEC	Tor1aip2	1.99022e-07	0.682627	0.885	0.939	1.63685e-08	0.537844	0.933	0.92	1.99022e-07
fLEC	Slfn9	9.55368e-09	0.884479	0.846	0.245	2.26352e-07	0.836554	0.76	0.28	2.26352e-07
fLEC	Tnfsf10	2.77869e-07	0.550937	0.923	0.98	4.07801e-09	0.710803	0.913	0.84	2.77869e-07
fLEC	Parp14	2.86383e-07	0.509415	0.962	0.98	4.73628e-08	0.430034	0.971	1	2.86383e-07
fLEC	Tor3a	2.90986e-07	0.911973	0.846	0.755	2.7345e-11	0.964345	0.933	0.6	2.90986e-07
fLEC	Ccl5	1.19363e-10	1.36272	0.731	0.041	3.57938e-07	1.15995	0.692	0.08	3.57938e-07
fLEC	Trim30a	3.78369e-07	0.717382	0.885	0.898	1.49776e-11	0.777635	0.981	0.88	3.78369e-07
fLEC	Ifi47	4.24309e-07	0.713305	0.885	0.755	2.1672e-08	0.771892	0.894	0.6	4.24309e-07
fLEC	Sp100	4.91812e-07	0.909007	0.654	0.163	1.04718e-09	1.01572	0.846	0.32	4.91812e-07
fLEC	Olfr56	5.65531e-07	0.738683	0.615	0.122	2.36574e-07	0.768786	0.663	0.08	5.65531e-07
fLEC	Degs1	5.72039e-08	0.642132	0.923	0.98	6.75276e-07	0.579942	0.885	1	6.75276e-07
fLEC	Herc6	8.98732e-07	0.957547	0.808	0.612	8.1271e-12	0.998019	0.933	0.52	8.98732e-07
fLEC	Ccnd1	9.39339e-07	0.314095	1	1	1.88987e-08	0.311228	0.99	1	9.39339e-07
fLEC	Cycs	9.90573e-07	0.629157	0.846	0.98	5.96976e-07	0.473928	0.885	1	9.90573e-07
fLEC	Tpm4	3.94381e-07	0.487756	0.885	0.959	1.058e-06	0.392757	0.933	0.96	1.058e-06
fLEC	Vcam1	1.11293e-06	0.441274	1	1	1.12047e-07	0.390784	0.971	1	1.11293e-06
fLEC	Slfn5	1.28059e-06	0.595947	0.962	0.98	6.60995e-09	0.475321	0.981	1	1.28059e-06
fLEC	Hif1a	1.31264e-06	0.522253	0.923	0.939	6.8041e-08	0.482802	0.913	1	1.31264e-06
fLEC	Psme1	1.7401e-06	0.398176	0.962	1	6.3763e-09	0.375924	0.962	1	1.7401e-06
fLEC	Slfn8	5.65531e-07	0.772755	0.615	0.122	2.10926e-06	0.737611	0.663	0.2	2.10926e-06
fLEC	Gm20559	2.57651e-06	0.883169	0.692	0.286	1.76154e-10	0.996764	0.885	0.44	2.57651e-06
fLEC	Chmp4b	5.41305e-10	0.550818	0.962	0.959	2.7742e-06	0.28363	0.923	1	2.7742e-06
fLEC	Lhx2	3.06325e-07	0.657244	0.462	0	2.88244e-06	0.700986	0.577	0.04	2.88244e-06
fLEC	Laptm4a	3.35352e-06	0.292237	1	1	3.03464e-07	0.251521	0.981	1	3.35352e-06
fLEC	Tgtp1	3.1778e-07	0.807043	0.692	0.184	4.02154e-06	0.715959	0.702	0.4	4.02154e-06
fLEC	Tnfrsf12a	1.03008e-09	1.0876	0.885	0.388	4.48718e-06	0.736939	0.75	0.6	4.48718e-06
fLEC	Gbp3	9.06002e-08	0.741818	0.885	0.612	4.49407e-06	0.607446	0.779	0.72	4.49407e-06
fLEC	Anxa2	8.91164e-09	1.03868	0.885	0.571	5.01276e-06	0.721028	0.808	0.72	5.01276e-06
fLEC	Litaf	5.52816e-06	0.626401	0.846	0.857	1.71773e-06	0.471418	0.913	0.84	5.52816e-06
fLEC	Ifih1	5.84009e-06	0.748486	0.808	0.592	6.42202e-09	0.791726	0.885	0.68	5.84009e-06
fLEC	Lamp2	3.17667e-06	0.381445	0.923	1	6.37239e-06	0.294207	0.952	1	6.37239e-06
fLEC	Oasl1	6.62794e-06	0.857379	0.615	0.184	7.58649e-09	1.00708	0.779	0.2	6.62794e-06
fLEC	Rnf213	6.99567e-06	0.456323	0.885	0.918	7.74083e-09	0.650465	0.952	0.96	6.99567e-06
fLEC	Plat	4.96508e-09	1.10337	0.577	0	7.57749e-06	1.02722	0.625	0.2	7.57749e-06
fLEC	Rtp4	7.68594e-06	0.795968	0.731	0.408	2.75559e-08	0.700163	0.904	0.56	7.68594e-06
fLEC	Aida	9.25589e-06	0.692149	0.808	0.633	5.18567e-06	0.69506	0.779	0.68	9.25589e-06
fLEC	Parp12	7.59393e-06	0.649193	0.769	0.551	9.44784e-06	0.644526	0.712	0.48	9.44784e-06
fLEC	Klf6	9.92387e-06	0.853919	0.808	0.776	1.38491e-09	0.690224	0.962	0.88	9.92387e-06
fLEC	Slc12a9	7.03951e-06	0.829702	0.731	0.429	1.21545e-05	0.683423	0.712	0.48	1.21545e-05
fLEC	Slfn4	1.4291e-05	0.719327	0.346	0	1.72767e-07	0.970931	0.635	0	1.4291e-05
fLEC	Tmem158	2.41414e-08	1.12093	0.769	0.245	1.64437e-05	0.860806	0.692	0.44	1.64437e-05
fLEC	Olr1	6.41523e-06	0.666314	0.462	0.041	1.70446e-05	0.779498	0.49	0	1.70446e-05
fLEC	Tent5a	4.96508e-09	0.789999	0.577	0	1.79301e-05	0.684899	0.558	0.08	1.79301e-05
fLEC	Arpc3	6.48415e-08	0.455342	1	1	2.06886e-05	0.279095	0.971	1	2.06886e-05
fLEC	Batf2	5.52431e-06	0.729366	0.654	0.245	2.13683e-05	0.645994	0.721	0.4	2.13683e-05
fLEC	Nid1	2.27436e-05	0.287341	0.885	1	4.62505e-09	0.376926	0.99	1	2.27436e-05
fLEC	Rnf114	2.37629e-05	0.681334	0.731	0.551	9.83327e-06	0.618473	0.76	0.6	2.37629e-05
fLEC	Psmb9	2.19176e-07	0.411367	0.923	1	2.41865e-05	0.282509	0.913	1	2.41865e-05
fLEC	Nampt	2.62931e-05	0.671104	0.808	0.714	1.75418e-08	0.689798	0.952	0.84	2.62931e-05
fLEC	Tmem30a	2.89775e-05	0.430716	0.846	0.959	4.63003e-06	0.400102	0.885	1	2.89775e-05
fLEC	Tap1	3.2056e-05	0.441156	0.846	1	6.9456e-11	0.731006	0.962	0.92	3.2056e-05
fLEC	Adar	3.23319e-05	0.752817	0.654	0.327	1.96945e-05	0.607085	0.702	0.48	3.23319e-05
fLEC	Casp4	3.7035e-05	0.382578	0.846	0.98	1.06985e-05	0.388541	0.913	0.84	3.7035e-05
fLEC	Ctla2b	8.27252e-09	1.02683	0.808	0.265	3.96666e-05	0.660927	0.75	0.56	3.96666e-05
fLEC	Tnc	4.26174e-05	0.964002	0.769	0.776	1.46843e-08	0.989526	0.885	0.76	4.26174e-05
fLEC	Mxd1	2.35068e-05	0.686019	0.769	0.51	4.36102e-05	0.51817	0.798	0.84	4.36102e-05
fLEC	H2-Q6	4.71942e-05	0.325862	0.885	1	6.57654e-10	0.52515	0.971	1	4.71942e-05
fLEC	Ubd	4.74498e-05	0.699758	0.731	0.469	9.28876e-13	1.23808	0.952	0.44	4.74498e-05
fLEC	Rdh10	5.19308e-05	0.843699	0.769	0.694	3.2742e-09	0.864537	0.904	0.64	5.19308e-05
fLEC	Gfra1	2.1878e-08	0.958612	0.654	0.082	5.22567e-05	0.640648	0.519	0.04	5.22567e-05
fLEC	Arsj	5.78421e-05	0.553314	0.5	0.122	4.96689e-05	0.543249	0.452	0	5.78421e-05
fLEC	Tgtp2	1.56983e-07	0.83666	0.808	0.388	5.84546e-05	0.598645	0.731	0.64	5.84546e-05
fLEC	March5	7.25125e-05	0.590746	0.808	0.898	1.3581e-06	0.568228	0.856	0.84	7.25125e-05
fLEC	Gm10076	1.10205e-06	0.550728	0.885	0.918	8.58199e-05	0.457811	0.76	0.8	8.58199e-05
fLEC	Wnk1	9.52923e-05	0.298545	0.846	1	2.50362e-07	0.345735	0.933	1	9.52923e-05
fLEC	Ccl4	1.13538e-06	0.91125	0.423	0	0.000106638	0.927363	0.423	0	0.000106638
fLEC	Aftph	0.000125531	0.713008	0.692	0.49	3.81605e-08	0.787011	0.817	0.52	0.000125531
fLEC	Lgals3bp	0.000132961	0.732896	0.731	0.612	6.54879e-07	0.645158	0.865	0.8	0.000132961
fLEC	Gla	1.0444e-06	0.644009	0.846	0.755	0.000148935	0.519137	0.827	0.76	0.000148935
fLEC	Ifi209	1.4291e-05	0.55563	0.346	0	0.000163023	0.656977	0.442	0.04	0.000163023
fLEC	Slfn1	5.08286e-06	0.610343	0.423	0.02	0.000174435	0.562257	0.404	0	0.000174435
fLEC	Xaf1	0.000176969	0.553283	0.769	0.755	1.63933e-09	0.75546	0.913	0.84	0.000176969
fLEC	Ccl19	0.000176509	0.633219	0.615	0.327	0.000180088	0.553164	0.683	0.56	0.000180088
fLEC	Tagln2	0.000194463	0.471287	0.846	0.918	1.82736e-06	0.493849	0.904	0.92	0.000194463
fLEC	Ly6c1	0.000198146	0.48278	0.385	0.061	0.00014127	0.61207	0.567	0.2	0.000198146
fLEC	Nlrc5	0.000198869	0.621854	0.654	0.429	3.23578e-05	0.579667	0.702	0.52	0.000198869
fLEC	Dtx3l	0.000232079	0.667191	0.731	0.633	1.17919e-08	0.813306	0.856	0.64	0.000232079
fLEC	Ifi208	0.000234537	0.430462	0.308	0.02	2.96466e-06	0.812078	0.615	0.12	0.000234537
fLEC	Akap12	3.3557e-07	1.13886	0.654	0.143	0.000235432	0.850458	0.615	0.28	0.000235432
fLEC	Plac8	1.88054e-05	0.596625	0.385	0.02	0.000236505	0.573308	0.433	0.04	0.000236505
fLEC	Thbs1	7.95015e-07	1.01515	0.654	0.163	0.000252462	0.749924	0.596	0.28	0.000252462
fLEC	S100a10	2.42002e-12	1.13358	1	0.776	0.000260763	0.521763	0.837	0.84	0.000260763
fLEC	Tlr3	0.000271231	0.732585	0.692	0.571	3.48438e-05	0.520077	0.798	0.76	0.000271231
fLEC	Pakap.1	0.000283258	0.481866	0.769	0.796	8.93682e-06	0.562497	0.817	0.8	0.000283258
fLEC	Usp25	0.000287292	0.537773	0.769	0.755	2.49704e-06	0.482649	0.846	0.8	0.000287292
fLEC	Tor1aip1	0.000315864	0.522477	0.808	1	4.06155e-09	0.57936	0.952	0.88	0.000315864
fLEC	Snx10	0.000332917	0.682356	0.731	0.653	3.04984e-05	0.571856	0.731	0.64	0.000332917
fLEC	Oas2	2.21104e-05	0.479542	0.385	0.02	0.000398695	0.501995	0.442	0.08	0.000398695
fLEC	Parp9	0.000435387	0.668907	0.654	0.469	5.95738e-07	0.679365	0.788	0.48	0.000435387
fLEC	Mlkl	0.000485902	0.650453	0.692	0.653	0.000204741	0.516862	0.712	0.64	0.000485902
fLEC	Zup1	0.000543252	0.656894	0.692	0.531	4.43013e-06	0.658922	0.788	0.68	0.000543252
fLEC	BC005537	0.00057989	0.2575	0.808	0.98	1.70838e-07	0.442473	0.971	1	0.00057989
fLEC	Socs1	0.000590683	0.492772	0.885	0.816	4.66523e-06	0.581639	0.865	0.84	0.000590683
fLEC	Zc3h7a	0.000635079	0.471616	0.769	0.918	6.34975e-07	0.537515	0.904	0.92	0.000635079
fLEC	Il27	4.08517e-06	0.648266	0.385	0	0.000706732	0.555665	0.346	0	0.000706732
fLEC	Eif2ak2	0.000916347	0.490169	0.731	0.694	7.0161e-06	0.465192	0.894	0.84	0.000916347
fLEC	Slco3a1	0.000919514	0.543109	0.731	0.837	5.64571e-08	0.749535	0.856	0.72	0.000919514
fLEC	Sh2d5	4.86931e-05	0.494685	0.308	0	0.000951525	0.513097	0.375	0.04	0.000951525
fLEC	Dcp2	6.40637e-05	0.546758	0.808	0.878	0.000968862	0.388162	0.769	0.68	0.000968862
fLEC	Chmp5	1.97928e-06	0.627438	0.846	0.857	0.00101032	0.32837	0.769	0.92	0.00101032
fLEC	Tmem184b	0.00101666	0.646648	0.577	0.367	2.34601e-05	0.666306	0.692	0.44	0.00101666
fLEC	Morc3	0.00105524	0.491598	0.731	0.796	1.01885e-05	0.596608	0.788	0.64	0.00105524
fLEC	Daxx	0.00107997	0.586151	0.654	0.531	3.26794e-08	0.750786	0.875	0.68	0.00107997
fLEC	Slc39a14	0.000240576	0.627931	0.615	0.347	0.00108562	0.538319	0.529	0.28	0.00108562
fLEC	Car4	2.02833e-08	0.889349	0.538	0	0.00113628	0.690332	0.404	0.08	0.00113628
fLEC	Ifi35	0.00121031	0.545648	0.692	0.694	2.51907e-06	0.469056	0.894	0.92	0.00121031
fLEC	Btbd3	8.17487e-05	0.839463	0.731	0.592	0.00123663	0.595186	0.702	0.64	0.00123663
fLEC	Anxa4	0.00128136	0.569656	0.731	0.878	0.000581498	0.410083	0.731	0.8	0.00128136
fLEC	Parp3	0.00129624	0.395512	0.731	0.918	5.44619e-05	0.512597	0.731	0.72	0.00129624
fLEC	Oas3	1.88054e-05	0.444752	0.385	0.02	0.00136604	0.418434	0.317	0	0.00136604
fLEC	Ascc3	1.92518e-05	0.640699	0.808	0.776	0.0013942	0.468216	0.712	0.76	0.0013942
fLEC	Fam241a	0.00142261	0.655659	0.654	0.612	0.000140143	0.60984	0.721	0.68	0.00142261
fLEC	Stat2	0.00151415	0.446926	0.731	0.857	4.48909e-08	0.697656	0.865	0.64	0.00151415
fLEC	Plekha4	0.000555572	0.62811	0.615	0.408	0.00152966	0.526066	0.5	0.24	0.00152966
fLEC	Pdpn	0.00139877	0.584853	0.731	0.776	0.00182631	0.485982	0.779	0.88	0.00182631
fLEC	Ube2l6	0.0019377	0.508758	0.692	0.796	1.04114e-07	0.651025	0.837	0.68	0.0019377
fLEC	Snx2	0.00199789	0.331957	0.846	0.939	2.00497e-05	0.387629	0.856	0.96	0.00199789
fLEC	Gm3739	4.86931e-05	0.355282	0.308	0	0.00209047	0.363468	0.298	0	0.00209047
fLEC	Ifi213	0.000161933	0.353965	0.269	0	0.00209047	0.433994	0.298	0	0.00209047
fLEC	4930486L24Rik	0.0023006	0.359926	0.308	0.061	0.00109974	0.373671	0.327	0	0.0023006
fLEC	Apol9a	0.00129227	0.534639	0.423	0.143	0.00233854	0.429985	0.375	0.08	0.00233854
fLEC	Atp1b3	0.00235375	0.446395	0.731	0.878	2.03603e-05	0.430597	0.798	0.84	0.00235375
fLEC	Angpt2	0.000686867	0.67013	0.5	0.204	0.00263571	0.599111	0.51	0.28	0.00263571
fLEC	Cttnbp2nl	0.00223586	0.567174	0.615	0.51	0.0026559	0.406565	0.615	0.56	0.0026559
fLEC	Vegfc	0.0027995	0.255594	0.231	0.02	0.00152794	0.463073	0.356	0.04	0.0027995
fLEC	Il6	0.000234537	0.364852	0.308	0.02	0.00291066	0.374156	0.356	0.04	0.00291066
fLEC	Trim30d	0.00299718	0.523397	0.654	0.653	0.000959291	0.457145	0.702	0.68	0.00299718
fLEC	Etnk1	0.00300168	0.533724	0.692	0.857	1.88025e-09	0.820781	0.933	0.68	0.00300168
fLEC	Itprip	6.99744e-06	0.746177	0.654	0.224	0.00303161	0.449807	0.558	0.4	0.00303161
fLEC	Sdc3	0.00317263	0.666205	0.615	0.531	1.18487e-06	0.653811	0.817	0.72	0.00317263
fLEC	Lmna	0.00319547	0.476645	0.731	0.776	0.0021448	0.408484	0.788	0.76	0.00319547
fLEC	Cd164	0.00319784	0.298495	0.769	0.918	0.000478254	0.301375	0.856	0.92	0.00319784
fLEC	Ltbp1	0.00324128	0.472742	0.692	0.653	0.000731772	0.38015	0.798	0.88	0.00324128
fLEC	C3	0.00347406	0.262621	0.923	1	9.83097e-08	0.395468	0.99	1	0.00347406
fLEC	Eng	0.00370153	0.34951	0.769	0.939	9.2964e-06	0.434295	0.865	1	0.00370153
fLEC	Ncoa7	0.00372783	0.56606	0.577	0.449	2.87195e-05	0.723294	0.683	0.48	0.00372783
fLEC	Serpinb9	0.00375749	0.501488	0.692	0.796	0.000153466	0.514687	0.798	0.92	0.00375749
fLEC	Rbms2	0.00375786	0.560385	0.538	0.367	0.000413636	0.509539	0.615	0.44	0.00375786
fLEC	Cds1	0.000824158	0.383562	0.308	0.041	0.00379589	0.392383	0.317	0.04	0.00379589
fLEC	Jak2	0.00403873	0.580844	0.654	0.694	0.000530835	0.451885	0.769	0.84	0.00403873
fLEC	Serpinb6b	0.000233104	0.499043	0.769	0.837	0.004169	0.370019	0.731	0.88	0.004169
fLEC	Taok3	0.0014342	0.55633	0.654	0.531	0.00453753	0.417661	0.587	0.52	0.00453753
fLEC	Mmp13	0.00531292	0.394885	0.154	0	0.00209047	0.677719	0.298	0	0.00531292
fLEC	Ociad1	0.0016693	0.382856	0.731	0.816	0.00553279	0.364599	0.654	0.76	0.00553279
fLEC	Cnn3	0.00578623	0.259333	0.769	0.898	0.00200028	0.359125	0.769	0.92	0.00578623
fLEC	Esyt1	0.00100426	0.599807	0.692	0.612	0.0058665	0.394836	0.606	0.56	0.0058665
fLEC	C1ra	0.00591875	0.552213	0.654	0.755	4.44253e-09	0.793077	0.865	0.72	0.00591875
fLEC	Il33	0.00604565	0.465601	0.769	0.98	9.15276e-05	0.3432	0.933	1	0.00604565
fLEC	Xiap	0.00694684	0.412744	0.692	0.776	7.88374e-06	0.527925	0.808	0.84	0.00694684
fLEC	Tcf4	0.00699101	0.273997	0.808	0.898	3.78014e-07	0.428159	0.952	1	0.00699101
fLEC	Errfi1	0.00131576	0.647971	0.692	0.633	0.00726539	0.43063	0.654	0.68	0.00726539
fLEC	Tnfaip6	0.0054974	0.586776	0.462	0.245	0.00743742	0.439419	0.538	0.32	0.00743742
fLEC	Rnf135	0.00749559	0.564413	0.462	0.265	0.00331171	0.453596	0.471	0.24	0.00749559
fLEC	Oas1a	8.34304e-07	0.695612	0.538	0.061	0.00755952	0.343902	0.327	0.08	0.00755952
fLEC	AW112010	0.00761259	0.43162	0.462	0.245	2.02696e-05	0.955974	0.625	0.24	0.00761259
fLEC	Tubb4b	0.00532908	0.381536	0.731	0.939	0.00762716	0.348769	0.769	0.84	0.00762716
fLEC	Plaat3	0.00833358	0.375632	0.692	0.918	0.000463339	0.410808	0.76	0.76	0.00833358
fLEC	Ccl12	0.00892864	0.416984	0.192	0.02	0.00473057	0.560938	0.308	0.04	0.00892864
fLEC	Il18bp	1.60211e-06	0.795407	0.731	0.367	0.00981603	0.471257	0.548	0.48	0.00981603
fLEC	Rcn1	0.00239546	0.290832	0.769	0.939	0.0101383	0.330787	0.731	0.88	0.0101383
fLEC	Fmnl2	0.0104624	0.348938	0.769	0.878	0.000396909	0.356159	0.798	0.96	0.0104624
fLEC	Timeless	0.00416113	0.539937	0.654	0.653	0.0109835	0.441224	0.567	0.56	0.0109835
fLEC	N4bp1	0.0109966	0.543011	0.577	0.51	2.63555e-08	0.677498	0.827	0.56	0.0109966
fLEC	Tmod3	0.00493639	0.343744	0.731	0.898	0.0117733	0.26712	0.702	0.84	0.0117733
fLEC	Actn1	0.0123435	0.440164	0.654	0.714	0.0114535	0.346911	0.654	0.8	0.0123435
fLEC	Coch	0.0124861	0.610521	0.615	0.449	0.00519583	0.489194	0.74	0.52	0.0124861
fLEC	Eif1a	2.99238e-05	0.597383	0.769	0.653	0.0126843	0.341971	0.644	0.76	0.0126843
fLEC	Naa25	0.0134799	0.393159	0.654	0.755	0.0005954	0.561783	0.606	0.44	0.0134799
fLEC	AW011738	0.01369	0.416058	0.538	0.367	0.0011092	0.524582	0.577	0.4	0.01369
fLEC	B3gnt2	0.0138499	0.328163	0.731	0.878	0.000686132	0.264728	0.875	1	0.0138499
fLEC	Fst	0.000139761	0.684563	0.423	0.082	0.0146809	0.497851	0.298	0.08	0.0146809
fLEC	Plek	0.0151023	0.464092	0.5	0.367	0.0102031	0.467077	0.558	0.36	0.0151023
fLEC	Trim30b	0.00260393	0.319025	0.231	0.02	0.0151577	0.254459	0.202	0	0.0151577
fLEC	Parp11	0.00207645	0.525501	0.462	0.204	0.0152455	0.433579	0.462	0.32	0.0152455
fLEC	Helz2	0.0154294	0.554786	0.615	0.592	6.42511e-10	0.641073	0.952	0.88	0.0154294
fLEC	Gnb4	0.0160094	0.315153	0.692	0.857	7.07964e-07	0.571185	0.837	0.84	0.0160094
fLEC	Trim12a	0.0160328	0.534167	0.577	0.531	0.00140317	0.421378	0.702	0.64	0.0160328
fLEC	Adamts1	0.0059118	0.766101	0.615	0.531	0.0166169	0.394711	0.817	0.76	0.0166169
fLEC	Vwa5a	0.0173526	0.392548	0.654	0.735	0.00203162	0.35557	0.731	0.8	0.0173526
fLEC	Pik3r1	0.00298391	0.429032	0.808	0.918	0.0174191	0.303066	0.721	0.88	0.0174191
fLEC	Rmdn3	0.0175472	0.453197	0.538	0.429	0.00207828	0.438989	0.625	0.52	0.0175472
fLEC	Mindy3	0.0177395	0.540221	0.615	0.673	0.000650464	0.449064	0.731	0.72	0.0177395
fLEC	Ppa1	0.000323243	0.589461	0.692	0.592	0.0189363	0.325782	0.654	0.72	0.0189363
fLEC	Pml	0.0190773	0.372184	0.654	0.714	0.000104837	0.483712	0.75	0.64	0.0190773
fLEC	Ilrun	0.0192728	0.280599	0.654	0.796	0.00608103	0.315986	0.692	0.76	0.0192728
fLEC	Nsd3	0.020247	0.279801	0.769	1	0.000330191	0.299943	0.923	1	0.020247
fLEC	Phf11a	0.0215687	0.285951	0.231	0.061	2.93143e-05	0.536901	0.471	0	0.0215687
fLEC	Crybg1	0.0215687	0.320182	0.231	0.061	0.00704979	0.3205	0.24	0	0.0215687
fLEC	Sp140	0.0228622	0.51455	0.462	0.327	0.00266542	0.476276	0.519	0.32	0.0228622
fLEC	Osmr	0.0231237	0.334529	0.731	0.878	0.0025162	0.314689	0.779	0.88	0.0231237
fLEC	Fxyd5	0.0233731	0.409691	0.654	0.898	0.00893559	0.372872	0.683	0.88	0.0233731
fLEC	Adamts9	0.0235408	0.41221	0.731	0.898	0.00196071	0.331501	0.827	0.88	0.0235408
fLEC	Nlgn2	0.00103099	0.512403	0.731	0.735	0.0252397	0.32303	0.644	0.68	0.0252397
fLEC	Gcnt2	0.0258861	0.299904	0.192	0.041	0.0277106	0.288985	0.269	0.08	0.0277106
fLEC	Adam9	0.0282033	0.284897	0.731	0.98	8.09281e-07	0.474389	0.885	0.96	0.0282033
fLEC	Acod1	0.0016842	0.337739	0.192	0	0.0311614	0.320088	0.221	0.04	0.0311614
fLEC	Casp3	0.0317041	0.478554	0.5	0.429	0.000587845	0.618223	0.625	0.44	0.0317041
fLEC	Pgs1	0.0340936	0.495276	0.577	0.592	0.0022959	0.394355	0.635	0.56	0.0340936
fLEC	Ywhag	0.00534389	0.383103	0.731	0.816	0.0350985	0.314187	0.635	0.84	0.0350985
fLEC	Snx6	0.00472145	0.440399	0.769	0.918	0.0352221	0.258031	0.654	0.88	0.0352221
fLEC	Gmppb	0.0176802	0.473465	0.423	0.245	0.037134	0.335789	0.433	0.32	0.037134
fLEC	Uba7	0.0371421	0.376149	0.615	0.735	0.00143561	0.404292	0.683	0.76	0.0371421
fLEC	Gm8773	1.61186e-05	0.606527	0.538	0.122	0.0373366	0.381898	0.327	0.16	0.0373366
fLEC	Tmem106a	0.0267219	0.426347	0.538	0.449	0.0414948	0.360635	0.5	0.48	0.0414948
fLEC	Dhx58	0.0429288	0.479075	0.538	0.51	0.0201667	0.463504	0.519	0.48	0.0429288
fLEC	Adcy4	0.0446715	0.431372	0.538	0.571	0.00612493	0.376419	0.683	0.88	0.0446715
fLEC	Flywch1	0.0447437	0.330375	0.654	0.735	0.000588806	0.404041	0.76	0.84	0.0447437
fLEC	Ramp3	0.0447783	0.535195	0.231	0.082	0.00432127	0.574639	0.365	0.08	0.0447783
fLEC	Gch1	0.00719399	0.572516	0.538	0.367	0.0465408	0.378207	0.51	0.48	0.0465408
fLEC	Trim25	0.0466485	0.451091	0.577	0.653	7.80212e-07	0.652343	0.788	0.52	0.0466485
fLEC	Tmem140	0.0476594	0.419445	0.577	0.592	0.0144769	0.358884	0.606	0.6	0.0476594
fLEC	Gsdmd	0.0347199	0.40669	0.5	0.429	0.0496821	0.392763	0.519	0.56	0.0496821
tzLEC	Cxcl9	1.48507e-10	2.06822	1	0.19	4.59981e-08	1.78377	1	0.333	4.59981e-08
tzLEC	Ccl2	1.29869e-09	1.84507	0.95	0.095	2.83619e-07	1.58066	0.984	0.25	2.83619e-07
tzLEC	Cxcl10	1.44292e-08	1.31632	0.975	0.476	1.05317e-06	1.42501	0.938	0.333	1.05317e-06
tzLEC	Ly6a	7.48866e-06	1.27965	0.725	0.095	7.52507e-06	1.4444	0.844	0.167	7.52507e-06
tzLEC	Isg15	9.25117e-08	1.40146	0.9	0.286	1.04168e-05	1.2167	0.906	0.333	1.04168e-05
tzLEC	Nts	2.31327e-06	1.68794	0.675	0	1.33447e-05	1.78077	0.781	0	1.33447e-05
tzLEC	Bst2	6.54822e-05	0.790846	0.925	0.571	4.32651e-05	0.666029	0.953	0.75	6.54822e-05
tzLEC	Irf7	1.47622e-07	1.60427	0.775	0	7.09031e-05	1.28994	0.781	0.167	7.09031e-05
tzLEC	Gbp7	1.61657e-07	1.14371	0.875	0.286	7.94718e-05	1.34862	0.734	0.083	7.94718e-05
tzLEC	Ubd	8.4953e-05	1.11598	0.65	0.143	3.3462e-05	1.27778	0.938	0.25	8.4953e-05
tzLEC	Iigp1	1.47253e-07	1.35883	0.95	0.286	9.96361e-05	1.11845	0.922	0.333	9.96361e-05
tzLEC	Rsad2	4.37844e-06	1.55033	0.65	0	0.000129178	1.58145	0.672	0	0.000129178
tzLEC	Pnp	0.000163876	0.957923	0.675	0.286	5.10092e-05	1.4391	0.719	0	0.000163876
tzLEC	Gbp2	2.10325e-06	1.29137	0.775	0.095	0.000167066	1.36363	0.703	0.083	0.000167066
tzLEC	Ccl7	2.6593e-05	1.29015	0.575	0	0.000173662	1.43888	0.656	0	0.000173662
tzLEC	Ifitm3	0.000182616	0.455585	0.975	0.905	0.000189789	0.370418	0.984	0.917	0.000189789
tzLEC	Tmsb10	4.07986e-08	0.601188	1	0.952	0.000218423	0.334792	0.953	1	0.000218423
tzLEC	Ifi211	2.6593e-05	1.22518	0.575	0	0.000231915	1.35351	0.641	0	0.000231915
tzLEC	Klf6	4.53518e-06	1.20053	0.775	0.238	0.000292197	1.28719	0.688	0.083	0.000292197
tzLEC	Ifi204	9.34426e-06	1.35527	0.65	0.048	0.000477114	1.33398	0.641	0.083	0.000477114
tzLEC	Tspo	0.000478507	0.747522	0.775	0.476	0.000303391	0.996007	0.781	0.333	0.000478507
tzLEC	Clic4	1.14242e-05	0.715834	0.875	0.667	0.000529226	0.689895	0.922	0.583	0.000529226
tzLEC	Ifi44	2.97084e-07	1.49733	0.775	0.048	0.000702171	1.05896	0.734	0.167	0.000702171
tzLEC	Gbp4	1.19829e-06	1.48016	0.7	0	0.000709049	1.14519	0.672	0.167	0.000709049
tzLEC	Ifi203	6.65708e-06	1.4004	0.7	0.048	0.000741225	1.19518	0.641	0.083	0.000741225
tzLEC	Ctla2a	7.47606e-06	1.18383	0.775	0.286	0.000822955	0.782047	0.828	0.5	0.000822955
tzLEC	Igtp	6.0792e-07	1.3507	0.75	0.048	0.000895851	1.21331	0.562	0	0.000895851
tzLEC	Cd200	0.000630248	0.993072	0.425	0	0.000895851	1.22313	0.562	0	0.000895851
tzLEC	Slfn5	0.00107099	0.826685	0.675	0.381	0.00099118	1.00304	0.719	0.333	0.00107099
tzLEC	Emp1	4.37844e-06	1.46472	0.65	0	0.00115297	1.25432	0.547	0	0.00115297
tzLEC	Ifi205	8.12432e-05	1.25609	0.525	0	0.00115297	1.18605	0.547	0	0.00115297
tzLEC	Cd274	0.000222456	0.98961	0.625	0.19	0.00115963	1.14828	0.594	0.083	0.00115963
tzLEC	Ifit3	0.000233002	1.11893	0.475	0	0.0014754	1.18606	0.531	0	0.0014754
tzLEC	Usp18	0.000791174	0.933934	0.475	0.048	0.00147554	1.15548	0.531	0	0.00147554
tzLEC	Mndal	0.000233002	1.09441	0.475	0	0.00202617	1.13433	0.562	0.083	0.00202617
tzLEC	F830016B08Rik	9.40334e-06	1.49027	0.675	0.095	0.00213305	1.27522	0.562	0.083	0.00213305
tzLEC	Akap12	0.000138636	1.13652	0.5	0	0.00237745	1.16802	0.5	0	0.00237745
tzLEC	Tnc	0.000222406	1.02845	0.625	0.19	0.00265239	1.25573	0.547	0.083	0.00265239
tzLEC	Msn	0.00133675	0.74457	0.675	0.381	0.00265239	1.10424	0.547	0.083	0.00265239
tzLEC	Npc2	0.00271824	0.664936	0.825	0.429	0.00170634	0.74112	0.781	0.583	0.00271824
tzLEC	Txn1	0.0031847	0.685717	0.7	0.381	0.00016792	0.819115	0.891	0.5	0.0031847
tzLEC	Cdh5	0.00566228	0.474516	0.75	0.571	0.00345174	0.557282	0.812	0.75	0.00566228
tzLEC	Gm4951	7.95039e-05	1.19007	0.625	0.143	0.00569728	1.04224	0.547	0.167	0.00569728
tzLEC	Xdh	3.37442e-05	1.34598	0.6	0.048	0.0060174	1.08331	0.5	0.083	0.0060174
tzLEC	AA467197	0.00605773	0.79985	0.3	0	0.00187799	1.23464	0.516	0	0.00605773
tzLEC	Lgals9	0.000252728	1.00323	0.55	0.095	0.00715335	0.893241	0.594	0.167	0.00715335
tzLEC	Ifi207	0.00161544	0.867401	0.375	0	0.00717012	0.93679	0.422	0	0.00717012
tzLEC	Phf11b	0.00253847	0.798628	0.35	0	0.00717012	0.970751	0.422	0	0.00717012
tzLEC	Slfn2	5.70729e-05	1.04201	0.7	0.19	0.00768407	0.9558	0.484	0.083	0.00768407
tzLEC	Zbp1	2.31327e-06	1.314	0.675	0	0.00861766	0.889037	0.547	0.167	0.00861766
tzLEC	S100a11	3.52223e-05	0.857683	0.9	0.476	0.00878013	0.434081	0.844	0.75	0.00878013
tzLEC	Sp100	0.0100606	0.697719	0.425	0.143	0.00147554	1.1393	0.531	0	0.0100606
tzLEC	Cd47	0.000891942	0.655227	0.775	0.476	0.011049	0.573428	0.75	0.583	0.011049
tzLEC	Serping1	4.68489e-05	1.18559	0.55	0	0.011773	0.946826	0.453	0.083	0.011773
tzLEC	Rdh10	0.00132572	0.886239	0.475	0.048	0.0128074	0.859549	0.531	0.167	0.0128074
tzLEC	Vcan	0.00101553	0.910865	0.4	0	0.0131616	0.830358	0.375	0	0.0131616
tzLEC	Tnfrsf12a	0.0022081	0.773046	0.45	0.048	0.0131616	0.816593	0.375	0	0.0131616
tzLEC	Plat	0.0115967	0.827581	0.325	0.048	0.0131616	1.00055	0.375	0	0.0131616
tzLEC	Samd9l	2.15799e-06	1.28991	0.725	0.095	0.0148027	0.974369	0.438	0.083	0.0148027
tzLEC	Gm20559	0.000201178	1.06443	0.525	0.048	0.0148027	0.939408	0.438	0.083	0.0148027
tzLEC	Nid1	0.0149453	0.579649	0.6	0.333	0.00626326	0.704945	0.656	0.417	0.0149453
tzLEC	Ifit2	0.00035224	1.05073	0.5	0.048	0.0169282	0.886277	0.438	0.083	0.0169282
tzLEC	Nupr1	1.91346e-05	1.23965	0.675	0.143	0.0178833	0.711104	0.641	0.333	0.0178833
tzLEC	Ifit1	0.0180742	0.71509	0.35	0.095	0.000895766	1.25105	0.562	0	0.0180742
tzLEC	BC005537	0.0119246	0.52885	0.6	0.381	0.018934	0.784233	0.578	0.333	0.018934
tzLEC	Cmpk2	8.12432e-05	1.19808	0.525	0	0.0190643	0.798134	0.469	0.083	0.0190643
tzLEC	Trim56	0.00688891	0.720324	0.4	0.095	0.0193322	0.806158	0.344	0	0.0193322
tzLEC	Lgals3bp	0.0115967	0.642875	0.325	0.048	0.0193322	0.787114	0.344	0	0.0193322
tzLEC	Thbs1	0.000606658	1.07536	0.475	0.048	0.0193541	0.941333	0.422	0.083	0.0193541
tzLEC	Rnf213	0.000225425	0.799999	0.75	0.333	0.0196869	0.665961	0.625	0.333	0.0196869
tzLEC	Samhd1	0.00019345	0.927214	0.675	0.19	0.0199136	0.77562	0.562	0.333	0.0199136
tzLEC	Ly6c1	0.0207293	0.483179	0.225	0	0.01022	0.942518	0.469	0.083	0.0207293
tzLEC	Ccl4	0.0207293	0.597856	0.225	0	0.0107942	1.00054	0.391	0	0.0207293
tzLEC	Selenow	0.00321625	0.731461	0.675	0.333	0.0224898	0.550446	0.75	0.583	0.0224898
tzLEC	Btbd3	0.0015216	0.946663	0.475	0.095	0.023297	0.836091	0.328	0	0.023297
tzLEC	Ms4a6d	0.00605773	0.795024	0.3	0	0.023297	0.813713	0.328	0	0.023297
tzLEC	Phf11d	0.014538	0.66559	0.5	0.238	0.0251869	0.676753	0.547	0.25	0.0251869
tzLEC	Stat2	0.00115887	0.852845	0.6	0.286	0.026674	0.7932	0.453	0.167	0.026674
tzLEC	S100a10	0.000292065	1.01126	0.625	0.095	0.0270496	0.705248	0.516	0.167	0.0270496
tzLEC	Slfn4	0.00921231	0.832878	0.275	0	0.0279746	0.849741	0.312	0	0.0279746
tzLEC	Mxd1	0.0181088	0.647945	0.3	0.048	0.0279746	0.73235	0.312	0	0.0279746
tzLEC	Trim30a	0.00577459	0.763802	0.625	0.238	0.0281994	0.592378	0.578	0.417	0.0281994
tzLEC	Stat1	0.00175498	0.865396	0.5	0.143	0.0288723	0.700887	0.531	0.333	0.0288723
tzLEC	Cavin3	0.0300816	0.597859	0.325	0.095	0.023297	0.800851	0.328	0	0.0300816
tzLEC	Ms4a4d	0.0307304	0.558877	0.2	0	0.023297	0.721161	0.328	0	0.0307304
tzLEC	Irgm1	8.51772e-05	1.07648	0.625	0.143	0.0323918	0.698059	0.531	0.333	0.0323918
tzLEC	March5	0.000403565	0.921925	0.5	0.048	0.03243	0.693995	0.391	0.083	0.03243
tzLEC	Tm4sf1	2.3442e-07	1.08862	0.9	0.429	0.0337019	0.415791	0.719	0.75	0.0337019
tzLEC	Ccl19	0.00142189	0.885361	0.45	0.048	0.036529	0.81602	0.438	0.167	0.036529
tzLEC	S1pr1	0.00161259	0.561715	0.8	0.571	0.0373887	0.452156	0.688	0.583	0.0373887
tzLEC	Parp14	0.0291991	0.450306	0.625	0.476	0.0383573	0.674123	0.547	0.25	0.0383573
tzLEC	Adamts1	0.000288919	1.12096	0.55	0.095	0.0410092	0.590931	0.641	0.333	0.0410092
tzLEC	Procr	2.34916e-06	0.886082	0.9	0.571	0.0424356	0.67452	0.594	0.417	0.0424356
tzLEC	Trim25	0.0426984	0.502749	0.25	0.048	0.0352117	0.708442	0.375	0.083	0.0426984
tzLEC	H2-T23	0.0383794	0.412608	0.725	0.571	0.0431772	0.404608	0.797	0.583	0.0431772
tzLEC	Fam241a	0.00921231	0.606489	0.275	0	0.0432276	0.74962	0.359	0.083	0.0432276
tzLEC	Errfi1	0.0445324	0.626899	0.3	0.095	0.039931	0.607494	0.281	0	0.0445324
tzLEC	Mindy3	0.0450696	0.468754	0.25	0.048	0.039931	0.64442	0.281	0	0.0450696
tzLEC	Plac8	0.0452715	0.461757	0.175	0	0.0100617	0.89381	0.5	0.083	0.0452715
tzLEC	Serpinb1a	0.0452715	0.443846	0.175	0	0.0193322	0.809791	0.344	0	0.0452715
tzLEC	Oasl2	0.000138636	1.07831	0.5	0	0.0469721	0.651297	0.375	0.083	0.0469721
tzLEC	Snx10	0.0130291	0.613298	0.325	0.048	0.0474833	0.568408	0.266	0	0.0474833
tzLEC	Oasl1	0.0307304	0.438668	0.2	0	0.0474833	0.665188	0.266	0	0.0474833
tzLEC	Arl4a	0.0482245	0.500868	0.475	0.286	0.010795	0.878976	0.391	0	0.0482245
Valve	Cxcl9	4.67168e-09	1.57872	1	0	4.59818e-07	1.96051	0.987	0.1	4.59818e-07
Valve	Cxcl10	1.72408e-06	2.04137	0.909	0.154	1.91006e-06	1.7135	1	0.5	1.91006e-06
Valve	Gbp2	6.21433e-07	1.5798	1	0.269	2.14763e-06	1.51106	0.947	0.4	2.14763e-06
Valve	H2-K1	4.89489e-06	0.465401	1	0.923	3.94847e-06	0.418966	1	1	4.89489e-06
Valve	Iigp1	5.09701e-06	1.51474	1	0.462	2.32279e-06	1.38121	0.961	0.6	5.09701e-06
Valve	Isg15	1.60183e-06	1.44477	1	0.577	6.18932e-06	0.7177	0.974	1	6.18932e-06
Valve	Bst2	7.80934e-06	0.712601	1	0.885	3.03842e-06	0.825302	0.974	0.8	7.80934e-06
Valve	Clic4	1.84997e-06	1.13859	1	0.654	8.19946e-06	0.627152	0.934	0.9	8.19946e-06
Valve	B2m	1.24327e-05	0.365447	1	0.923	1.36791e-06	0.402734	1	1	1.24327e-05
Valve	Tspo	3.88292e-06	1.03909	1	0.731	2.08038e-05	1.13942	0.895	0.6	2.08038e-05
Valve	Ccl2	3.20214e-05	1.57419	0.909	0.423	1.10851e-06	1.68014	0.974	0.5	3.20214e-05
Valve	Ccl7	5.65434e-06	1.68311	0.909	0.231	3.66255e-05	1.42673	0.855	0.3	3.66255e-05
Valve	Rsad2	4.94446e-08	1.60984	1	0.038	3.87715e-05	1.59871	0.816	0.1	3.87715e-05
Valve	Ifitm3	4.69045e-05	0.297168	1	1	4.21266e-06	0.31049	1	1	4.69045e-05
Valve	Thbs1	7.31901e-06	0.990488	1	0.731	7.4177e-05	1.0229	0.868	0.6	7.4177e-05
Valve	Usp18	1.28311e-06	1.34211	1	0.346	8.70006e-05	1.25885	0.803	0.2	8.70006e-05
Valve	Zbp1	3.00645e-07	1.28845	1	0.231	9.31896e-05	1.23959	0.868	0.1	9.31896e-05
Valve	Ly6a	0.000109464	0.851207	0.818	0.192	3.01769e-05	1.33109	0.868	0.3	0.000109464
Valve	Trim30a	4.33895e-07	1.05313	1	0.192	0.000123731	1.22519	0.763	0.1	0.000123731
Valve	Irf7	9.48196e-06	1.11961	0.909	0.231	0.000126061	1.06274	0.868	0.3	0.000126061
Valve	Oasl2	4.67168e-09	1.31436	1	0	0.00015206	1.09421	0.724	0	0.00015206
Valve	Serping1	3.55005e-07	1.54446	1	0.269	0.000231598	1.18755	0.763	0.2	0.000231598
Valve	Cd274	2.84117e-07	1.14726	0.909	0.077	0.00024412	1.19958	0.697	0	0.00024412
Valve	Isg20	8.2884e-06	1.0745	0.727	0.038	0.000244138	1.11346	0.697	0	0.000244138
Valve	Igtp	8.34888e-07	1.32453	1	0.308	0.000278863	1.10742	0.789	0.4	0.000278863
Valve	Slfn9	1.24825e-08	1.22914	1	0.038	0.000307232	1.13759	0.684	0	0.000307232
Valve	AA467197	3.7528e-08	1.5733	0.909	0	0.000307232	1.23858	0.684	0	0.000307232
Valve	Gbp7	5.934e-06	0.972237	1	0.577	0.000326604	1.07216	0.816	0.6	0.000326604
Valve	Gbp4	1.07579e-06	1.43125	1	0.269	0.000358275	1.22336	0.855	0.2	0.000358275
Valve	Adm	3.61322e-05	1.3901	0.818	0.231	0.000373998	1.11794	0.737	0.2	0.000373998
Valve	Psmb8	3.18241e-06	0.986882	1	0.692	0.000396468	0.724101	0.842	0.9	0.000396468
Valve	Ifi44	1.81716e-06	1.26667	1	0.5	0.000439964	1.04774	0.803	0.6	0.000439964
Valve	Ifit3	2.84117e-07	1.31731	0.909	0.077	0.000465933	1.16759	0.697	0.1	0.000465933
Valve	Npc2	9.13383e-05	0.705165	1	0.769	0.000526455	0.581605	0.855	0.9	0.000526455
Valve	Stat1	0.00011972	0.943962	0.909	0.423	0.000552863	0.84408	0.789	0.5	0.000552863
Valve	Ifit2	6.9227e-08	1.29657	1	0.115	0.000596276	1.13797	0.645	0	0.000596276
Valve	Gbp6	4.63776e-05	0.988211	0.909	0.385	0.000852991	0.94367	0.763	0.3	0.000852991
Valve	Irgm1	0.000100666	0.865984	0.909	0.615	0.000857161	0.768341	0.829	0.6	0.000857161
Valve	Tor3a	0.000171328	0.816971	0.909	0.5	0.000861218	0.959218	0.697	0.2	0.000861218
Valve	Gm4951	4.07305e-07	1.20065	1	0.154	0.000908189	1.03059	0.618	0	0.000908189
Valve	Ifi211	6.02419e-05	0.670914	0.545	0	0.000908189	1.04855	0.618	0	0.000908189
Valve	H2-Q7	6.25641e-06	0.717078	1	0.731	0.000959168	0.836257	0.803	0.7	0.000959168
Valve	H2-Q6	9.52367e-06	0.826285	1	0.577	0.00107039	0.913733	0.763	0.5	0.00107039
Valve	Sfrp1	1.79585e-06	0.782187	0.727	0	0.00111395	0.85904	0.605	0	0.00111395
Valve	Ifih1	5.02141e-05	0.868998	0.909	0.423	0.0011238	0.924161	0.684	0.2	0.0011238
Valve	Gbp5	0.000329492	1.00668	0.818	0.346	0.00115852	1.06119	0.711	0.3	0.00115852
Valve	Herc6	1.41654e-05	0.999387	0.909	0.308	0.00122618	0.956486	0.645	0.1	0.00122618
Valve	Eif5a	3.48138e-05	0.597779	1	0.846	0.0012386	0.26122	0.868	0.9	0.0012386
Valve	Ranbp1	8.95024e-05	0.79364	0.909	0.769	0.00127506	0.639672	0.829	0.8	0.00127506
Valve	Selenow	0.00133965	0.396986	1	0.885	0.000272417	0.497197	0.882	0.9	0.00133965
Valve	Ifi204	9.67739e-05	0.698204	0.636	0.038	0.00136088	1.0003	0.592	0	0.00136088
Valve	Tap1	3.14539e-06	1.18174	1	0.385	0.00143677	0.912581	0.75	0.5	0.00143677
Valve	Znfx1	0.000287103	0.675504	0.818	0.346	0.00154284	0.834139	0.632	0.1	0.00154284
Valve	H2-Q4	3.18241e-06	0.861481	1	0.692	0.0015842	0.735359	0.776	0.7	0.0015842
Valve	Phf11b	0.000169824	0.698189	0.636	0.038	0.00165604	0.865469	0.579	0	0.00165604
Valve	Cmpk2	0.00171185	1.06628	0.636	0.192	0.000309867	1.18499	0.724	0.1	0.00171185
Valve	Ubd	0.00182726	0.581173	0.727	0.192	0.000186436	0.960181	0.908	0.5	0.00182726
Valve	Npm1	1.06849e-05	0.498006	1	0.962	0.00185517	0.313286	0.934	0.9	0.00185517
Valve	Irf8	8.72696e-06	0.88421	1	0.615	0.00191092	0.705092	0.816	0.7	0.00191092
Valve	Serpina3f	5.79386e-05	0.8876	0.818	0.192	0.00192554	0.872949	0.671	0.1	0.00192554
Valve	Xdh	9.14422e-07	1.09883	0.909	0.115	0.00195958	0.981992	0.632	0.1	0.00195958
Valve	Rbm3	0.000818527	0.469929	1	0.769	0.00196825	0.295633	0.868	0.9	0.00196825
Valve	Samhd1	0.000127075	0.751947	0.909	0.692	0.00198492	0.810807	0.816	0.6	0.00198492
Valve	Ifit1	0.00139886	0.590119	0.727	0.192	0.00233276	0.83299	0.671	0.2	0.00233276
Valve	Angpt2	7.04155e-06	1.20937	1	0.462	0.00234573	1.0294	0.684	0.3	0.00234573
Valve	F830016B08Rik	0.000556965	0.489226	0.545	0.038	0.00242442	0.937523	0.553	0	0.00242442
Valve	Eif2s2	0.000833317	0.56676	1	0.846	0.00267661	0.364405	0.842	0.9	0.00267661
Valve	Pnp	0.000649615	0.637893	0.909	0.846	0.00284815	0.419445	0.829	0.9	0.00284815
Valve	Tor1aip1	0.000384235	0.533003	1	0.731	0.00289744	0.537798	0.829	0.8	0.00289744
Valve	Vcan	6.02419e-05	0.924152	0.545	0	0.00291719	0.808116	0.539	0	0.00291719
Valve	Psme1	5.59537e-06	0.835495	1	0.808	0.00335539	0.533963	0.868	0.9	0.00335539
Valve	Wars	0.000652311	0.730158	0.818	0.423	0.00348098	0.845071	0.711	0.5	0.00348098
Valve	Calhm6	1.08368e-05	1.06363	0.636	0	0.00349751	0.793284	0.526	0	0.00349751
Valve	C2	2.27523e-05	0.760547	0.909	0.269	0.00363115	0.823733	0.645	0.2	0.00363115
Valve	March5	0.000130406	0.84281	0.909	0.654	0.00379978	0.825984	0.737	0.6	0.00379978
Valve	Mif	7.31099e-05	0.94926	0.909	0.692	0.00383009	0.698786	0.776	0.8	0.00383009
Valve	Xaf1	0.00104076	0.754979	0.909	0.577	0.00396812	0.821634	0.724	0.4	0.00396812
Valve	Cfb	1.89395e-06	1.05528	1	0.577	0.00407897	0.589269	0.816	0.8	0.00407897
Valve	Dtx3l	0.00422499	0.594685	0.727	0.423	0.000572574	0.946364	0.697	0.1	0.00422499
Valve	Etnk1	0.00350474	0.552366	0.909	0.654	0.0044555	0.690073	0.75	0.4	0.0044555
Valve	Psmb9	4.13946e-05	0.889182	0.909	0.5	0.00453972	0.881749	0.697	0.5	0.00453972
Valve	Aftph	4.98887e-05	0.875257	0.818	0.231	0.00457317	0.777577	0.671	0.3	0.00457317
Valve	Oasl1	3.7528e-08	1.17666	0.909	0	0.00497514	0.708404	0.5	0	0.00497514
Valve	Psmb10	3.71779e-05	0.7596	1	0.692	0.00513308	0.693997	0.711	0.5	0.00513308
Valve	Pomp	7.0654e-05	0.633476	0.909	0.731	0.00515796	0.496756	0.776	0.8	0.00515796
Valve	Daxx	0.000163516	0.867482	0.818	0.346	0.00566453	0.723041	0.671	0.4	0.00566453
Valve	Apod	1.08368e-05	0.802916	0.636	0	0.00590373	0.718553	0.487	0	0.00590373
Valve	Parp9	0.00354846	0.70452	0.636	0.269	0.00612277	0.722342	0.632	0.3	0.00612277
Valve	Tgtp2	4.2223e-05	0.67482	0.818	0.115	0.00622071	0.722724	0.632	0.2	0.00622071
Valve	Phf11d	7.19573e-06	1.07256	1	0.385	0.0063658	0.729257	0.697	0.5	0.0063658
Valve	Ppa1	1.72959e-05	1.21382	0.909	0.423	0.00639366	0.745649	0.684	0.5	0.00639366
Valve	Rnf213	0.000133355	0.970961	0.909	0.577	0.00644832	0.825669	0.724	0.7	0.00644832
Valve	Psme2	0.000482832	0.695348	0.909	0.654	0.00644832	0.545027	0.724	0.7	0.00644832
Valve	Trafd1	2.021e-05	0.870363	0.909	0.423	0.00654898	0.738747	0.684	0.4	0.00654898
Valve	Timp1	0.00171185	0.480302	0.636	0.192	0.00709305	0.681309	0.539	0.1	0.00709305
Valve	Ncl	3.46837e-06	0.584391	1	0.808	0.0076366	0.361004	0.816	0.9	0.0076366
Valve	Tor1aip2	4.13946e-05	1.00362	0.909	0.5	0.00766102	0.544781	0.75	0.8	0.00766102
Valve	Txn1	0.00082738	0.515888	1	0.808	0.00773468	0.348511	0.855	1	0.00773468
Valve	Nampt	1.58749e-06	0.891549	1	0.462	0.00785613	0.727424	0.684	0.5	0.00785613
Valve	Tnfsf10	7.95269e-05	0.706158	1	0.462	0.00817027	0.811273	0.618	0.3	0.00817027
Valve	Aida	0.000559635	0.568996	0.909	0.5	0.00818229	0.733477	0.684	0.5	0.00818229
Valve	Ifit3b	1.79585e-06	0.928923	0.727	0	0.00823271	0.617119	0.461	0	0.00823271
Valve	Upp1	1.66571e-05	1.12655	0.909	0.308	0.00854218	0.772455	0.711	0.6	0.00854218
Valve	Cycs	0.000247608	0.706371	0.909	0.692	0.00882816	0.57973	0.697	0.5	0.00882816
Valve	Ccnd1	0.00179331	0.681411	1	0.692	0.00911213	0.382878	0.895	1	0.00911213
Valve	Sp100	9.23461e-07	0.866867	0.818	0.038	0.00943117	0.694163	0.592	0.2	0.00943117
Valve	Rtp4	5.07022e-06	0.877218	0.909	0.269	0.00961533	0.699451	0.566	0.2	0.00961533
Valve	Tgtp1	5.60197e-05	0.848316	0.727	0.115	0.00961533	0.690243	0.566	0.2	0.00961533
Valve	Trim30d	0.000134732	0.677626	0.636	0.077	0.00967626	0.627973	0.447	0	0.00967626
Valve	Cd200	0.00197337	0.730566	0.818	0.423	0.00982189	0.663037	0.724	0.5	0.00982189
Valve	Sp110	0.00166047	0.647767	0.636	0.154	0.00998754	0.690368	0.513	0.1	0.00998754
Valve	Tnfrsf12a	0.000226952	0.856873	0.909	0.615	0.0102176	0.749336	0.724	0.5	0.0102176
Valve	Pml	4.9248e-05	0.765582	0.818	0.192	0.0107786	0.614551	0.579	0.2	0.0107786
Valve	Slfn2	0.000806242	0.636828	0.909	0.769	0.0107953	0.518131	0.789	0.9	0.0107953
Valve	Snhg1	0.00779811	0.501018	0.909	0.692	0.0108252	0.627987	0.684	0.5	0.0108252
Valve	Pdlim1	0.010856	0.424147	1	0.769	0.00304243	0.40494	0.842	0.8	0.010856
Valve	Cox17	0.00255083	0.527717	1	0.731	0.0110235	0.476356	0.763	0.8	0.0110235
Valve	Csf1	2.2948e-05	1.05592	0.909	0.308	0.0112574	0.703116	0.605	0.3	0.0112574
Valve	Morc3	0.00347999	0.593417	0.727	0.308	0.0118949	0.62584	0.553	0.2	0.0118949
Valve	Naa25	0.000771443	0.850859	0.727	0.308	0.0126855	0.610343	0.605	0.3	0.0126855
Valve	Trim25	0.0129179	0.487708	0.636	0.308	0.0113712	0.599145	0.645	0.4	0.0129179
Valve	Tagln2	0.000515396	0.515802	1	0.923	0.0132743	0.351004	0.842	0.9	0.0132743
Valve	Parp3	0.000652311	0.675896	0.818	0.423	0.0138563	0.585395	0.566	0.2	0.0138563
Valve	Ube2l6	8.55594e-05	0.987201	0.818	0.308	0.0152266	0.598664	0.632	0.4	0.0152266
Valve	Nlrc5	9.8113e-05	0.638225	0.727	0.154	0.0154331	0.487741	0.408	0	0.0154331
Valve	Parp14	0.000433827	0.781141	0.909	0.615	0.0167377	0.663722	0.684	0.6	0.0167377
Valve	Ifi203	4.44412e-05	0.748354	0.636	0.038	0.0178044	0.710377	0.579	0.3	0.0178044
Valve	Hap1	0.0140111	0.533454	0.545	0.231	0.0187638	0.521008	0.474	0.1	0.0187638
Valve	Samd9l	0.00102743	0.755013	0.909	0.615	0.0196337	0.664274	0.711	0.5	0.0196337
Valve	Slc39a14	6.85163e-05	0.813548	0.818	0.231	0.0206441	0.454477	0.461	0.1	0.0206441
Valve	Lgals9	2.12993e-05	0.843448	1	0.731	0.0207657	0.465019	0.868	1	0.0207657
Valve	Ifi205	0.000310854	0.841184	0.455	0	0.0207735	0.697696	0.382	0	0.0207735
Valve	Wdr89	1.66571e-05	0.868242	0.909	0.308	0.0208189	0.591632	0.592	0.3	0.0208189
Valve	N4bp1	0.00223129	0.569282	0.818	0.538	0.0208869	0.520687	0.645	0.5	0.0208869
Valve	Psma3	8.70982e-05	0.643271	1	0.692	0.021541	0.449193	0.724	0.6	0.021541
Valve	Luc7l3	0.000385635	0.618738	0.909	0.577	0.0216651	0.577505	0.645	0.5	0.0216651
Valve	Olfr56	0.00145453	0.560444	0.455	0.038	0.0218892	0.494844	0.513	0.2	0.0218892
Valve	Kpna3	0.000294353	0.623636	0.818	0.385	0.0226136	0.575217	0.579	0.2	0.0226136
Valve	Psma7	0.000205035	0.598265	1	0.769	0.0236959	0.305674	0.737	0.8	0.0236959
Valve	Sh2d5	6.02419e-05	0.635321	0.545	0	0.0240057	0.506289	0.368	0	0.0240057
Valve	Ddx58	0.00011621	0.611938	0.909	0.577	0.0250352	0.535084	0.645	0.5	0.0250352
Valve	Rnf114	0.000338774	0.751703	0.818	0.423	0.0253213	0.559097	0.526	0.2	0.0253213
Valve	Srsf2	0.00142629	0.504104	1	0.692	0.0255898	0.430912	0.75	0.8	0.0255898
Valve	Eif2ak2	0.000103877	0.774407	0.909	0.423	0.0260166	0.526821	0.645	0.4	0.0260166
Valve	Rbx1	0.0241835	0.270659	0.818	0.769	0.026348	0.467632	0.697	0.5	0.026348
Valve	C1ra	7.78641e-05	0.758081	0.818	0.269	0.0266931	0.603085	0.566	0.3	0.0266931
Valve	Mpeg1	0.00150262	0.442826	0.364	0	0.0276706	0.548243	0.355	0	0.0276706
Valve	Fndc3a	0.0032992	0.668246	0.818	0.577	0.0281056	0.588628	0.658	0.6	0.0281056
Valve	Sema7a	0.028494	0.663209	0.636	0.385	0.00887161	0.767627	0.618	0.3	0.028494
Valve	Gbp3	1.66571e-05	1.04836	0.909	0.308	0.0295856	0.549997	0.724	0.6	0.0295856
Valve	Slfn5	0.00284594	0.517202	1	0.731	0.0305909	0.453839	0.763	0.8	0.0305909
Valve	Larp1	4.59736e-05	0.780617	0.909	0.462	0.0306724	0.499253	0.513	0.2	0.0306724
Valve	Stat2	0.001815	0.562092	0.909	0.423	0.0310354	0.509122	0.632	0.5	0.0310354
Valve	Helz2	6.02086e-06	1.05486	0.909	0.269	0.0311429	0.585682	0.605	0.5	0.0311429
Valve	Tap2	0.00762065	0.67601	0.727	0.5	0.0314212	0.51919	0.684	0.8	0.0314212
Valve	Zfas1	0.0315226	0.35589	0.909	0.769	0.00766131	0.536581	0.763	0.7	0.0315226
Valve	Apol6	0.000310854	0.464519	0.455	0	0.0318169	0.441563	0.342	0	0.0318169
Valve	Ifi207	0.00689061	0.372361	0.273	0	0.0318169	0.409215	0.342	0	0.0318169
Valve	Enpp4	8.22847e-05	0.76105	0.909	0.462	0.0341268	0.565231	0.553	0.3	0.0341268
Valve	Tapbp	0.000532375	0.738948	0.909	0.692	0.0341782	0.501057	0.711	0.8	0.0341782
Valve	Sec61g	0.0113851	0.267091	0.909	0.808	0.0359288	0.255993	0.776	0.9	0.0359288
Valve	Tent5a	0.00689061	0.314848	0.273	0	0.036498	0.532438	0.329	0	0.036498
Valve	Mlkl	0.000641314	0.571199	0.818	0.462	0.0374324	0.549959	0.526	0.3	0.0374324
Valve	Gnb4	0.0153299	0.464197	0.727	0.538	0.0376432	0.560871	0.579	0.4	0.0376432
Valve	Synpo	0.0104433	0.539591	0.636	0.308	0.0377799	0.4984	0.526	0.2	0.0377799
Valve	Cct3	2.66672e-05	0.855158	1	0.654	0.0381479	0.396654	0.684	0.7	0.0381479
Valve	Pgk1	0.000868324	0.621731	1	0.654	0.0397322	0.453852	0.671	0.7	0.0397322
Valve	Ifi47	0.000208838	0.880516	0.909	0.423	0.0400888	0.538384	0.724	0.6	0.0400888
Valve	Sco1	0.00689061	0.250242	0.273	0	0.0417726	0.395644	0.316	0	0.0417726
Valve	Slfn8	0.00689061	0.284317	0.273	0	0.0417726	0.387416	0.316	0	0.0417726
Valve	Socs1	0.00127899	0.673882	0.727	0.231	0.0419709	0.499247	0.526	0.2	0.0419709
Valve	Chmp4b	8.70982e-05	0.65255	1	0.692	0.0419983	0.302589	0.724	0.8	0.0419983
Valve	Grn	0.0377059	0.313087	1	0.846	0.04235	0.307709	0.776	0.9	0.04235
Valve	Nme1	0.00230976	0.604814	0.818	0.654	0.0431559	0.489964	0.605	0.4	0.0431559
Valve	Gm47283	4.77583e-05	0.689798	1	0.654	0.0431944	0.394191	0.803	0.8	0.0431944
Valve	Degs1	0.00262111	0.472278	1	0.846	0.0437873	0.257996	0.855	1	0.0437873
Valve	Serpinb9	0.0152489	0.606745	0.818	0.731	0.0474319	0.564601	0.671	0.5	0.0474319
Valve	Ybx3	0.00115152	0.586413	0.909	0.769	0.0478017	0.313573	0.711	0.9	0.0478017
Valve	Osmr	0.000880734	0.58281	0.818	0.269	0.0480253	0.566464	0.461	0.2	0.0480253
Valve	Ccl19	0.000823115	0.385751	0.545	0.077	0.0497097	0.560076	0.645	0.4	0.0497097
Marco_LEC	Cxcl9	1.41546e-12	1.61708	0.988	0.357	1.45666e-11	1.83429	1	0.412	1.45666e-11
Marco_LEC	Iigp1	1.63976e-08	0.772545	0.939	0.679	1.42344e-09	1.10919	0.962	0.706	1.63976e-08
Marco_LEC	Ly6a	1.7884e-07	1.1813	0.744	0.179	4.63145e-07	1.39053	0.803	0.294	4.63145e-07
Marco_LEC	Slfn5	5.4821e-07	0.793396	0.841	0.679	2.14623e-07	0.96	0.885	0.706	5.4821e-07
Marco_LEC	Cxcl10	3.09542e-06	0.778151	0.915	0.643	2.99257e-07	1.02175	0.943	0.588	3.09542e-06
Marco_LEC	Rsad2	6.22816e-07	1.19818	0.695	0.143	4.86091e-06	1.41409	0.713	0.176	4.86091e-06
Marco_LEC	F830016B08Rik	6.45607e-07	1.1538	0.756	0.429	5.81706e-06	1.31511	0.771	0.412	5.81706e-06
Marco_LEC	Ubd	1.03004e-06	1.09323	0.707	0.214	1.94805e-05	1.02206	0.879	0.529	1.94805e-05
Marco_LEC	Gbp7	1.69707e-07	0.831976	0.878	0.607	2.22429e-05	1.09837	0.783	0.706	2.22429e-05
Marco_LEC	Ccl2	4.18518e-11	1.58061	0.878	0.357	3.56986e-05	0.829761	0.911	0.706	3.56986e-05
Marco_LEC	mt-Atp6	4.31795e-05	0.284406	0.963	0.964	1.32778e-06	0.346819	0.987	1	4.31795e-05
Marco_LEC	9930111J21Rik2	2.90136e-06	1.07192	0.732	0.429	5.44441e-05	1.19094	0.726	0.471	5.44441e-05
Marco_LEC	Ifit1	1.45571e-05	1.0246	0.634	0.214	5.58297e-05	1.1687	0.682	0.176	5.58297e-05
Marco_LEC	mt-Co3	5.96453e-05	0.278579	0.988	0.964	1.19881e-06	0.340125	0.981	1	5.96453e-05
Marco_LEC	Ifi203	7.36783e-08	1.10038	0.768	0.321	6.05508e-05	1.19057	0.72	0.471	6.05508e-05
Marco_LEC	mt-Co2	0.000101347	0.293062	0.976	0.929	1.8449e-06	0.323116	0.968	1	0.000101347
Marco_LEC	Gm26917	1.49934e-05	1.16	0.707	0.429	0.000188841	1.0371	0.758	0.706	0.000188841
Marco_LEC	Txn1	0.000232383	0.474878	0.756	0.679	9.08594e-05	0.506825	0.79	0.882	0.000232383
Marco_LEC	Gbp2	1.1043e-06	1.00583	0.756	0.464	0.000251927	1.21275	0.694	0.529	0.000251927
Marco_LEC	Ifi204	1.34963e-06	1.13067	0.646	0.179	0.000264647	1.09776	0.529	0.059	0.000264647
Marco_LEC	Ifi211	0.000338669	0.878865	0.476	0.143	0.000482392	1.0355	0.503	0.059	0.000482392
Marco_LEC	Isg15	0.000545735	0.577392	0.805	0.643	7.39126e-05	0.945392	0.771	0.588	0.000545735
Marco_LEC	Irf7	0.000304537	0.791912	0.683	0.464	0.000624955	1.08368	0.624	0.353	0.000624955
Marco_LEC	Ifit2	0.00035436	0.869634	0.573	0.25	0.000651311	1.0221	0.529	0.118	0.000651311
Marco_LEC	Ccl7	3.71749e-08	1.33833	0.707	0.071	0.000929156	0.955632	0.65	0.412	0.000929156
Marco_LEC	Ifit3	0.000529954	0.794678	0.561	0.286	0.000994261	0.904681	0.427	0	0.000994261
Marco_LEC	Hap1	0.000884207	0.817872	0.622	0.393	0.00112807	1.0812	0.586	0.294	0.00112807
Marco_LEC	Tmsb4x	2.4387e-05	0.488754	0.963	0.893	0.00122135	0.299312	0.981	1	0.00122135
Marco_LEC	AA467197	0.00081113	0.751455	0.317	0	0.00127391	0.914328	0.414	0	0.00127391
Marco_LEC	Xdh	0.00155824	0.740787	0.573	0.357	0.000601302	1.22771	0.624	0.353	0.00155824
Marco_LEC	Ifi44	0.00298575	0.54894	0.634	0.571	0.00172432	0.907618	0.662	0.588	0.00298575
Marco_LEC	Ifi207	0.00307784	0.615153	0.39	0.107	0.00260425	0.7812	0.376	0	0.00307784
Marco_LEC	Rbms1	0.000333777	0.486012	0.756	0.643	0.00340033	0.454159	0.726	0.824	0.00340033
Marco_LEC	Mndal	1.99597e-05	0.945715	0.659	0.25	0.00346857	0.967263	0.567	0.353	0.00346857
Marco_LEC	Ifi205	1.19964e-05	1.06808	0.476	0	0.00366715	0.785199	0.357	0	0.00366715
Marco_LEC	Gm20559	0.00291784	0.649665	0.5	0.25	0.00369994	0.961409	0.484	0.176	0.00369994
Marco_LEC	Phf11b	0.000488698	0.738636	0.439	0.107	0.00458252	0.725099	0.344	0	0.00458252
Marco_LEC	Tapbp	0.000472021	0.505432	0.707	0.571	0.00494493	0.405205	0.732	0.882	0.00494493
Marco_LEC	Trim30a	0.00119085	0.650907	0.646	0.536	0.00509549	0.710626	0.631	0.588	0.00509549
Marco_LEC	Hist1h1d	0.00252422	0.724234	0.268	0	0.00706827	0.785871	0.318	0	0.00706827
Marco_LEC	AI662270	0.00555641	0.63741	0.28	0.036	0.00872692	0.724676	0.306	0	0.00872692
Marco_LEC	Zbtb5	0.00542463	0.807029	0.415	0.179	0.00981797	0.804829	0.357	0.059	0.00981797
Marco_LEC	Prickle2	0.00166875	0.776111	0.366	0.071	0.0114074	0.90181	0.395	0.118	0.0114074
Marco_LEC	Gm4951	2.06679e-05	0.790809	0.732	0.5	0.0118414	0.727586	0.611	0.588	0.0118414
Marco_LEC	Nts	1.21163e-06	1.45653	0.598	0.071	0.0126757	0.834471	0.478	0.235	0.0126757
Marco_LEC	Clic4	0.0144739	0.274073	0.768	0.75	0.00162428	0.283614	0.783	0.882	0.0144739
Marco_LEC	Slfn4	0.0012511	0.723263	0.341	0.036	0.0160684	0.665943	0.268	0	0.0160684
Marco_LEC	Tspo	3.35534e-05	0.680439	0.732	0.571	0.0182164	0.300284	0.745	1	0.0182164
Marco_LEC	Gbp4	0.0192144	0.617237	0.463	0.321	0.012682	0.955976	0.516	0.353	0.0192144
Marco_LEC	Slfn9	0.0177321	0.691366	0.427	0.25	0.0192516	0.729911	0.369	0.118	0.0192516
Marco_LEC	Vcan	0.0136785	0.612657	0.317	0.107	0.0193731	0.737633	0.318	0.059	0.0193731
Marco_LEC	Irgm1	7.88649e-06	0.792218	0.707	0.464	0.0205169	0.650789	0.624	0.647	0.0205169
Marco_LEC	Lipg	0.00182112	0.703618	0.366	0.071	0.0216885	0.756172	0.363	0.118	0.0216885
Marco_LEC	Ccl4	0.0043485	0.602093	0.244	0	0.0287126	0.540325	0.229	0	0.0287126
Marco_LEC	Dst	0.000892157	0.733238	0.659	0.536	0.0293011	0.48265	0.675	0.824	0.0293011
Marco_LEC	Tnfaip6	0.000177638	0.814873	0.378	0	0.0294772	0.686471	0.395	0.176	0.0294772
Marco_LEC	Klf6	0.00245186	0.59923	0.671	0.464	0.0308464	0.284572	0.739	0.824	0.0308464
Marco_LEC	Ms4a6d	0.0043485	0.587424	0.244	0	0.0315463	0.499784	0.223	0	0.0315463
Marco_LEC	Mpeg1	0.0260752	0.503622	0.256	0.071	0.0331855	0.632985	0.287	0.059	0.0331855
Marco_LEC	Olfr56	0.00209734	0.649742	0.39	0.107	0.0334564	0.681256	0.338	0.118	0.0334564
Marco_LEC	Samhd1	0.032647	0.420818	0.585	0.607	0.0390996	0.741188	0.554	0.588	0.0390996
Marco_LEC	mt-Nd5	0.0387491	0.269139	0.805	0.786	0.0407035	0.310426	0.713	0.824	0.0407035
Marco_LEC	Gbp8	0.039758	0.357185	0.195	0.036	0.040886	0.583173	0.274	0.059	0.040886
Marco_LEC	Selenow	0.00556729	0.324965	0.695	0.679	0.0412275	0.372315	0.624	0.824	0.0412275
Marco_LEC	Calhm6	0.0419741	0.520269	0.317	0.143	0.0265797	0.712188	0.35	0.118	0.0419741
Marco_LEC	Etnk1	0.0466377	0.436159	0.549	0.536	0.0358875	0.672268	0.611	0.706	0.0466377
Marco_LEC	Olfr920	0.0278085	0.628551	0.317	0.143	0.0468126	0.629023	0.318	0.118	0.0468126
BEC	Cxcl9	0	1.97009	0.997	0.264	5.46702e-285	1.81035	0.999	0.422	5.46702e-285
BEC	Cxcl10	0	1.72903	0.992	0.296	4.28351e-249	1.48683	0.991	0.444	4.28351e-249
BEC	Gbp2	1.44772e-291	1.55971	0.955	0.363	7.73507e-245	1.57841	0.949	0.382	7.73507e-245
BEC	Iigp1	8.61519e-264	1.11772	0.952	0.531	3.3254e-240	1.21248	0.964	0.582	3.3254e-240
BEC	Ifitm3	1.56975e-263	0.38196	0.999	0.957	1.98186e-228	0.310614	0.999	0.978	1.98186e-228
BEC	Gbp4	1.45597e-258	1.32973	0.921	0.369	2.55082e-225	1.43932	0.919	0.365	2.55082e-225
BEC	Ly6a	1.48318e-222	0.665943	0.984	0.813	1.04294e-234	0.839985	0.986	0.765	1.48318e-222
BEC	Isg15	3.24288e-256	1.16744	0.949	0.529	3.1106e-218	1.06791	0.959	0.614	3.1106e-218
BEC	Bst2	2.54767e-237	0.663716	0.978	0.799	4.26763e-211	0.589653	0.981	0.819	4.26763e-211
BEC	Rsad2	3.62068e-238	1.41917	0.9	0.261	4.01632e-210	1.4833	0.907	0.261	4.01632e-210
BEC	Clic4	3.00726e-251	0.818364	0.954	0.676	6.51625e-201	0.690005	0.961	0.745	6.51625e-201
BEC	Ifi204	1.79359e-252	1.3941	0.875	0.174	1.9463e-197	1.32481	0.864	0.227	1.9463e-197
BEC	AA467197	1.16707e-257	1.55466	0.846	0.02	1.99937e-197	1.51431	0.823	0.034	1.99937e-197
BEC	Irf7	1.03671e-223	1.16395	0.91	0.426	6.92687e-197	1.1475	0.908	0.448	6.92687e-197
BEC	Cd274	4.21933e-227	1.31219	0.858	0.264	1.74354e-195	1.31736	0.871	0.315	1.74354e-195
BEC	Gbp5	6.96469e-229	1.26729	0.861	0.24	4.12091e-194	1.27359	0.868	0.251	4.12091e-194
BEC	Lgals9	9.1516e-210	0.930438	0.913	0.576	8.6826e-194	0.937796	0.921	0.604	8.6826e-194
BEC	Ifi211	3.11534e-242	1.39992	0.858	0.144	1.96476e-185	1.25421	0.848	0.227	1.96476e-185
BEC	Gbp7	4.19605e-226	1.09532	0.9	0.467	3.27623e-185	1.09992	0.903	0.512	3.27623e-185
BEC	Igtp	8.53096e-221	1.20873	0.858	0.291	1.42291e-178	1.19769	0.862	0.319	1.42291e-178
BEC	Ifit3	1.87331e-242	1.35697	0.901	0.289	6.83463e-178	1.22832	0.873	0.301	6.83463e-178
BEC	Gbp6	4.99515e-203	1.12591	0.822	0.236	3.03546e-177	1.1723	0.844	0.251	3.03546e-177
BEC	Tspo	4.08322e-191	0.709466	0.928	0.674	1.82703e-172	0.67768	0.927	0.701	1.82703e-172
BEC	Ifit2	1.20191e-193	1.21186	0.815	0.207	7.62935e-167	1.20766	0.822	0.195	7.62935e-167
BEC	Ifi44	9.92877e-212	1.12674	0.861	0.33	5.63108e-164	1.01024	0.869	0.442	5.63108e-164
BEC	Phf11b	9.31959e-203	1.12457	0.769	0.067	2.0462e-161	1.11762	0.766	0.08	2.0462e-161
BEC	Ifit1	4.34959e-180	1.07356	0.807	0.206	1.89487e-156	1.10677	0.826	0.241	1.89487e-156
BEC	Ifi203	1.77539e-196	0.880102	0.919	0.561	1.86034e-155	0.821803	0.915	0.618	1.86034e-155
BEC	Irgm1	4.32747e-186	0.95434	0.871	0.44	8.97206e-155	0.96944	0.867	0.452	8.97206e-155
BEC	Timp3	9.72423e-155	0.714437	0.923	0.647	1.22277e-162	0.747381	0.936	0.695	9.72423e-155
BEC	Trim30a	2.00908e-164	0.892914	0.831	0.427	1.17326e-154	0.95153	0.846	0.46	1.17326e-154
BEC	Zbp1	3.8737e-174	1.06046	0.752	0.15	1.32047e-153	1.06462	0.793	0.191	1.32047e-153
BEC	Usp18	5.22211e-206	1.18118	0.824	0.209	2.14788e-151	1.05618	0.794	0.255	2.14788e-151
BEC	Samhd1	2.72878e-184	0.925079	0.86	0.46	8.17287e-151	0.949043	0.857	0.472	8.17287e-151
BEC	Isg20	3.73604e-203	1.22414	0.784	0.131	9.64163e-150	1.08616	0.768	0.175	9.64163e-150
BEC	Rnf213	1.11692e-155	0.872859	0.822	0.446	2.99061e-149	0.913578	0.854	0.484	2.99061e-149
BEC	Cmpk2	4.56152e-169	1.02594	0.779	0.223	1.91713e-147	1.04255	0.791	0.259	1.91713e-147
BEC	Cd47	1.64317e-188	0.649413	0.928	0.667	4.11492e-147	0.638366	0.913	0.679	4.11492e-147
BEC	Batf2	1.85079e-179	1.00593	0.705	0.059	1.72171e-146	1.00868	0.719	0.072	1.72171e-146
BEC	Ifi206	3.19436e-187	1.10983	0.74	0.084	2.25887e-146	1.07538	0.744	0.124	2.25887e-146
BEC	H2-Q4	3.52657e-145	0.693582	0.867	0.61	4.76463e-149	0.818607	0.871	0.572	3.52657e-145
BEC	Psme1	7.3761e-165	0.616602	0.928	0.687	7.62924e-145	0.555329	0.915	0.739	7.62924e-145
BEC	Ifi213	6.68286e-176	1.049	0.744	0.151	4.77953e-144	1.01151	0.76	0.193	4.77953e-144
BEC	Oasl2	5.42462e-149	0.862782	0.769	0.333	1.16178e-141	0.930354	0.798	0.351	1.16178e-141
BEC	Mndal	6.31286e-187	0.860366	0.903	0.554	5.52846e-141	0.733537	0.901	0.649	5.52846e-141
BEC	Tapbp	1.20162e-149	0.690519	0.873	0.579	1.89296e-139	0.670459	0.892	0.645	1.89296e-139
BEC	Oasl1	4.76237e-171	0.998547	0.728	0.129	2.80698e-139	0.941698	0.719	0.118	2.80698e-139
BEC	Ccl2	3.89102e-212	1.17125	0.814	0.074	1.00403e-137	0.956	0.876	0.285	1.00403e-137
BEC	Slfn2	5.33922e-148	0.960675	0.777	0.267	2.51835e-137	1.01802	0.79	0.295	2.51835e-137
BEC	Parp14	2.41329e-136	0.782222	0.818	0.457	2.38449e-139	0.87197	0.843	0.49	2.41329e-136
BEC	Tap1	7.12204e-144	0.824548	0.805	0.429	2.77283e-136	0.862663	0.823	0.448	2.77283e-136
BEC	Gm4951	3.79974e-164	0.985885	0.749	0.213	9.38979e-135	0.982131	0.753	0.233	9.38979e-135
BEC	Samd9l	6.42568e-143	0.830148	0.798	0.419	1.26834e-134	0.871094	0.822	0.456	1.26834e-134
BEC	Wars	2.5755e-152	0.906298	0.793	0.369	4.37071e-134	0.917947	0.821	0.448	4.37071e-134
BEC	Selenow	3.86753e-146	0.642373	0.912	0.66	7.01922e-134	0.605627	0.919	0.705	7.01922e-134
BEC	Gbp3	1.14111e-155	0.895973	0.813	0.387	2.12873e-133	0.877024	0.83	0.442	2.12873e-133
BEC	Dtx3l	1.18207e-132	0.773485	0.756	0.337	3.91523e-133	0.892768	0.79	0.353	1.18207e-132
BEC	Ifit3b	3.21596e-180	1.05656	0.781	0.181	4.05434e-132	0.92076	0.739	0.151	4.05434e-132
BEC	Tgm2	1.20937e-178	0.839219	0.868	0.529	4.89242e-132	0.755677	0.865	0.59	4.89242e-132
BEC	Ifi208	2.93485e-153	0.891357	0.697	0.119	2.701e-131	0.891689	0.707	0.131	2.701e-131
BEC	Ms4a6d	4.64436e-164	1.29125	0.667	0.044	6.30723e-131	1.18491	0.667	0.048	6.30723e-131
BEC	Xaf1	1.40663e-137	0.781065	0.818	0.447	2.39948e-129	0.806651	0.833	0.48	2.39948e-129
BEC	Psmb8	9.18797e-137	0.613578	0.874	0.649	8.0739e-127	0.63257	0.879	0.637	8.0739e-127
BEC	Slfn5	6.16142e-125	0.641948	0.889	0.6	4.85182e-139	0.740238	0.899	0.614	6.16142e-125
BEC	Emp1	2.07335e-192	0.990135	0.893	0.476	7.79262e-125	0.787513	0.882	0.558	7.79262e-125
BEC	Upp1	9.75017e-183	0.961929	0.868	0.489	2.58976e-124	0.753813	0.861	0.586	2.58976e-124
BEC	Tgtp1	8.94564e-151	0.834394	0.729	0.206	4.71867e-124	0.838231	0.702	0.173	4.71867e-124
BEC	Ifi207	2.46848e-157	0.868288	0.64	0.029	1.56435e-123	0.862079	0.642	0.04	1.56435e-123
BEC	Herc6	9.43461e-155	0.889127	0.743	0.231	1.72385e-122	0.867631	0.746	0.275	1.72385e-122
BEC	Thbs1	5.74444e-128	0.940296	0.715	0.25	1.08494e-121	0.973766	0.786	0.347	1.08494e-121
BEC	Stat1	9.19145e-146	0.798742	0.821	0.44	1.1581e-120	0.791122	0.837	0.508	1.1581e-120
BEC	Ifi205	1.308e-134	0.782416	0.564	0.009	1.20831e-120	0.840781	0.618	0.016	1.20831e-120
BEC	Lipg	7.15469e-177	1.2527	0.738	0.137	2.11548e-120	1.09316	0.718	0.231	2.11548e-120
BEC	Tgtp2	1.77567e-136	0.790691	0.73	0.246	1.14845e-118	0.822945	0.725	0.231	1.14845e-118
BEC	Jak2	1.00678e-155	0.892104	0.77	0.311	7.96583e-115	0.817161	0.76	0.394	7.96583e-115
BEC	Trafd1	1.66067e-119	0.737321	0.757	0.381	9.24422e-115	0.76695	0.77	0.4	9.24422e-115
BEC	Daxx	7.53191e-134	0.799951	0.733	0.28	9.71681e-115	0.823894	0.735	0.325	9.71681e-115
BEC	Cd200	5.81548e-121	0.555384	0.902	0.671	7.1801e-113	0.544347	0.902	0.709	7.1801e-113
BEC	Xdh	4.91051e-112	0.703455	0.653	0.187	3.65059e-111	0.804662	0.682	0.181	3.65059e-111
BEC	Ubd	4.91478e-137	0.93493	0.914	0.461	4.90555e-110	0.766396	0.975	0.657	4.90555e-110
BEC	Lgals3bp	2.35712e-118	0.751597	0.779	0.411	1.37025e-108	0.760612	0.818	0.472	1.37025e-108
BEC	H2-T23	3.6375e-108	0.557157	0.882	0.633	3.18506e-114	0.583223	0.905	0.673	3.6375e-108
BEC	Serpina3f	4.93226e-141	0.971271	0.69	0.177	1.05756e-107	0.888178	0.734	0.263	1.05756e-107
BEC	Phf11d	5.94854e-146	0.816336	0.83	0.459	4.9633e-107	0.72773	0.814	0.494	4.9633e-107
BEC	Sh2d5	5.29014e-140	0.775816	0.587	0.019	3.89125e-106	0.730485	0.568	0.01	3.89125e-106
BEC	Ifi47	9.46379e-152	0.837083	0.83	0.434	1.03235e-104	0.70824	0.821	0.508	1.03235e-104
BEC	F830016B08Rik	1.68965e-127	0.860775	0.652	0.15	1.07452e-104	0.88775	0.654	0.161	1.07452e-104
BEC	Nampt	8.35248e-134	0.756599	0.755	0.329	1.2336e-104	0.725583	0.768	0.412	1.2336e-104
BEC	Sp110	7.34759e-122	0.736388	0.741	0.319	8.33012e-104	0.738435	0.739	0.347	8.33012e-104
BEC	Irgm2	1.42125e-103	0.579629	0.628	0.183	3.34187e-112	0.724155	0.685	0.171	1.42125e-103
BEC	Irf8	1.52267e-150	0.90109	0.74	0.246	6.56521e-103	0.774116	0.729	0.341	6.56521e-103
BEC	Fndc3a	6.63089e-129	0.822887	0.748	0.361	1.43208e-102	0.75879	0.739	0.398	1.43208e-102
BEC	Gm10076	3.00405e-127	0.7391	0.786	0.45	2.30061e-102	0.690799	0.797	0.504	2.30061e-102
BEC	Ccl7	2.09966e-115	0.658866	0.52	0.019	2.82034e-102	0.706635	0.649	0.084	2.82034e-102
BEC	Ifi209	1.74417e-141	0.794473	0.598	0.029	1.65642e-101	0.73525	0.581	0.042	1.65642e-101
BEC	Cfb	1.90556e-115	0.773456	0.793	0.357	1.83226e-101	0.745867	0.83	0.488	1.83226e-101
BEC	Naa25	1.61717e-130	0.728004	0.687	0.207	4.97729e-101	0.717547	0.669	0.233	4.97729e-101
BEC	Il6	1.42989e-161	0.999026	0.676	0.054	9.91281e-101	0.859272	0.671	0.167	9.91281e-101
BEC	Chd7	8.03422e-119	0.779347	0.712	0.327	1.07358e-100	0.785613	0.712	0.357	1.07358e-100
BEC	Etnk1	1.93478e-100	0.644955	0.743	0.414	5.33979e-115	0.78155	0.78	0.426	1.93478e-100
BEC	Tm4sf1	7.85725e-156	0.458004	0.973	0.847	2.18248e-100	0.328159	0.965	0.886	2.18248e-100
BEC	Klf6	1.83733e-124	0.687837	0.867	0.564	2.86422e-100	0.6039	0.874	0.637	2.86422e-100
BEC	Tpm3	3.11382e-156	0.507201	0.94	0.719	4.09232e-100	0.41795	0.915	0.739	4.09232e-100
BEC	Zfas1	2.9276e-105	0.668797	0.756	0.441	5.29792e-99	0.705518	0.784	0.506	5.29792e-99
BEC	Sp100	3.41692e-98	0.60224	0.802	0.494	6.4195e-105	0.689953	0.81	0.508	3.41692e-98
BEC	Adamts9	1.19054e-99	0.668336	0.763	0.437	4.81099e-98	0.723884	0.784	0.476	4.81099e-98
BEC	Slco3a1	5.50224e-138	0.893164	0.755	0.324	1.07483e-97	0.765619	0.756	0.432	1.07483e-97
BEC	Znfx1	5.79884e-110	0.6661	0.707	0.304	1.48435e-97	0.699017	0.72	0.351	1.48435e-97
BEC	Ch25h	3.90364e-152	1.03608	0.731	0.194	1.59608e-97	0.871971	0.716	0.299	1.59608e-97
BEC	Tor3a	1.77416e-115	0.703072	0.719	0.307	3.31183e-97	0.703535	0.703	0.325	3.31183e-97
BEC	Psme2	4.35015e-113	0.611978	0.816	0.567	7.10015e-95	0.554758	0.84	0.622	7.10015e-95
BEC	Snx10	1.12563e-103	0.586169	0.579	0.123	8.23755e-95	0.645598	0.614	0.137	8.23755e-95
BEC	Rtp4	1.02649e-119	0.716218	0.774	0.4	1.36637e-94	0.666976	0.77	0.46	1.36637e-94
BEC	Msn	4.5711e-117	0.461831	0.909	0.723	1.57056e-94	0.441049	0.907	0.719	1.57056e-94
BEC	Ppa1	1.85097e-136	0.827339	0.73	0.269	2.60673e-93	0.693371	0.701	0.317	2.60673e-93
BEC	S1pr1	2.34417e-95	0.511703	0.872	0.644	3.78418e-93	0.511698	0.891	0.677	3.78418e-93
BEC	Cflar	2.36572e-103	0.610871	0.765	0.454	1.13298e-91	0.61662	0.775	0.494	1.13298e-91
BEC	Sp140	1.61364e-102	0.641847	0.637	0.216	1.7633e-91	0.673357	0.629	0.189	1.7633e-91
BEC	Wdr89	1.22115e-90	0.567879	0.645	0.277	2.7979e-97	0.708536	0.717	0.345	1.22115e-90
BEC	H2-T22	7.76471e-90	0.563425	0.802	0.534	1.01397e-105	0.680051	0.815	0.536	7.76471e-90
BEC	Ube2l6	9.95461e-104	0.663867	0.723	0.329	8.54957e-90	0.660859	0.711	0.353	8.54957e-90
BEC	H2-Q6	1.87851e-89	0.585122	0.787	0.503	2.87454e-113	0.701311	0.83	0.53	1.87851e-89
BEC	Pnp	1.3652e-130	0.752679	0.826	0.517	2.27369e-89	0.606877	0.817	0.574	2.27369e-89
BEC	Eif2ak2	7.6623e-106	0.661847	0.723	0.364	4.29496e-89	0.677393	0.711	0.373	4.29496e-89
BEC	Parp9	8.60889e-97	0.60637	0.697	0.331	5.21634e-88	0.635985	0.708	0.351	5.21634e-88
BEC	Fkbp1a	3.00922e-136	0.47743	0.927	0.753	6.30014e-88	0.380839	0.917	0.775	6.30014e-88
BEC	March5	2.24568e-114	0.716854	0.751	0.434	5.88636e-86	0.634801	0.747	0.48	5.88636e-86
BEC	Ifih1	3.58129e-105	0.657843	0.716	0.329	1.1139e-85	0.649483	0.726	0.376	1.1139e-85
BEC	Il15	3.53873e-115	0.732986	0.678	0.247	3.84109e-85	0.686953	0.667	0.285	3.84109e-85
BEC	Apol9b	5.84075e-104	0.600173	0.561	0.096	7.06228e-85	0.610065	0.566	0.108	7.06228e-85
BEC	Timp1	2.61393e-116	0.747429	0.652	0.189	7.16284e-85	0.692306	0.643	0.241	7.16284e-85
BEC	Helz2	1.2716e-95	0.603295	0.69	0.326	2.30103e-84	0.62798	0.71	0.392	2.30103e-84
BEC	Gm20559	2.70409e-93	0.588797	0.651	0.257	7.37881e-84	0.654055	0.658	0.293	7.37881e-84
BEC	Trim30d	3.36134e-99	0.60263	0.652	0.246	1.38511e-83	0.625137	0.633	0.249	1.38511e-83
BEC	Pakap.1	1.16945e-95	0.550006	0.831	0.574	2.02826e-83	0.529592	0.854	0.616	2.02826e-83
BEC	Olfr56	2.03857e-117	0.585498	0.575	0.074	5.48878e-83	0.55685	0.55	0.09	5.48878e-83
BEC	Il18bp	6.69341e-107	0.632157	0.658	0.241	1.89533e-82	0.606388	0.673	0.323	1.89533e-82
BEC	Lap3	4.02588e-135	0.878317	0.723	0.291	2.40672e-82	0.674294	0.695	0.375	2.40672e-82
BEC	Ms4a4d	3.23765e-104	0.71089	0.53	0.063	8.65858e-82	0.705261	0.552	0.092	8.65858e-82
BEC	Nlrc5	6.85097e-98	0.504935	0.576	0.127	9.67012e-82	0.558279	0.587	0.161	9.67012e-82
BEC	Tor1aip2	2.30674e-91	0.57141	0.712	0.387	1.74746e-81	0.603533	0.727	0.448	1.74746e-81
BEC	Serping1	5.96014e-121	0.770643	0.644	0.12	7.16017e-81	0.691936	0.681	0.193	7.16017e-81
BEC	Apol10b	1.56522e-106	0.651749	0.633	0.177	2.28889e-80	0.612052	0.598	0.185	2.28889e-80
BEC	S100a11	4.17012e-118	0.61736	0.91	0.653	3.56524e-80	0.490094	0.913	0.733	3.56524e-80
BEC	Txn1	5.05881e-97	0.466397	0.889	0.689	6.43175e-80	0.400067	0.919	0.763	6.43175e-80
BEC	Tpm4	3.63341e-119	0.543222	0.901	0.68	7.28654e-79	0.452099	0.895	0.729	7.28654e-79
BEC	Apol9a	1.2292e-78	0.496653	0.473	0.084	2.5137e-79	0.595995	0.512	0.062	1.2292e-78
BEC	Hif1a	9.27944e-103	0.612176	0.799	0.489	1.78799e-78	0.556529	0.799	0.574	1.78799e-78
BEC	Inhbb	3.63719e-100	0.769578	0.56	0.113	1.80793e-78	0.770255	0.561	0.129	1.80793e-78
BEC	Aftph	5.01991e-90	0.601935	0.624	0.256	2.67228e-78	0.622948	0.631	0.269	2.67228e-78
BEC	Ddx58	2.35868e-87	0.554384	0.721	0.401	6.82215e-78	0.566297	0.728	0.43	6.82215e-78
BEC	Nt5c3	5.12546e-95	0.589908	0.626	0.226	3.82247e-77	0.589577	0.625	0.247	3.82247e-77
BEC	Pfkfb3	4.90919e-79	0.563017	0.593	0.233	8.23932e-77	0.644073	0.633	0.265	8.23932e-77
BEC	Aida	1.59013e-91	0.583583	0.724	0.393	1.37099e-76	0.58545	0.72	0.446	1.37099e-76
BEC	Tap2	8.78075e-99	0.566267	0.803	0.536	1.58264e-76	0.521981	0.81	0.582	1.58264e-76
BEC	Tnfsf10	1.29078e-88	0.58602	0.773	0.487	3.27963e-76	0.589232	0.78	0.528	3.27963e-76
BEC	Parp12	4.04651e-90	0.536779	0.635	0.244	1.1512e-75	0.562042	0.633	0.267	1.1512e-75
BEC	Stat2	1.79307e-75	0.501401	0.648	0.303	6.38959e-78	0.58495	0.66	0.303	1.79307e-75
BEC	Irf1	4.67596e-75	0.525902	0.809	0.546	1.06365e-79	0.590045	0.821	0.55	4.67596e-75
BEC	G3bp2	1.86059e-82	0.520138	0.772	0.503	4.68957e-75	0.524551	0.778	0.566	4.68957e-75
BEC	Ptbp3	2.32757e-78	0.4679	0.832	0.57	7.59675e-75	0.489514	0.829	0.586	7.59675e-75
BEC	Casp4	3.83665e-114	0.722785	0.721	0.333	1.83665e-73	0.59628	0.709	0.404	1.83665e-73
BEC	Rell1	2.52447e-114	0.735744	0.746	0.367	2.10121e-73	0.598692	0.722	0.45	2.10121e-73
BEC	Endod1	2.33233e-113	0.723921	0.695	0.264	7.05699e-73	0.641485	0.665	0.317	7.05699e-73
BEC	N4bp1	1.15383e-91	0.595125	0.716	0.416	1.21932e-72	0.548321	0.721	0.464	1.21932e-72
BEC	Psmb9	1.2655e-72	0.47407	0.789	0.553	4.97806e-75	0.524731	0.798	0.568	1.2655e-72
BEC	Pml	3.68512e-93	0.544098	0.632	0.244	1.30198e-72	0.551883	0.624	0.281	1.30198e-72
BEC	Socs1	4.04395e-78	0.563152	0.595	0.221	3.6946e-72	0.597356	0.614	0.239	3.6946e-72
BEC	Slfn9	1.93959e-89	0.556113	0.564	0.134	1.0819e-71	0.559091	0.533	0.116	1.0819e-71
BEC	Rhoc	2.61784e-123	0.661022	0.861	0.624	5.3732e-71	0.486982	0.858	0.663	5.3732e-71
BEC	Eif5	1.23833e-69	0.435357	0.806	0.586	1.21958e-70	0.476136	0.811	0.576	1.23833e-69
BEC	Psmb10	7.78826e-73	0.464476	0.791	0.579	5.30098e-69	0.474185	0.801	0.594	5.30098e-69
BEC	Chmp4b	3.80706e-124	0.62216	0.824	0.56	1.67401e-68	0.450679	0.818	0.612	1.67401e-68
BEC	Pgs1	8.15879e-102	0.637042	0.642	0.246	9.3789e-68	0.55518	0.603	0.275	9.3789e-68
BEC	Ecscr	9.89039e-122	0.510464	0.89	0.677	1.04856e-67	0.348859	0.874	0.749	1.04856e-67
BEC	Cycs	5.88179e-109	0.62316	0.809	0.53	2.21862e-67	0.46249	0.804	0.604	2.21862e-67
BEC	Lpp	3.49703e-67	0.494415	0.703	0.407	5.01179e-70	0.552323	0.722	0.476	3.49703e-67
BEC	Usp25	2.38898e-79	0.533538	0.707	0.409	2.09164e-66	0.526499	0.711	0.448	2.09164e-66
BEC	Ifi35	2.21824e-102	0.644434	0.761	0.473	2.17736e-66	0.506019	0.76	0.54	2.17736e-66
BEC	Rab5c	1.816e-97	0.529239	0.813	0.599	2.30789e-66	0.459796	0.802	0.604	2.30789e-66
BEC	Sema7a	8.71956e-66	0.508544	0.769	0.511	3.45165e-78	0.59533	0.808	0.546	8.71956e-66
BEC	Parp10	1.69115e-75	0.466916	0.591	0.24	2.18492e-65	0.507341	0.595	0.249	2.18492e-65
BEC	Adamts4	3.25202e-116	0.805512	0.616	0.137	2.56884e-65	0.644777	0.605	0.245	2.56884e-65
BEC	Mbd2	3.05765e-110	0.611064	0.807	0.559	7.74628e-65	0.472426	0.792	0.592	7.74628e-65
BEC	Nmi	2.57618e-96	0.616253	0.743	0.421	8.29938e-65	0.52197	0.722	0.474	8.29938e-65
BEC	Litaf	9.73213e-106	0.643444	0.763	0.437	1.30718e-64	0.494657	0.764	0.52	1.30718e-64
BEC	Rnf19b	8.03392e-114	0.70616	0.73	0.326	1.78614e-64	0.553416	0.748	0.456	1.78614e-64
BEC	Tor1aip1	1.2291e-101	0.57606	0.803	0.521	3.88754e-64	0.460924	0.797	0.594	3.88754e-64
BEC	Sppl2a	4.4578e-64	0.466178	0.76	0.504	8.22689e-66	0.507392	0.769	0.528	4.4578e-64
BEC	Naa20	6.60479e-104	0.667091	0.727	0.393	7.00976e-64	0.514482	0.708	0.478	7.00976e-64
BEC	Il4ra	2.02605e-82	0.578193	0.606	0.239	1.31842e-63	0.565218	0.592	0.263	1.31842e-63
BEC	Dhx58	3.50971e-90	0.518794	0.569	0.169	2.73608e-63	0.480183	0.558	0.201	2.73608e-63
BEC	Gbp9	3.61338e-71	0.500194	0.671	0.354	3.62804e-63	0.532132	0.662	0.359	3.62804e-63
BEC	Ascc3	4.32852e-89	0.577696	0.697	0.356	1.14028e-62	0.515998	0.678	0.4	1.14028e-62
BEC	Actn1	4.98749e-77	0.540794	0.718	0.411	1.20008e-62	0.506893	0.729	0.482	1.20008e-62
BEC	Ece1	4.53169e-62	0.409203	0.812	0.631	2.54034e-83	0.530322	0.847	0.641	4.53169e-62
BEC	Smchd1	6.23196e-62	0.489257	0.697	0.441	1.1588e-76	0.618927	0.73	0.454	6.23196e-62
BEC	9930111J21Rik2	4.4279e-66	0.496843	0.73	0.447	6.97851e-62	0.540288	0.714	0.446	6.97851e-62
BEC	Mthfd2	4.27791e-98	0.592661	0.508	0.06	1.52057e-61	0.516505	0.486	0.118	1.52057e-61
BEC	Aig1	4.72518e-75	0.494013	0.572	0.204	3.4354e-61	0.489233	0.581	0.233	3.4354e-61
BEC	Pik3r1	9.80314e-93	0.621805	0.7	0.367	4.70938e-61	0.520098	0.713	0.46	4.70938e-61
BEC	Marcks	4.61946e-75	0.549542	0.82	0.551	6.31636e-61	0.496916	0.835	0.631	6.31636e-61
BEC	Mlkl	3.25531e-93	0.55093	0.614	0.229	1.27449e-60	0.482572	0.578	0.263	1.27449e-60
BEC	Angpt2	2.29087e-92	0.724819	0.626	0.223	3.16422e-60	0.633156	0.625	0.307	3.16422e-60
BEC	Sdc3	4.89374e-78	0.497159	0.635	0.259	6.05072e-60	0.486199	0.636	0.315	6.05072e-60
BEC	Hdc	1.61232e-101	0.514545	0.523	0.064	7.05533e-60	0.439924	0.457	0.086	7.05533e-60
BEC	Mbnl1	9.50735e-63	0.441569	0.76	0.517	1.17531e-59	0.461258	0.774	0.558	1.17531e-59
BEC	Rapgef5	2.66521e-59	0.465865	0.738	0.481	2.54981e-59	0.493405	0.755	0.528	2.66521e-59
BEC	Ddx60	1.62477e-74	0.463185	0.542	0.173	3.91044e-59	0.475855	0.538	0.195	3.91044e-59
BEC	Plaur	2.70838e-128	0.854003	0.701	0.243	4.25346e-59	0.568695	0.646	0.349	4.25346e-59
BEC	Brd2	6.77338e-59	0.415679	0.775	0.549	3.11597e-62	0.462456	0.798	0.578	6.77338e-59
BEC	Pkm	2.45451e-97	0.540644	0.831	0.597	1.07852e-58	0.409059	0.808	0.653	1.07852e-58
BEC	Psma7	1.17254e-58	0.366889	0.831	0.649	9.18905e-64	0.396366	0.856	0.685	1.17254e-58
BEC	Dync1h1	1.54283e-58	0.437577	0.716	0.447	7.07632e-60	0.477459	0.749	0.52	1.54283e-58
BEC	Ttc39b	5.32903e-62	0.407897	0.538	0.217	5.97429e-58	0.47222	0.55	0.229	5.97429e-58
BEC	Rnf114	7.97963e-75	0.479408	0.656	0.33	1.33646e-57	0.493319	0.635	0.376	1.33646e-57
BEC	Zc3h7a	1.53402e-57	0.454263	0.697	0.441	7.32474e-60	0.518045	0.696	0.464	1.53402e-57
BEC	Trim12a	2.59621e-70	0.478074	0.606	0.261	1.74728e-57	0.486593	0.585	0.269	1.74728e-57
BEC	Clec2d	1.79459e-57	0.454385	0.813	0.589	1.49211e-77	0.578984	0.851	0.608	1.79459e-57
BEC	Eif2s2	1.36845e-114	0.578968	0.877	0.63	7.93981e-57	0.360521	0.871	0.709	7.93981e-57
BEC	Mt2	2.40098e-81	0.72732	0.467	0.067	2.46182e-56	0.644421	0.502	0.133	2.46182e-56
BEC	Flnb	4.53665e-56	0.436749	0.698	0.463	3.62066e-62	0.503933	0.722	0.496	4.53665e-56
BEC	Sdcbp	2.47079e-80	0.392149	0.859	0.687	8.78006e-56	0.334871	0.857	0.695	8.78006e-56
BEC	Atp8b1	9.7321e-67	0.496779	0.644	0.351	9.78382e-56	0.506908	0.641	0.4	9.78382e-56
BEC	Fmnl2	8.54963e-86	0.566584	0.547	0.154	4.64207e-55	0.487896	0.537	0.217	4.64207e-55
BEC	Wnk1	1.29918e-54	0.413651	0.75	0.501	3.98046e-59	0.460196	0.772	0.542	1.29918e-54
BEC	Slfn4	7.39021e-80	0.504364	0.392	0.01	1.38604e-54	0.462582	0.353	0.004	1.38604e-54
BEC	Slc15a3	9.21927e-92	0.584778	0.58	0.17	1.95225e-54	0.487019	0.533	0.195	1.95225e-54
BEC	Ifit1bl1	5.50465e-54	0.33711	0.301	0.014	7.56244e-54	0.420089	0.363	0.014	7.56244e-54
BEC	Gbp10	1.97259e-77	0.343308	0.383	0.009	1.40122e-53	0.322	0.35	0.006	1.40122e-53
BEC	Nras	2.36979e-53	0.384381	0.712	0.483	4.84294e-53	0.434295	0.703	0.49	4.84294e-53
BEC	Vcan	1.68419e-62	0.494371	0.387	0.054	1.38938e-52	0.486891	0.388	0.042	1.38938e-52
BEC	Gch1	3.45644e-91	0.607885	0.67	0.307	1.39651e-52	0.478923	0.64	0.398	1.39651e-52
BEC	Tmem173	9.02898e-71	0.498757	0.681	0.381	1.59511e-52	0.459675	0.672	0.432	1.59511e-52
BEC	Rbms1	1.41114e-62	0.434392	0.81	0.587	1.85716e-51	0.406649	0.819	0.618	1.85716e-51
BEC	Cd40	3.46539e-87	0.514243	0.448	0.034	3.20936e-51	0.395876	0.385	0.048	3.20936e-51
BEC	Zzef1	3.67288e-51	0.444041	0.543	0.281	4.747e-53	0.519655	0.554	0.273	3.67288e-51
BEC	Mpeg1	3.92725e-51	0.31089	0.268	0.003	7.31078e-57	0.43576	0.368	0.006	3.92725e-51
BEC	Nudt4	7.27064e-99	0.665028	0.805	0.513	7.3784e-51	0.47537	0.797	0.616	7.3784e-51
BEC	Oas2	2.16532e-56	0.27458	0.324	0.024	7.50811e-51	0.338058	0.365	0.026	7.50811e-51
BEC	AW112010	7.71348e-51	0.46512	0.801	0.569	8.32553e-99	0.664593	0.874	0.61	7.71348e-51
BEC	Calhm6	1.7884e-51	0.3582	0.284	0.013	8.66707e-51	0.43719	0.352	0.016	8.66707e-51
BEC	Plod3	3.10634e-70	0.47513	0.642	0.353	8.88658e-51	0.4383	0.643	0.424	8.88658e-51
BEC	Synpo	1.72363e-69	0.461466	0.555	0.213	9.81123e-51	0.466888	0.568	0.287	9.81123e-51
BEC	Gpr146	3.73765e-57	0.414883	0.619	0.319	1.21099e-50	0.458535	0.586	0.319	1.21099e-50
BEC	Ly6c1	1.42144e-50	0.413568	0.933	0.73	1.03844e-120	0.601356	0.957	0.751	1.42144e-50
BEC	Trim25	1.83038e-50	0.393854	0.663	0.417	2.35139e-65	0.521339	0.682	0.398	1.83038e-50
BEC	Atf4	8.67903e-66	0.42681	0.813	0.619	1.95211e-50	0.384723	0.849	0.655	1.95211e-50
BEC	Pcdh19	1.92518e-51	0.404287	0.47	0.167	2.57541e-50	0.487196	0.544	0.229	2.57541e-50
BEC	Spsb1	8.11666e-75	0.360827	0.399	0.033	3.69772e-50	0.326683	0.377	0.044	3.69772e-50
BEC	Dgkh	3.83644e-50	0.424297	0.644	0.379	1.07411e-52	0.49634	0.659	0.402	3.83644e-50
BEC	Dcp2	3.61003e-61	0.444333	0.633	0.35	4.04877e-50	0.449157	0.631	0.392	4.04877e-50
BEC	Resf1	9.81992e-63	0.477448	0.641	0.361	4.47002e-50	0.475186	0.648	0.406	4.47002e-50
BEC	Rai14	1.7624e-70	0.500399	0.678	0.383	4.69047e-50	0.44983	0.68	0.458	4.69047e-50
BEC	Phf11a	5.05942e-70	0.334257	0.349	0.006	6.24561e-50	0.318186	0.331	0.004	6.24561e-50
BEC	Ilrun	1.26249e-64	0.448249	0.636	0.349	8.50293e-50	0.440385	0.649	0.434	8.50293e-50
BEC	Slfn8	4.02317e-58	0.327763	0.356	0.046	3.03682e-49	0.345526	0.361	0.034	3.03682e-49
BEC	Snhg6	8.0756e-77	0.542012	0.667	0.36	4.42409e-49	0.470333	0.669	0.456	4.42409e-49
BEC	Laptm4a	6.13077e-60	0.325884	0.877	0.73	4.49823e-49	0.30916	0.878	0.737	4.49823e-49
BEC	Mast4	1.78794e-67	0.541892	0.741	0.474	8.64754e-49	0.483299	0.759	0.522	8.64754e-49
BEC	Zup1	1.55679e-65	0.45493	0.545	0.217	1.23061e-48	0.441716	0.528	0.225	1.23061e-48
BEC	Ddx24	1.02877e-75	0.48001	0.768	0.513	1.38529e-48	0.383399	0.772	0.588	1.38529e-48
BEC	Sema3f	2.47406e-48	0.398125	0.658	0.41	2.55012e-53	0.48712	0.681	0.418	2.47406e-48
BEC	Serpinb9	2.72216e-48	0.492024	0.717	0.477	3.06531e-54	0.553815	0.764	0.544	2.72216e-48
BEC	Abl2	4.64869e-67	0.452864	0.527	0.194	3.33982e-48	0.449354	0.499	0.217	3.33982e-48
BEC	Tubb6	8.5911e-129	0.828097	0.705	0.236	3.56993e-48	0.496089	0.663	0.4	3.56993e-48
BEC	Casp8	1.47863e-69	0.470935	0.716	0.439	7.50602e-48	0.420542	0.699	0.498	7.50602e-48
BEC	Apobec3	8.50378e-48	0.382736	0.684	0.433	2.00449e-54	0.46632	0.681	0.436	8.50378e-48
BEC	Ankrd17	1.48046e-47	0.395312	0.689	0.443	9.1487e-57	0.494826	0.704	0.464	1.48046e-47
BEC	Gna13	2.08269e-73	0.511145	0.681	0.374	1.49097e-47	0.436122	0.678	0.476	1.49097e-47
BEC	Zc3hav1	1.1781e-52	0.401698	0.691	0.44	2.16204e-47	0.414179	0.685	0.452	2.16204e-47
BEC	Nus1	1.92033e-66	0.479189	0.746	0.487	3.59577e-47	0.415323	0.755	0.56	3.59577e-47
BEC	Slc30a4	5.13849e-59	0.401644	0.507	0.201	4.19984e-47	0.452781	0.537	0.267	4.19984e-47
BEC	Ranbp1	3.46875e-72	0.502812	0.773	0.537	7.89447e-47	0.384585	0.778	0.596	7.89447e-47
BEC	Rbm3	1.149e-49	0.281539	0.872	0.747	9.08236e-47	0.290893	0.873	0.747	9.08236e-47
BEC	Chic2	1.62907e-61	0.459504	0.693	0.46	9.65803e-47	0.416802	0.682	0.516	9.65803e-47
BEC	Gng12	6.11145e-53	0.412227	0.701	0.463	1.19739e-46	0.412351	0.699	0.502	1.19739e-46
BEC	Serpina3g	1.61364e-57	0.523709	0.553	0.233	1.8009e-46	0.516482	0.59	0.297	1.8009e-46
BEC	BC005537	2.91739e-46	0.355354	0.694	0.456	6.66638e-55	0.437201	0.726	0.506	2.91739e-46
BEC	Mvp	1.08948e-66	0.456839	0.672	0.399	7.8107e-46	0.40991	0.648	0.45	7.8107e-46
BEC	Tpm3-rs7	2.07101e-71	0.352706	0.449	0.083	1.18982e-45	0.336001	0.426	0.122	1.18982e-45
BEC	Cdh5	2.01071e-45	0.281657	0.889	0.749	1.21798e-45	0.276217	0.906	0.777	2.01071e-45
BEC	Morc3	5.40938e-62	0.417215	0.58	0.27	2.44068e-45	0.401873	0.553	0.293	2.44068e-45
BEC	Larp1	4.10615e-57	0.4071	0.61	0.327	2.89028e-45	0.41952	0.602	0.375	2.89028e-45
BEC	Adar	3.75781e-54	0.366065	0.543	0.251	4.28265e-45	0.398367	0.553	0.297	4.28265e-45
BEC	Spred1	1.74944e-51	0.42222	0.656	0.396	5.26531e-45	0.442997	0.672	0.448	5.26531e-45
BEC	Rpl9-ps6	1.27301e-46	0.338669	0.59	0.343	6.9628e-45	0.391579	0.624	0.398	6.9628e-45
BEC	Eif4g2	6.58265e-47	0.288162	0.853	0.709	7.19204e-45	0.308737	0.872	0.709	7.19204e-45
BEC	Mycbp2	7.55186e-56	0.458067	0.717	0.451	7.96805e-45	0.431336	0.704	0.496	7.96805e-45
BEC	Carhsp1	3.19187e-75	0.51815	0.639	0.316	8.17998e-45	0.433432	0.616	0.386	8.17998e-45
BEC	Degs1	1.69727e-57	0.483425	0.768	0.541	1.57737e-44	0.447991	0.784	0.633	1.57737e-44
BEC	Cct3	6.18979e-108	0.65429	0.762	0.459	7.21227e-44	0.38293	0.729	0.546	7.21227e-44
BEC	H2-Q7	1.81828e-43	0.363722	0.829	0.624	1.43222e-63	0.423259	0.868	0.689	1.81828e-43
BEC	C1ra	1.94438e-52	0.48536	0.529	0.237	3.00287e-43	0.478048	0.583	0.319	3.00287e-43
BEC	Slc3a2	2.31059e-65	0.491577	0.755	0.534	3.22467e-43	0.398828	0.747	0.576	3.22467e-43
BEC	Dst	9.2995e-43	0.392997	0.741	0.489	2.92112e-55	0.495657	0.757	0.512	9.2995e-43
BEC	Stc1	1.14293e-42	0.506746	0.595	0.343	1.03181e-42	0.591056	0.63	0.396	1.14293e-42
BEC	H2-Ab1	1.24437e-42	0.379018	0.439	0.161	5.75024e-43	0.468679	0.523	0.213	1.24437e-42
BEC	Vwa5a	1.62641e-53	0.391729	0.563	0.28	1.31926e-42	0.38847	0.562	0.313	1.31926e-42
BEC	Ccdc25	2.92878e-59	0.458863	0.601	0.311	2.20988e-42	0.416317	0.606	0.386	2.20988e-42
BEC	Klf7	6.45724e-50	0.418501	0.738	0.511	3.61647e-42	0.399839	0.77	0.584	3.61647e-42
BEC	2200002D01Rik	2.37193e-59	0.512066	0.721	0.421	3.84856e-42	0.465781	0.724	0.494	3.84856e-42
BEC	Mitd1	4.733e-54	0.389295	0.613	0.331	4.65347e-42	0.393581	0.613	0.373	4.65347e-42
BEC	Lhx6	7.11808e-53	0.418878	0.528	0.231	6.36178e-42	0.427769	0.536	0.281	6.36178e-42
BEC	Tmem106a	1.45301e-71	0.366011	0.459	0.094	7.32291e-42	0.328341	0.42	0.131	7.32291e-42
BEC	Kif5b	7.63988e-42	0.348752	0.755	0.539	4.64305e-45	0.385208	0.777	0.57	7.63988e-42
BEC	Osmr	9.77896e-45	0.375486	0.658	0.397	7.82538e-42	0.409186	0.656	0.424	7.82538e-42
BEC	Tra2a	1.38228e-41	0.361607	0.705	0.476	2.17088e-51	0.469099	0.725	0.488	1.38228e-41
BEC	Rmdn3	1.70825e-64	0.426901	0.501	0.176	1.85921e-41	0.372261	0.458	0.193	1.85921e-41
BEC	Phip	2.04742e-41	0.401469	0.61	0.39	5.74882e-49	0.49214	0.629	0.376	2.04742e-41
BEC	Trim56	3.03458e-41	0.361263	0.569	0.327	2.84686e-45	0.442546	0.584	0.351	3.03458e-41
BEC	Flt1	6.59521e-41	0.349283	0.852	0.681	2.49897e-61	0.472566	0.875	0.659	6.59521e-41
BEC	Sfrp1	1.00565e-43	0.328733	0.282	0.036	7.31619e-41	0.360085	0.322	0.038	7.31619e-41
BEC	C3	3.13904e-67	0.446759	0.531	0.139	8.45377e-41	0.346807	0.701	0.341	8.45377e-41
BEC	Enpp4	1.44495e-41	0.362519	0.599	0.369	8.76474e-41	0.414572	0.6	0.39	8.76474e-41
BEC	Stat3	1.19836e-40	0.350549	0.692	0.47	1.98934e-42	0.382632	0.724	0.534	1.19836e-40
BEC	Nars	1.00894e-71	0.519146	0.714	0.464	1.52148e-40	0.394052	0.684	0.506	1.52148e-40
BEC	Tmbim6	4.32639e-40	0.278524	0.837	0.674	1.61215e-44	0.314261	0.84	0.681	4.32639e-40
BEC	Tmem30a	2.3718e-42	0.342151	0.721	0.507	5.58607e-40	0.364477	0.728	0.558	5.58607e-40
BEC	Tnfrsf12a	5.09732e-68	0.499571	0.572	0.234	7.13415e-40	0.433626	0.566	0.337	7.13415e-40
BEC	Notch1	9.70992e-41	0.364154	0.69	0.459	7.60772e-40	0.401365	0.707	0.502	7.60772e-40
BEC	Zfp593	3.18027e-86	0.517445	0.583	0.204	1.05515e-39	0.394791	0.545	0.315	1.05515e-39
BEC	Rps6ka3	1.42992e-41	0.359325	0.642	0.419	1.08201e-39	0.389956	0.642	0.444	1.08201e-39
BEC	Gm12185	5.62002e-63	0.270352	0.34	0.017	1.403e-39	0.25485	0.295	0.018	1.403e-39
BEC	Mybbp1a	9.06089e-77	0.563703	0.614	0.296	1.73528e-39	0.421939	0.605	0.404	1.73528e-39
BEC	Rps27rt	4.636e-42	0.337594	0.666	0.454	2.31987e-39	0.358865	0.7	0.538	2.31987e-39
BEC	Adcy4	4.7454e-58	0.430541	0.71	0.457	2.65969e-39	0.370661	0.702	0.51	2.65969e-39
BEC	S100a6	8.66467e-66	0.607136	0.781	0.454	4.24513e-39	0.463144	0.823	0.61	4.24513e-39
BEC	Ywhag	3.06023e-64	0.427	0.632	0.336	5.33708e-39	0.363584	0.612	0.406	5.33708e-39
BEC	Psmd7	6.708e-39	0.32049	0.683	0.494	2.0543e-39	0.355735	0.686	0.516	6.708e-39
BEC	Csf2rb	6.83404e-39	0.364175	0.709	0.503	5.62097e-50	0.468086	0.718	0.488	6.83404e-39
BEC	Camk2d	7.15366e-39	0.347458	0.618	0.39	2.91099e-41	0.405253	0.607	0.392	7.15366e-39
BEC	Asns	4.50434e-72	0.495334	0.511	0.157	7.4221e-39	0.389359	0.465	0.209	7.4221e-39
BEC	Rpl10-ps3	1.97933e-55	0.407919	0.62	0.356	1.10973e-38	0.367319	0.616	0.438	1.10973e-38
BEC	Kars	2.21439e-43	0.324035	0.56	0.316	1.67659e-38	0.363088	0.581	0.375	1.67659e-38
BEC	Tcof1	4.99546e-70	0.514847	0.606	0.287	2.11648e-38	0.40489	0.58	0.373	2.11648e-38
BEC	Setdb2	1.88602e-50	0.327673	0.442	0.147	2.83584e-38	0.334631	0.415	0.149	2.83584e-38
BEC	Itgb1	3.23506e-54	0.355892	0.871	0.667	3.03312e-38	0.282318	0.875	0.743	3.03312e-38
BEC	Bst1	1.05992e-64	0.57824	0.534	0.197	3.85144e-38	0.499845	0.539	0.307	3.85144e-38
BEC	Eif1a	8.6544e-73	0.491657	0.716	0.44	4.23446e-38	0.349868	0.704	0.534	4.23446e-38
BEC	Glipr2	1.83828e-63	0.468366	0.467	0.14	4.72806e-38	0.407396	0.484	0.227	4.72806e-38
BEC	Nid1	6.41531e-38	0.341809	0.72	0.511	1.16332e-46	0.411869	0.744	0.536	6.41531e-38
BEC	Plac8	8.14823e-38	0.307587	0.28	0.044	4.15187e-39	0.4315	0.384	0.094	8.14823e-38
BEC	Ccrl2	2.95028e-52	0.371669	0.503	0.194	9.00627e-38	0.397487	0.501	0.253	9.00627e-38
BEC	Tbrg1	1.51523e-51	0.376246	0.732	0.536	9.19941e-38	0.332688	0.741	0.558	9.19941e-38
BEC	Cttnbp2nl	4.8117e-45	0.380578	0.583	0.344	1.68552e-37	0.38783	0.596	0.386	1.68552e-37
BEC	Cd74	2.08828e-37	0.461501	0.588	0.304	8.2027e-55	0.662017	0.674	0.363	2.08828e-37
BEC	Git1	2.26512e-52	0.40155	0.646	0.4	2.12623e-37	0.375183	0.644	0.466	2.12623e-37
BEC	Tcirg1	1.58459e-46	0.342569	0.548	0.284	3.20898e-37	0.372184	0.539	0.315	3.20898e-37
BEC	Slc25a22	1.07949e-51	0.289311	0.4	0.101	3.73297e-37	0.294749	0.373	0.102	3.73297e-37
BEC	B3gnt3	6.7477e-50	0.365747	0.582	0.317	4.76765e-37	0.360681	0.571	0.359	4.76765e-37
BEC	Uba7	2.56787e-40	0.297775	0.54	0.283	5.50052e-37	0.377113	0.542	0.325	5.50052e-37
BEC	Pgk1	1.91963e-49	0.37876	0.691	0.467	1.53408e-36	0.374092	0.654	0.484	1.53408e-36
BEC	Hsp90aa1	7.63018e-77	0.49546	0.811	0.58	1.84405e-36	0.334372	0.827	0.659	1.84405e-36
BEC	Gja1	1.04271e-49	0.435455	0.721	0.491	2.07292e-36	0.388529	0.728	0.55	2.07292e-36
BEC	Gpatch4	2.06993e-83	0.554846	0.551	0.177	2.16061e-36	0.401665	0.495	0.259	2.16061e-36
BEC	Gls	2.16693e-36	0.321785	0.712	0.499	4.37538e-53	0.459307	0.729	0.498	2.16693e-36
BEC	Hipk1	2.57405e-36	0.320609	0.658	0.456	1.59248e-43	0.391767	0.687	0.474	2.57405e-36
BEC	Susd6	1.35706e-37	0.341454	0.623	0.406	3.86613e-36	0.390375	0.631	0.45	3.86613e-36
BEC	Gnb4	1.21324e-55	0.448421	0.684	0.446	3.94337e-36	0.365655	0.688	0.508	3.94337e-36
BEC	Gatad2a	8.91478e-50	0.38217	0.661	0.424	6.67937e-36	0.348841	0.656	0.488	6.67937e-36
BEC	Hspa9	3.30326e-58	0.448247	0.678	0.427	8.93095e-36	0.379038	0.668	0.496	8.93095e-36
BEC	Tlr3	2.18822e-47	0.35743	0.529	0.264	1.11385e-35	0.382522	0.526	0.315	1.11385e-35
BEC	Fxyd5	5.73922e-47	0.366946	0.837	0.651	1.36033e-35	0.341095	0.829	0.667	1.36033e-35
BEC	Ube2d3	3.89002e-52	0.30311	0.864	0.697	1.39757e-35	0.256171	0.862	0.729	1.39757e-35
BEC	Parp3	3.83046e-57	0.378505	0.511	0.209	2.53899e-35	0.33186	0.477	0.231	2.53899e-35
BEC	Snhg1	1.45847e-67	0.519204	0.676	0.396	2.585e-35	0.387184	0.668	0.49	2.585e-35
BEC	Anxa7	1.51794e-67	0.446058	0.741	0.501	3.54855e-35	0.322853	0.713	0.56	3.54855e-35
BEC	Gm4841	3.79214e-47	0.253793	0.259	0.009	3.95379e-35	0.264059	0.272	0.018	3.95379e-35
BEC	Cblb	3.00147e-48	0.34924	0.489	0.21	4.42631e-35	0.374421	0.484	0.257	4.42631e-35
BEC	Rbms2	7.40413e-70	0.440651	0.561	0.216	1.29393e-34	0.344717	0.47	0.239	1.29393e-34
BEC	Ms4a6b	1.80658e-43	0.472097	0.48	0.213	1.37324e-34	0.471771	0.509	0.273	1.37324e-34
BEC	Slc46a3	2.69192e-60	0.302195	0.371	0.049	1.52074e-34	0.259326	0.322	0.064	1.52074e-34
BEC	Gja4	5.84937e-42	0.454094	0.534	0.231	4.03091e-34	0.45653	0.529	0.247	4.03091e-34
BEC	Psma5	2.10281e-34	0.28531	0.705	0.547	6.86289e-34	0.31716	0.73	0.572	6.86289e-34
BEC	Tut7	8.21891e-34	0.312708	0.745	0.534	7.23526e-41	0.372442	0.756	0.55	8.21891e-34
BEC	Rnf135	4.08978e-57	0.304	0.406	0.091	9.56891e-34	0.265512	0.345	0.094	9.56891e-34
BEC	Grrp1	9.85006e-39	0.351334	0.723	0.517	1.52922e-33	0.365788	0.698	0.518	1.52922e-33
BEC	Tmem184b	1.81917e-33	0.28958	0.562	0.336	1.28436e-36	0.367561	0.551	0.331	1.81917e-33
BEC	Pnpt1	4.80133e-54	0.350125	0.51	0.217	1.93258e-33	0.317069	0.454	0.221	1.93258e-33
BEC	Rtn4	3.92118e-66	0.447622	0.792	0.567	3.19491e-33	0.326524	0.763	0.604	3.19491e-33
BEC	Anxa4	3.57265e-60	0.452683	0.593	0.311	8.4367e-33	0.365045	0.573	0.394	8.4367e-33
BEC	Pkig	4.05544e-51	0.4319	0.655	0.389	8.84074e-33	0.380908	0.639	0.436	8.84074e-33
BEC	1110038B12Rik	8.68425e-58	0.437921	0.594	0.304	1.13026e-32	0.369599	0.576	0.394	1.13026e-32
BEC	Atp1b3	4.54446e-37	0.340958	0.739	0.53	1.88321e-32	0.339548	0.726	0.566	1.88321e-32
BEC	Ubr4	2.53863e-32	0.290069	0.56	0.366	1.91694e-37	0.374985	0.576	0.375	2.53863e-32
BEC	Ncl	9.21112e-56	0.366608	0.852	0.676	3.36682e-32	0.293887	0.861	0.715	3.36682e-32
BEC	Uba1	1.18283e-55	0.399287	0.651	0.384	3.43787e-32	0.323024	0.647	0.496	3.43787e-32
BEC	Pcgf5	1.93243e-66	0.4359	0.582	0.257	3.8395e-32	0.327473	0.532	0.321	3.8395e-32
BEC	D16Ertd472e	5.63623e-42	0.303198	0.489	0.219	5.02983e-32	0.339	0.456	0.223	5.02983e-32
BEC	Psma3	8.52402e-71	0.417272	0.805	0.591	5.13528e-32	0.269894	0.795	0.653	5.13528e-32
BEC	Apod	5.82543e-32	0.257499	0.214	0.024	1.4962e-32	0.295039	0.25	0.016	5.82543e-32
BEC	Ptpn1	3.80127e-51	0.401504	0.608	0.366	6.69077e-32	0.354763	0.578	0.414	6.69077e-32
BEC	Col18a1	1.59656e-38	0.379964	0.528	0.263	7.9292e-32	0.40139	0.504	0.267	7.9292e-32
BEC	Cmpk1	3.97744e-52	0.395773	0.716	0.513	8.06924e-32	0.311872	0.685	0.518	8.06924e-32
BEC	Azi2	4.58764e-48	0.383432	0.61	0.361	1.07791e-31	0.336768	0.59	0.412	1.07791e-31
BEC	Pim1	2.8337e-80	0.575067	0.721	0.39	1.36966e-31	0.354711	0.677	0.462	1.36966e-31
BEC	Itga6	1.54862e-31	0.322212	0.739	0.54	6.41115e-40	0.399629	0.765	0.56	1.54862e-31
BEC	1600014C10Rik	3.21247e-46	0.333243	0.455	0.186	1.63686e-31	0.312073	0.449	0.223	1.63686e-31
BEC	Mmp14	3.10452e-39	0.362354	0.551	0.317	1.88541e-31	0.380481	0.55	0.353	1.88541e-31
BEC	Xiap	1.99174e-31	0.317801	0.677	0.481	9.9308e-39	0.386751	0.709	0.516	1.99174e-31
BEC	Cltb	2.35733e-58	0.449101	0.72	0.48	2.85971e-31	0.340449	0.697	0.548	2.85971e-31
BEC	D1Ertd622e	2.73296e-71	0.480117	0.549	0.204	3.41443e-31	0.3482	0.501	0.291	3.41443e-31
BEC	Zeb1	2.39037e-40	0.364424	0.662	0.447	3.52908e-31	0.348867	0.665	0.484	3.52908e-31
BEC	Irf2	4.47822e-45	0.370172	0.686	0.46	3.57844e-31	0.330521	0.674	0.518	3.57844e-31
BEC	Ggct	7.66069e-50	0.306123	0.408	0.12	4.66556e-31	0.285795	0.386	0.149	4.66556e-31
BEC	Timeless	1.05683e-47	0.359213	0.514	0.236	4.93228e-31	0.333249	0.474	0.251	4.93228e-31
BEC	H2afy	7.09957e-55	0.398056	0.72	0.493	9.95557e-31	0.293621	0.705	0.548	9.95557e-31
BEC	Tinagl1	1.18276e-51	0.425491	0.809	0.617	1.14952e-30	0.338815	0.812	0.663	1.14952e-30
BEC	Arfgef1	1.13612e-38	0.319914	0.592	0.37	1.31598e-30	0.326193	0.594	0.428	1.31598e-30
BEC	Ogfr	1.10328e-67	0.474666	0.669	0.4	1.42706e-30	0.31294	0.628	0.456	1.42706e-30
BEC	Cds2	8.64744e-32	0.292181	0.614	0.404	1.58597e-30	0.333499	0.601	0.44	1.58597e-30
BEC	Mindy3	8.3763e-63	0.447593	0.565	0.264	2.02301e-30	0.326913	0.536	0.351	2.02301e-30
BEC	Atp1a1	1.02456e-39	0.335838	0.706	0.504	3.94341e-30	0.306089	0.714	0.544	3.94341e-30
BEC	Stx11	1.17012e-65	0.349272	0.426	0.087	5.32838e-30	0.268289	0.375	0.143	5.32838e-30
BEC	Adgrl2	4.43658e-30	0.306105	0.68	0.477	6.49397e-30	0.329641	0.704	0.54	6.49397e-30
BEC	Stom	1.22596e-29	0.286007	0.546	0.32	1.2582e-30	0.33022	0.558	0.341	1.22596e-29
BEC	Csf2rb2	1.75223e-42	0.380206	0.676	0.431	1.31358e-29	0.335624	0.668	0.482	1.31358e-29
BEC	Lamp2	1.84718e-45	0.348099	0.752	0.543	1.32951e-29	0.277407	0.742	0.598	1.32951e-29
BEC	Fam241a	2.27311e-40	0.342092	0.537	0.303	1.36389e-29	0.337922	0.513	0.345	1.36389e-29
BEC	Gda	1.61857e-29	0.312434	0.664	0.443	1.041e-38	0.420059	0.667	0.462	1.61857e-29
BEC	Nod1	4.05425e-32	0.276983	0.542	0.323	1.70817e-29	0.304214	0.543	0.351	1.70817e-29
BEC	Gnl3	1.16573e-55	0.454502	0.604	0.331	2.64601e-29	0.351822	0.588	0.406	2.64601e-29
BEC	Eif4g1	3.47036e-29	0.269618	0.715	0.524	1.35193e-40	0.363742	0.72	0.518	3.47036e-29
BEC	Taf1d	1.88131e-44	0.393607	0.694	0.479	3.85374e-29	0.327754	0.699	0.508	3.85374e-29
BEC	Il15ra	9.51239e-33	0.277763	0.412	0.194	4.03235e-29	0.318701	0.414	0.195	4.03235e-29
BEC	Spop	8.83056e-59	0.413271	0.768	0.536	4.55227e-29	0.290312	0.752	0.62	4.55227e-29
BEC	Akt3	2.2585e-38	0.282536	0.505	0.257	8.07347e-29	0.299312	0.461	0.257	8.07347e-29
BEC	Rnf31	3.5035e-37	0.272999	0.466	0.229	8.46546e-29	0.299983	0.445	0.241	8.46546e-29
BEC	Plscr2	3.74947e-42	0.403146	0.698	0.457	9.15324e-29	0.34861	0.659	0.466	9.15324e-29
BEC	Csrnp1	3.62342e-54	0.452959	0.7	0.456	1.01303e-28	0.326762	0.723	0.528	1.01303e-28
BEC	Trim12c	7.21467e-33	0.267903	0.477	0.243	1.20362e-28	0.301725	0.478	0.263	1.20362e-28
BEC	Lnpep	1.79691e-28	0.26757	0.581	0.376	2.47667e-33	0.361133	0.582	0.398	1.79691e-28
BEC	Pcmtd1	1.99533e-33	0.312127	0.641	0.42	2.36142e-28	0.301592	0.645	0.482	2.36142e-28
BEC	Flywch1	2.00776e-48	0.419511	0.623	0.389	2.39452e-28	0.31933	0.632	0.472	2.39452e-28
BEC	Cemip2	7.1548e-34	0.325043	0.615	0.394	2.43107e-28	0.344399	0.607	0.448	2.43107e-28
BEC	Cox18	1.54858e-57	0.36369	0.507	0.207	2.60607e-28	0.290936	0.44	0.245	2.60607e-28
BEC	Cpsf2	2.83597e-35	0.296919	0.504	0.274	2.86023e-28	0.30094	0.497	0.301	2.86023e-28
BEC	Vcam1	9.26868e-45	0.420095	0.59	0.304	3.5107e-28	0.352927	0.616	0.376	3.5107e-28
BEC	Cmtr1	5.78429e-43	0.305605	0.516	0.257	3.58121e-28	0.302624	0.49	0.297	3.58121e-28
BEC	Zcchc2	1.23435e-33	0.253909	0.421	0.197	4.60582e-28	0.287189	0.433	0.225	4.60582e-28
BEC	Car13	1.11022e-69	0.386428	0.465	0.111	5.03229e-28	0.288541	0.389	0.179	5.03229e-28
BEC	Ift172	1.17431e-35	0.27445	0.452	0.22	6.32936e-28	0.310715	0.44	0.245	6.32936e-28
BEC	Luc7l3	2.70006e-36	0.315324	0.628	0.404	6.36459e-28	0.302636	0.624	0.462	6.36459e-28
BEC	Eef1e1	1.66705e-56	0.336018	0.465	0.153	6.63567e-28	0.284261	0.409	0.199	6.63567e-28
BEC	Eif3a	8.81415e-36	0.317067	0.781	0.574	1.54182e-27	0.282059	0.794	0.625	1.54182e-27
BEC	Slc7a1	1.58835e-57	0.388865	0.473	0.16	2.12452e-27	0.310166	0.437	0.233	2.12452e-27
BEC	Fjx1	9.39226e-46	0.31896	0.25	0.007	2.13222e-27	0.299982	0.232	0.026	2.13222e-27
BEC	Ptpn12	1.75985e-48	0.381221	0.67	0.431	2.52449e-27	0.296359	0.685	0.516	2.52449e-27
BEC	Pfkp	9.66878e-37	0.316472	0.594	0.38	2.67149e-27	0.30966	0.576	0.4	2.67149e-27
BEC	Plec	3.30719e-27	0.289855	0.709	0.496	1.16808e-29	0.320864	0.721	0.546	3.30719e-27
BEC	Tlk2	5.21567e-36	0.303157	0.573	0.361	4.43101e-27	0.30708	0.544	0.38	4.43101e-27
BEC	Bmp2	1.42734e-50	0.498216	0.424	0.13	4.66566e-27	0.462129	0.392	0.185	4.66566e-27
BEC	Anxa2	2.88745e-82	0.523726	0.859	0.62	5.77428e-27	0.29736	0.838	0.693	5.77428e-27
BEC	Crim1	6.68239e-32	0.309196	0.76	0.554	5.79336e-27	0.291599	0.775	0.62	5.79336e-27
BEC	Nktr	7.96253e-27	0.276678	0.697	0.477	8.00219e-38	0.376018	0.699	0.494	7.96253e-27
BEC	Btbd9	5.25972e-29	0.261497	0.493	0.297	8.66111e-27	0.309331	0.468	0.295	8.66111e-27
BEC	Plaat3	8.97435e-27	0.296583	0.564	0.386	1.41162e-30	0.354846	0.609	0.438	8.97435e-27
BEC	Ubl3	1.23861e-32	0.295918	0.665	0.467	9.71908e-27	0.285635	0.683	0.542	9.71908e-27
BEC	B3gnt2	6.15215e-43	0.375652	0.656	0.41	1.35989e-26	0.320898	0.651	0.478	1.35989e-26
BEC	Wdr43	1.05543e-59	0.435382	0.626	0.337	1.52676e-26	0.320019	0.565	0.402	1.52676e-26
BEC	Socs2	1.76132e-28	0.285752	0.657	0.431	1.80669e-26	0.327558	0.616	0.446	1.80669e-26
BEC	Shisa5	2.71247e-67	0.420009	0.831	0.606	1.98062e-26	0.26177	0.823	0.677	1.98062e-26
BEC	Smg7	1.36693e-34	0.284775	0.561	0.343	3.38164e-26	0.304348	0.551	0.376	3.38164e-26
BEC	Cct6a	7.2974e-66	0.464942	0.722	0.483	3.39952e-26	0.281031	0.699	0.568	3.39952e-26
BEC	Ripk3	1.11666e-50	0.415961	0.481	0.184	3.77524e-26	0.374162	0.446	0.263	3.77524e-26
BEC	AI506816	3.27425e-54	0.414698	0.589	0.291	4.72822e-26	0.316827	0.556	0.378	4.72822e-26
BEC	Pmepa1	1.89283e-47	0.38735	0.488	0.201	4.80427e-26	0.346121	0.45	0.255	4.80427e-26
BEC	Crk	8.41369e-30	0.264954	0.64	0.434	5.82915e-26	0.271754	0.663	0.514	5.82915e-26
BEC	Akap12	4.35926e-53	0.588661	0.572	0.283	6.43451e-26	0.464545	0.522	0.331	6.43451e-26
BEC	Snhg12	1.30478e-30	0.315202	0.574	0.391	6.48457e-26	0.317671	0.588	0.428	6.48457e-26
BEC	St3gal4	6.87372e-48	0.406205	0.619	0.384	6.59213e-26	0.317746	0.581	0.438	6.59213e-26
BEC	Txnrd1	1.28627e-32	0.278872	0.589	0.376	7.74594e-26	0.297578	0.584	0.414	7.74594e-26
BEC	Ninj1	1.1798e-51	0.431578	0.558	0.299	8.87588e-26	0.332684	0.526	0.376	8.87588e-26
BEC	Plekho2	8.592e-38	0.309701	0.558	0.319	9.86197e-26	0.299364	0.585	0.416	9.86197e-26
BEC	Etv6	9.55118e-48	0.371849	0.613	0.339	1.01321e-25	0.300655	0.586	0.43	1.01321e-25
BEC	Mcam	4.51202e-27	0.303784	0.685	0.489	1.49439e-25	0.330032	0.722	0.52	1.49439e-25
BEC	Tox2	3.08436e-35	0.372026	0.543	0.317	1.61749e-25	0.339364	0.562	0.378	1.61749e-25
BEC	Arl4a	1.76571e-25	0.270444	0.618	0.429	1.9644e-39	0.40174	0.606	0.398	1.76571e-25
BEC	2610507B11Rik	4.72767e-32	0.27319	0.572	0.364	1.84184e-25	0.291831	0.563	0.404	1.84184e-25
BEC	Fam111a	5.83476e-44	0.320079	0.517	0.23	2.2041e-25	0.284249	0.502	0.305	2.2041e-25
BEC	Snx6	3.81583e-32	0.302072	0.608	0.43	2.23115e-25	0.291478	0.599	0.458	2.23115e-25
BEC	Ptpre	4.82299e-42	0.356324	0.551	0.293	2.43024e-25	0.321002	0.514	0.341	2.43024e-25
BEC	Fam126a	1.24426e-30	0.256214	0.396	0.177	2.54594e-25	0.291575	0.391	0.195	2.54594e-25
BEC	Nupr1	1.34521e-51	0.383046	0.316	0.033	4.65351e-25	0.34961	0.364	0.149	4.65351e-25
BEC	Xrn2	7.57891e-37	0.323635	0.669	0.466	5.88383e-25	0.277314	0.658	0.496	5.88383e-25
BEC	Tasor2	4.48253e-38	0.306798	0.499	0.25	7.54279e-25	0.307471	0.465	0.289	7.54279e-25
BEC	Pvr	2.33116e-50	0.348909	0.506	0.223	8.35025e-25	0.300183	0.481	0.307	8.35025e-25
BEC	Ran	2.01937e-50	0.376367	0.792	0.611	8.3686e-25	0.266011	0.79	0.649	8.3686e-25
BEC	Csf1	1.43151e-48	0.348079	0.526	0.221	1.03311e-24	0.276878	0.511	0.309	1.03311e-24
BEC	Chmp5	2.35043e-43	0.351161	0.703	0.49	1.15516e-24	0.272024	0.684	0.534	1.15516e-24
BEC	Srsf3	1.83694e-33	0.279701	0.818	0.649	1.42898e-24	0.253129	0.817	0.667	1.42898e-24
BEC	Caprin1	2.6101e-30	0.271851	0.674	0.474	1.50902e-24	0.271295	0.669	0.532	1.50902e-24
BEC	Tspan4	8.64004e-42	0.341533	0.688	0.476	1.65099e-24	0.275029	0.658	0.514	1.65099e-24
BEC	Nos3	4.01579e-24	0.267506	0.459	0.273	2.61809e-24	0.334984	0.452	0.271	4.01579e-24
BEC	Nab1	5.36088e-33	0.280169	0.612	0.407	4.3299e-24	0.274889	0.592	0.434	4.3299e-24
BEC	Psmd11	2.57989e-29	0.262078	0.658	0.476	5.92718e-24	0.264136	0.646	0.506	5.92718e-24
BEC	Sbno2	5.10318e-35	0.311998	0.677	0.42	1.15142e-23	0.280712	0.686	0.474	1.15142e-23
BEC	Fus	1.15176e-23	0.255764	0.837	0.651	3.72724e-43	0.364772	0.843	0.651	1.15176e-23
BEC	Cald1	1.49797e-29	0.373896	0.633	0.407	1.40431e-23	0.362617	0.655	0.448	1.40431e-23
BEC	Tmem158	3.3513e-38	0.325209	0.39	0.131	1.59615e-23	0.284935	0.346	0.147	1.59615e-23
BEC	Esyt1	6.49565e-34	0.301339	0.566	0.343	1.79984e-23	0.308267	0.542	0.398	1.79984e-23
BEC	Pum3	9.45446e-47	0.353729	0.557	0.291	2.24862e-23	0.29076	0.484	0.315	2.24862e-23
BEC	Lgmn	9.25926e-48	0.438804	0.602	0.347	2.98809e-23	0.343463	0.557	0.414	2.98809e-23
BEC	Fubp1	1.61517e-47	0.377198	0.705	0.48	4.55185e-23	0.271324	0.686	0.536	4.55185e-23
BEC	Pxn	1.2929e-31	0.278688	0.601	0.403	5.20654e-23	0.269363	0.577	0.418	5.20654e-23
BEC	Rcan1	1.44332e-43	0.39381	0.458	0.197	7.89826e-23	0.324298	0.45	0.285	7.89826e-23
BEC	Psmg4	1.48456e-34	0.292283	0.566	0.35	9.19509e-23	0.268933	0.561	0.418	9.19509e-23
BEC	Tbc1d1	2.84984e-47	0.342956	0.468	0.177	1.21865e-22	0.268135	0.424	0.233	1.21865e-22
BEC	Anp32b	1.90116e-37	0.337589	0.734	0.539	1.35326e-22	0.26618	0.734	0.588	1.35326e-22
BEC	Adam9	1.76924e-33	0.268368	0.459	0.24	1.59605e-22	0.271767	0.449	0.283	1.59605e-22
BEC	Gimap4	1.85167e-23	0.261523	0.721	0.556	1.80496e-22	0.277149	0.744	0.606	1.80496e-22
BEC	Mat2a	6.85144e-23	0.25639	0.67	0.5	1.8567e-22	0.278407	0.68	0.528	1.8567e-22
BEC	Xbp1	2.01779e-37	0.360977	0.769	0.554	2.43268e-22	0.279118	0.754	0.618	2.43268e-22
BEC	Ppp1r15b	2.31745e-35	0.294412	0.555	0.324	3.39645e-22	0.272333	0.552	0.41	3.39645e-22
BEC	Kit	2.73306e-33	0.313074	0.518	0.273	4.57202e-22	0.299778	0.529	0.363	4.57202e-22
BEC	Cd44	1.67749e-31	0.271625	0.279	0.071	7.45108e-22	0.27011	0.318	0.122	7.45108e-22
BEC	Srsf2	2.2224e-34	0.293643	0.793	0.613	8.08213e-22	0.255463	0.791	0.637	8.08213e-22
BEC	Cacybp	3.20961e-48	0.371856	0.643	0.397	1.26244e-21	0.251982	0.602	0.464	1.26244e-21
BEC	Kpna3	3.97147e-32	0.272507	0.518	0.3	1.6412e-21	0.271301	0.512	0.371	1.6412e-21
BEC	Tifa	3.50701e-55	0.461472	0.619	0.334	2.20144e-21	0.283025	0.573	0.418	2.20144e-21
BEC	Ddx21	1.50837e-60	0.456583	0.71	0.453	2.51745e-21	0.264177	0.686	0.53	2.51745e-21
BEC	Map2k4	3.53809e-35	0.293101	0.461	0.244	3.09662e-21	0.26531	0.451	0.303	3.09662e-21
BEC	Wdr1	7.81301e-35	0.301574	0.682	0.486	4.42374e-21	0.255945	0.674	0.532	4.42374e-21
BEC	Myd88	1.65417e-35	0.285416	0.525	0.304	5.03081e-21	0.257727	0.495	0.339	5.03081e-21
BEC	Mafk	9.3979e-41	0.319608	0.575	0.324	2.30521e-20	0.259739	0.549	0.386	2.30521e-20
BEC	Naa15	1.65537e-31	0.280035	0.574	0.374	3.09037e-20	0.27047	0.562	0.438	3.09037e-20
BEC	Nsd3	9.63814e-28	0.281498	0.616	0.423	3.22401e-20	0.262	0.6	0.472	3.22401e-20
BEC	Trim26	4.83758e-30	0.263288	0.498	0.287	6.72963e-20	0.256209	0.466	0.321	6.72963e-20
BEC	Sf3b3	2.69976e-32	0.278475	0.549	0.329	7.40226e-20	0.260854	0.548	0.404	7.40226e-20
BEC	B4galt3	4.80131e-33	0.279889	0.403	0.189	7.62615e-20	0.270309	0.381	0.217	7.62615e-20
BEC	Neurl3	1.50926e-26	0.288822	0.506	0.299	1.1971e-19	0.281806	0.52	0.353	1.1971e-19
BEC	Adamts1	1.64059e-28	0.329749	0.817	0.614	1.64014e-19	0.282614	0.834	0.681	1.64014e-19
BEC	Cnn3	8.09616e-32	0.291986	0.762	0.58	1.70251e-19	0.250038	0.75	0.596	1.70251e-19
BEC	Ctps	3.03894e-34	0.288189	0.49	0.26	1.73188e-19	0.263599	0.469	0.327	1.73188e-19
BEC	Trib1	1.33677e-43	0.389754	0.626	0.369	2.15754e-19	0.272669	0.646	0.476	2.15754e-19
BEC	Apold1	2.50082e-22	0.27985	0.735	0.547	2.3107e-19	0.28767	0.767	0.618	2.3107e-19
BEC	Hbegf	5.28084e-100	0.799877	0.702	0.319	3.00684e-19	0.32211	0.695	0.518	3.00684e-19
BEC	Cdkn1a	1.90087e-21	0.284017	0.731	0.563	4.20458e-19	0.287873	0.742	0.572	4.20458e-19
BEC	Plxna2	2.47418e-25	0.269012	0.607	0.409	5.13254e-19	0.267793	0.618	0.484	5.13254e-19
BEC	Ipo7	1.88469e-29	0.268377	0.514	0.316	5.32674e-19	0.255917	0.499	0.357	5.32674e-19
BEC	Gm47283	7.72631e-36	0.352628	0.706	0.48	9.86668e-19	0.265414	0.748	0.542	9.86668e-19
BEC	Map1b	5.02929e-37	0.392894	0.529	0.299	1.37762e-18	0.312516	0.525	0.394	1.37762e-18
BEC	Nop56	5.95186e-39	0.36448	0.579	0.374	3.06865e-18	0.270868	0.551	0.428	3.06865e-18
BEC	Arrdc4	6.38467e-23	0.255845	0.538	0.354	3.44092e-18	0.285833	0.521	0.396	3.44092e-18
BEC	Tmem252	1.1919e-29	0.329431	0.668	0.441	6.23685e-18	0.283616	0.658	0.494	6.23685e-18
BEC	Pdgfa	1.96696e-31	0.321291	0.305	0.091	7.0091e-18	0.282601	0.323	0.147	7.0091e-18
BEC	Serpinh1	2.33074e-54	0.388701	0.843	0.644	8.78752e-18	0.254661	0.85	0.689	8.78752e-18
BEC	Gars	6.43833e-42	0.334116	0.58	0.341	1.21528e-17	0.258334	0.508	0.39	1.21528e-17
BEC	Gcnt2	9.79034e-33	0.287653	0.511	0.283	2.52216e-16	0.251005	0.456	0.321	2.52216e-16
FRC	Cxcl9	3.37023e-228	2.22808	0.998	0.188	3.16532e-165	2.11307	0.999	0.251	3.16532e-165
FRC	Cxcl10	2.45583e-204	1.4306	0.996	0.54	9.68159e-150	1.37508	0.996	0.598	9.68159e-150
FRC	Iigp1	2.38605e-220	1.53352	0.991	0.445	3.94511e-146	1.49783	0.986	0.446	3.94511e-146
FRC	Bst2	9.14786e-205	1.12109	0.983	0.759	7.72572e-144	0.904238	0.983	0.882	7.72572e-144
FRC	Ifitm3	2.18448e-201	0.621317	0.999	0.935	7.164e-143	0.482787	0.999	0.985	7.164e-143
FRC	Clic4	1.34143e-194	0.795971	0.982	0.864	1.26125e-141	0.69666	0.984	0.911	1.26125e-141
FRC	Ifi203	3.80348e-192	1.26692	0.961	0.563	3.9586e-140	1.18266	0.964	0.601	3.9586e-140
FRC	Isg15	2.57867e-214	1.62449	0.976	0.286	2.29973e-137	1.39858	0.965	0.369	2.29973e-137
FRC	Gbp4	5.38994e-185	1.31933	0.893	0.043	8.16353e-137	1.37586	0.907	0.1	8.16353e-137
FRC	Gbp2	4.72997e-188	1.3637	0.949	0.266	1.65802e-135	1.32686	0.941	0.292	1.65802e-135
FRC	Ifi204	1.55365e-176	1.21625	0.937	0.254	3.55345e-135	1.33166	0.92	0.107	3.55345e-135
FRC	Calhm6	2.1377e-200	1.58233	0.93	0.083	5.38176e-135	1.50247	0.911	0.17	5.38176e-135
FRC	Ifi205	8.71839e-169	1.24466	0.911	0.198	1.58365e-132	1.41357	0.892	0.07	1.58365e-132
FRC	Ifi211	1.29855e-187	1.31679	0.923	0.279	9.31795e-132	1.25995	0.913	0.251	9.31795e-132
FRC	Txn1	6.01398e-193	0.670687	0.983	0.892	2.49533e-131	0.555136	0.978	0.926	2.49533e-131
FRC	Igtp	1.51292e-185	1.26595	0.92	0.183	6.37312e-130	1.22317	0.914	0.207	6.37312e-130
FRC	Sod2	1.29434e-188	1.14011	0.96	0.696	3.13545e-128	0.968876	0.943	0.768	3.13545e-128
FRC	Npc2	1.20266e-172	0.673287	0.967	0.867	3.58382e-127	0.563474	0.966	0.93	3.58382e-127
FRC	Irf7	3.70772e-192	1.27758	0.939	0.214	8.26771e-127	1.17712	0.905	0.221	8.26771e-127
FRC	Mndal	7.82744e-192	1.23534	0.958	0.583	1.13712e-126	1.04692	0.953	0.69	1.13712e-126
FRC	Lgals3bp	1.82745e-172	0.873142	0.944	0.673	2.87608e-125	0.87462	0.935	0.705	2.87608e-125
FRC	Gbp6	2.82152e-180	1.22502	0.918	0.176	1.82122e-124	1.22174	0.895	0.207	1.82122e-124
FRC	Gbp5	2.06504e-185	1.22366	0.921	0.191	5.57595e-122	1.18454	0.892	0.244	5.57595e-122
FRC	Ccl2	3.48785e-193	1.47092	0.987	0.435	3.16872e-116	1.13141	0.984	0.631	3.16872e-116
FRC	H2-T23	3.03945e-174	0.927445	0.961	0.726	4.92385e-115	0.802734	0.959	0.786	4.92385e-115
FRC	Ccl7	1.60575e-179	1.44606	0.958	0.357	6.91247e-115	1.15376	0.961	0.565	6.91247e-115
FRC	Irgm1	1.23653e-138	0.9436	0.897	0.302	1.90245e-114	1.06139	0.885	0.258	1.90245e-114
FRC	Zbp1	5.00249e-178	1.18977	0.91	0.173	6.09909e-113	1.08103	0.867	0.199	6.09909e-113
FRC	Mpeg1	3.73641e-146	1.06131	0.79	0.025	6.84106e-113	1.1713	0.813	0.037	6.84106e-113
FRC	Tap1	2.50909e-171	0.996694	0.938	0.508	1.7905e-112	0.9031	0.918	0.528	1.7905e-112
FRC	Tspo	1.5152e-177	0.8563	0.962	0.771	4.54658e-112	0.71684	0.953	0.815	4.54658e-112
FRC	Lgals9	3.03569e-155	0.900612	0.918	0.53	1.00273e-110	0.891733	0.909	0.55	1.00273e-110
FRC	Ubd	7.11152e-119	0.98279	0.824	0.216	6.69509e-110	1.03093	0.939	0.454	6.69509e-110
FRC	Trim30a	2.53805e-167	1.12557	0.885	0.151	8.32699e-108	1.04156	0.846	0.207	8.32699e-108
FRC	Gbp7	5.95843e-166	1.02359	0.936	0.51	2.23161e-107	0.952693	0.908	0.52	2.23161e-107
FRC	Timp1	7.11521e-156	1.31117	0.899	0.309	3.22977e-107	1.33706	0.849	0.225	3.22977e-107
FRC	Rnf213	1.72177e-160	0.933881	0.921	0.442	3.2635e-106	0.914144	0.895	0.439	3.2635e-106
FRC	Oasl2	3.74038e-167	1.05207	0.89	0.229	4.958e-106	1.00058	0.849	0.229	4.958e-106
FRC	Stat1	6.86524e-155	0.935461	0.922	0.487	4.97369e-106	0.881444	0.904	0.576	4.97369e-106
FRC	Vcan	7.34707e-105	0.846078	0.906	0.369	2.90606e-110	1.14923	0.882	0.225	7.34707e-105
FRC	B2m	2.4314e-176	0.432233	0.997	0.957	8.37758e-105	0.266846	0.999	0.996	8.37758e-105
FRC	Ifi207	3.65363e-121	0.876401	0.854	0.274	9.64996e-103	1.0231	0.823	0.133	9.64996e-103
FRC	Psme1	1.67127e-170	0.783177	0.954	0.761	6.59109e-102	0.56627	0.941	0.882	6.59109e-102
FRC	Phf11d	2.91471e-179	1.1609	0.914	0.309	7.85555e-102	0.955798	0.855	0.38	7.85555e-102
FRC	Gm4951	1.12877e-161	1.07824	0.898	0.286	2.41169e-100	0.989094	0.851	0.258	2.41169e-100
FRC	Samhd1	2.92158e-140	0.833031	0.914	0.595	2.38215e-96	0.807281	0.885	0.59	2.38215e-96
FRC	Gm10076	1.41742e-143	0.753902	0.909	0.666	9.88487e-96	0.774975	0.876	0.642	9.88487e-96
FRC	Serpina3f	3.17791e-143	1.11823	0.823	0.101	3.77075e-94	1.03012	0.813	0.21	3.77075e-94
FRC	Pnp	1.8734e-127	0.736459	0.948	0.731	3.70143e-93	0.662674	0.931	0.812	3.70143e-93
FRC	Ifi47	1.52194e-166	1.02401	0.927	0.447	5.18297e-93	0.812497	0.887	0.59	5.18297e-93
FRC	Xaf1	4.34761e-159	0.973389	0.895	0.334	1.28253e-92	0.850816	0.837	0.399	1.28253e-92
FRC	Ifit3	1.93902e-151	1.26842	0.855	0.138	1.80758e-91	1.09808	0.791	0.133	1.80758e-91
FRC	AW112010	3.26583e-103	0.794338	0.884	0.661	1.24215e-89	0.800586	0.903	0.723	1.24215e-89
FRC	F830016B08Rik	8.84663e-128	0.962114	0.841	0.226	6.85078e-89	0.975546	0.804	0.229	6.85078e-89
FRC	Rsad2	3.14699e-127	1.11224	0.743	0.05	4.20856e-88	1.08341	0.729	0.041	4.20856e-88
FRC	Tapbp	1.18283e-115	0.563812	0.936	0.776	6.31706e-88	0.578289	0.927	0.808	6.31706e-88
FRC	Wdr89	5.3126e-121	0.726776	0.831	0.394	4.94082e-87	0.780441	0.823	0.472	4.94082e-87
FRC	Cfb	2.13793e-111	0.659424	0.932	0.681	5.64391e-87	0.620123	0.938	0.801	5.64391e-87
FRC	Ly6a	1.0245e-84	0.882377	0.933	0.412	6.03799e-123	1.36238	0.964	0.336	1.0245e-84
FRC	Il15ra	2.93162e-123	0.817386	0.815	0.294	1.13003e-84	0.837743	0.776	0.232	1.13003e-84
FRC	Ifi44	1.7071e-126	0.9765	0.721	0.013	1.49292e-83	0.941714	0.716	0.07	1.49292e-83
FRC	Parp14	2.0001e-136	0.857229	0.879	0.397	2.22833e-83	0.816943	0.824	0.432	2.22833e-83
FRC	Nampt	7.45433e-125	0.749468	0.858	0.405	1.04235e-81	0.764978	0.818	0.384	1.04235e-81
FRC	Psmb8	4.08577e-163	0.849975	0.945	0.739	1.30096e-81	0.570666	0.916	0.797	1.30096e-81
FRC	Tgm2	7.63731e-137	0.887798	0.832	0.191	9.01762e-81	0.788937	0.796	0.362	9.01762e-81
FRC	Tnfaip2	2.89421e-111	0.867264	0.895	0.422	1.18077e-80	0.822487	0.903	0.524	1.18077e-80
FRC	Cd47	1.31828e-123	0.417748	0.968	0.892	2.79363e-80	0.362492	0.958	0.919	2.79363e-80
FRC	Il33	1.40282e-132	0.9647	0.903	0.503	5.39398e-80	0.742212	0.909	0.672	5.39398e-80
FRC	Slco3a1	2.1251e-130	0.806787	0.9	0.538	8.17371e-80	0.731555	0.874	0.554	8.17371e-80
FRC	Gng12	5.03427e-140	0.686109	0.921	0.731	4.5368e-78	0.560189	0.882	0.79	4.5368e-78
FRC	Xdh	8.07399e-102	0.745176	0.865	0.525	5.18905e-78	0.816074	0.832	0.465	5.18905e-78
FRC	H2-K1	1.1672e-115	0.38154	0.992	0.937	2.22885e-77	0.280593	0.996	0.978	2.22885e-77
FRC	Plac8	4.07777e-89	1.1212	0.756	0.299	9.01046e-77	1.19736	0.785	0.277	9.01046e-77
FRC	Sdc4	1.39974e-124	0.82924	0.905	0.673	2.41212e-76	0.736005	0.878	0.697	2.41212e-76
FRC	Tgtp2	1.6992e-140	0.878085	0.794	0.078	5.78501e-76	0.766926	0.715	0.129	5.78501e-76
FRC	Gbp3	1.48776e-120	0.842014	0.824	0.289	3.71242e-75	0.792472	0.764	0.266	3.71242e-75
FRC	Ifih1	7.27305e-137	0.90509	0.864	0.342	2.23191e-74	0.801058	0.775	0.339	2.23191e-74
FRC	Srgn	1.26651e-113	0.877158	0.9	0.608	4.36171e-73	0.581094	0.923	0.834	4.36171e-73
FRC	Irgm2	1.73621e-104	0.68942	0.753	0.186	7.48608e-73	0.740151	0.724	0.203	7.48608e-73
FRC	Ms4a4d	2.77903e-113	0.701149	0.904	0.701	4.22505e-71	0.60166	0.883	0.738	4.22505e-71
FRC	Tor3a	8.79757e-123	0.775661	0.827	0.347	4.53019e-70	0.732448	0.731	0.262	4.53019e-70
FRC	Sp100	1.07814e-111	0.71193	0.858	0.49	5.23079e-69	0.668778	0.818	0.491	5.23079e-69
FRC	H2-Q4	2.31054e-110	0.622749	0.922	0.701	8.45314e-69	0.549414	0.877	0.771	8.45314e-69
FRC	Slfn2	4.52163e-103	0.746141	0.7	0.108	5.0733e-67	0.735927	0.676	0.148	5.0733e-67
FRC	Phf11b	1.60557e-114	0.802654	0.699	0.038	2.89963e-66	0.714542	0.621	0.041	2.89963e-66
FRC	Hif1a	2.08879e-87	0.622812	0.859	0.701	6.57146e-66	0.618525	0.854	0.738	6.57146e-66
FRC	Samd9l	1.57595e-114	0.804628	0.784	0.259	1.5896e-65	0.746098	0.718	0.277	1.5896e-65
FRC	Olfr56	5.69739e-125	0.757229	0.726	0.028	1.47649e-64	0.671083	0.635	0.077	1.47649e-64
FRC	Cycs	2.09739e-135	0.752359	0.911	0.638	4.13754e-64	0.513828	0.866	0.76	4.13754e-64
FRC	Psmb9	8.63563e-127	0.754093	0.884	0.55	5.03174e-64	0.600976	0.823	0.631	5.03174e-64
FRC	Stat2	6.5565e-105	0.663592	0.811	0.327	2.3736e-63	0.655042	0.739	0.306	2.3736e-63
FRC	Cd274	1.70446e-89	0.641744	0.628	0.065	6.90387e-63	0.707707	0.618	0.07	6.90387e-63
FRC	Cnn3	2.71455e-110	0.616765	0.903	0.739	8.86736e-62	0.509794	0.879	0.782	8.86736e-62
FRC	Mif	2.8519e-103	0.695967	0.896	0.749	1.85553e-61	0.495525	0.891	0.875	1.85553e-61
FRC	Ifit1	2.77158e-95	0.870464	0.708	0.136	4.08466e-61	0.832975	0.657	0.122	4.08466e-61
FRC	Sct	1.8205e-73	0.923932	0.559	0.068	1.48482e-60	1.03193	0.572	0.022	1.48482e-60
FRC	Cd44	3.50377e-89	0.582737	0.873	0.558	7.22087e-60	0.568024	0.853	0.657	7.22087e-60
FRC	Adamts9	5.1628e-93	0.731627	0.75	0.274	2.74608e-59	0.722879	0.745	0.395	2.74608e-59
FRC	Sdc3	2.09799e-95	0.665229	0.721	0.166	7.95315e-59	0.668394	0.701	0.317	7.95315e-59
FRC	Tor1aip1	3.60086e-99	0.586012	0.891	0.693	1.38539e-58	0.526678	0.843	0.734	1.38539e-58
FRC	Gja4	5.20145e-94	0.826779	0.772	0.266	3.34304e-58	0.759727	0.767	0.351	3.34304e-58
FRC	Manf	4.70731e-142	0.670416	0.938	0.796	1.28982e-56	0.351032	0.919	0.904	1.28982e-56
FRC	Axl	1.77953e-56	0.429049	0.888	0.663	4.04937e-84	0.713875	0.877	0.624	1.77953e-56
FRC	Psma7	6.59383e-93	0.435256	0.917	0.819	2.43374e-56	0.356978	0.904	0.878	2.43374e-56
FRC	Pakap.1	8.86756e-93	0.704145	0.828	0.455	5.8959e-56	0.607126	0.828	0.627	5.8959e-56
FRC	Dtx3l	7.5864e-84	0.598687	0.715	0.276	6.9274e-56	0.634858	0.663	0.251	6.9274e-56
FRC	Eif2ak2	1.12757e-118	0.744355	0.833	0.369	8.35528e-56	0.629016	0.714	0.373	8.35528e-56
FRC	Tmem30a	2.96525e-73	0.470817	0.879	0.681	2.50933e-55	0.491763	0.839	0.727	2.50933e-55
FRC	Rdh10	2.2787e-89	0.891371	0.746	0.367	3.21994e-55	0.786491	0.731	0.435	3.21994e-55
FRC	Usp18	3.60855e-133	0.864807	0.9	0.427	6.02548e-55	0.603537	0.831	0.557	6.02548e-55
FRC	Upp1	7.8246e-102	0.802952	0.649	0.035	3.58776e-54	0.70453	0.618	0.118	3.58776e-54
FRC	Rnf19b	2.94625e-98	0.655101	0.855	0.533	8.18385e-54	0.536118	0.841	0.657	8.18385e-54
FRC	Ggct	3.32269e-103	0.676441	0.733	0.178	1.22861e-53	0.625681	0.615	0.162	1.22861e-53
FRC	Ifi206	2.59767e-76	0.732724	0.521	0	1.52004e-53	0.779057	0.535	0.03	1.52004e-53
FRC	Gbp9	1.62741e-103	0.705444	0.729	0.148	1.54512e-53	0.635455	0.631	0.162	1.54512e-53
FRC	Apol6	1.46381e-80	0.647921	0.566	0.038	4.41543e-53	0.648138	0.523	0.015	4.41543e-53
FRC	Tnc	3.13685e-69	0.732102	0.731	0.387	4.95921e-53	0.758564	0.745	0.45	4.95921e-53
FRC	Eif2s2	2.66616e-105	0.474939	0.932	0.844	5.33211e-53	0.323258	0.918	0.908	5.33211e-53
FRC	Sppl2a	1.91657e-56	0.36828	0.9	0.774	5.59245e-53	0.439428	0.878	0.782	5.59245e-53
FRC	Eif5a	1.45114e-150	0.531757	0.961	0.862	7.42359e-53	0.259073	0.942	0.937	7.42359e-53
FRC	Ifi35	1.54782e-137	0.805295	0.852	0.379	9.15034e-53	0.555002	0.741	0.472	9.15034e-53
FRC	Helz2	1.61905e-102	0.665343	0.703	0.126	1.11753e-52	0.606132	0.619	0.166	1.11753e-52
FRC	Ly6e	2.8733e-90	0.471698	0.96	0.887	6.44818e-52	0.350349	0.964	0.952	6.44818e-52
FRC	Tmem173	1.09849e-92	0.721179	0.764	0.377	1.07417e-51	0.615713	0.728	0.446	1.07417e-51
FRC	Uba52	2.87237e-95	0.437787	0.931	0.849	1.08603e-51	0.311821	0.898	0.889	1.08603e-51
FRC	C1ra	2.78563e-58	0.354981	0.948	0.844	1.418e-51	0.350014	0.944	0.867	1.418e-51
FRC	Trim30d	2.34804e-101	0.699792	0.713	0.168	9.37107e-51	0.606203	0.607	0.155	9.37107e-51
FRC	Shisa5	6.0186e-93	0.558768	0.875	0.633	1.27231e-50	0.481401	0.841	0.679	1.27231e-50
FRC	Susd6	2.83206e-76	0.572882	0.816	0.585	1.60819e-50	0.546371	0.781	0.616	1.60819e-50
FRC	Chl1	3.81732e-81	0.797204	0.677	0.201	3.03534e-50	0.766529	0.651	0.266	3.03534e-50
FRC	Slfn5	8.59672e-83	0.566045	0.919	0.739	5.54726e-50	0.455562	0.91	0.819	5.54726e-50
FRC	Herc6	9.39245e-102	0.722345	0.728	0.201	2.73146e-49	0.618319	0.602	0.166	2.73146e-49
FRC	Irf8	1.10082e-80	0.611699	0.864	0.573	3.3899e-49	0.494549	0.843	0.712	3.3899e-49
FRC	Parp9	1.13988e-95	0.632146	0.727	0.221	5.33499e-49	0.559048	0.626	0.236	5.33499e-49
FRC	Osmr	8.45602e-75	0.530525	0.859	0.558	3.33253e-47	0.496638	0.822	0.616	3.33253e-47
FRC	Ddx24	2.72859e-95	0.537223	0.89	0.693	3.67086e-47	0.433943	0.836	0.723	3.67086e-47
FRC	Serping1	5.25456e-61	0.333196	0.969	0.872	3.8152e-47	0.303906	0.965	0.882	3.8152e-47
FRC	Slfn8	2.63403e-84	0.60406	0.665	0.151	4.94452e-47	0.570964	0.557	0.118	4.94452e-47
FRC	Sp110	3.61209e-103	0.695651	0.792	0.342	6.08343e-47	0.555688	0.697	0.395	6.08343e-47
FRC	Npm1	5.47326e-93	0.401129	0.953	0.879	6.96746e-47	0.281571	0.941	0.911	6.96746e-47
FRC	Oasl1	2.81458e-92	0.663688	0.602	0.015	5.49151e-46	0.577967	0.495	0.033	5.49151e-46
FRC	Tor1aip2	2.31802e-79	0.537117	0.797	0.528	1.45983e-45	0.516436	0.726	0.509	1.45983e-45
FRC	Ppa1	1.02139e-128	0.793561	0.841	0.389	1.54964e-45	0.529638	0.713	0.476	1.54964e-45
FRC	Rai14	1.29434e-65	0.537458	0.768	0.47	2.98103e-45	0.54663	0.75	0.546	2.98103e-45
FRC	Wars	4.03049e-81	0.580222	0.709	0.291	1.03156e-44	0.554536	0.648	0.325	1.03156e-44
FRC	Ptx3	1.46651e-44	0.712976	0.567	0.176	4.71195e-53	0.972091	0.596	0.092	1.46651e-44
FRC	Slc15a3	4.29555e-109	0.723536	0.911	0.553	1.98585e-44	0.42994	0.884	0.742	1.98585e-44
FRC	Tap2	2.53091e-127	0.698393	0.915	0.663	8.78578e-44	0.42038	0.852	0.756	8.78578e-44
FRC	Cmpk2	2.49144e-74	0.653191	0.601	0.126	1.00369e-43	0.616201	0.537	0.107	1.00369e-43
FRC	Hk2	1.58226e-57	0.509201	0.778	0.367	3.09033e-42	0.562554	0.706	0.347	3.09033e-42
FRC	Tagln2	4.54336e-97	0.533704	0.926	0.832	3.54121e-42	0.330568	0.908	0.897	3.54121e-42
FRC	Rps27rt	2.76845e-58	0.403167	0.787	0.611	3.88554e-42	0.436833	0.763	0.668	3.88554e-42
FRC	Naa25	2.0896e-70	0.491958	0.718	0.307	5.20325e-42	0.513539	0.642	0.332	5.20325e-42
FRC	Glipr2	6.60381e-97	0.617166	0.838	0.56	7.83471e-42	0.476428	0.756	0.627	7.83471e-42
FRC	Il6	1.28131e-41	0.550519	0.596	0.239	2.19273e-54	0.83377	0.648	0.155	1.28131e-41
FRC	Irf1	1.75255e-42	0.378408	0.875	0.691	1.59205e-41	0.456087	0.846	0.69	1.59205e-41
FRC	Jak2	1.38823e-80	0.558548	0.79	0.415	4.094e-41	0.506309	0.712	0.469	4.094e-41
FRC	Nmi	1.69477e-101	0.64712	0.81	0.407	5.77573e-41	0.495952	0.691	0.446	5.77573e-41
FRC	S1pr3	1.47188e-65	0.594493	0.825	0.54	8.20199e-41	0.481364	0.832	0.686	8.20199e-41
FRC	C2	6.278e-48	0.38908	0.891	0.711	2.66332e-40	0.379761	0.89	0.819	2.66332e-40
FRC	Apod	6.52723e-40	0.670107	0.629	0.319	1.26929e-54	0.991047	0.617	0.129	6.52723e-40
FRC	H2-Q6	7.40384e-51	0.466748	0.759	0.45	8.96213e-40	0.478221	0.768	0.594	8.96213e-40
FRC	Ranbp1	3.05545e-104	0.544741	0.905	0.719	1.25607e-39	0.355998	0.852	0.779	1.25607e-39
FRC	Socs1	3.11364e-56	0.517416	0.775	0.485	1.14759e-38	0.533802	0.715	0.476	1.14759e-38
FRC	Zfas1	6.53731e-46	0.407124	0.807	0.631	1.46714e-38	0.451748	0.786	0.686	1.46714e-38
FRC	Ube2l6	8.96625e-89	0.628243	0.79	0.457	2.16969e-38	0.487028	0.705	0.509	2.16969e-38
FRC	Nod1	8.18773e-75	0.502448	0.692	0.256	2.45279e-38	0.479165	0.616	0.303	2.45279e-38
FRC	Rtp4	2.2386e-60	0.5628	0.593	0.176	4.73419e-38	0.520703	0.539	0.155	4.73419e-38
FRC	Ccdc25	8.77466e-88	0.632261	0.778	0.435	6.38135e-38	0.485941	0.696	0.483	6.38135e-38
FRC	Mlkl	4.90949e-95	0.609924	0.682	0.148	7.06676e-38	0.470926	0.515	0.14	7.06676e-38
FRC	Dram1	3.99684e-91	0.602002	0.872	0.638	1.12627e-37	0.392997	0.833	0.745	1.12627e-37
FRC	Rpl10-ps3	2.20275e-72	0.48306	0.78	0.533	1.92736e-37	0.430475	0.707	0.576	1.92736e-37
FRC	Tpm4	3.25769e-56	0.355672	0.913	0.834	2.03209e-37	0.309218	0.905	0.852	2.03209e-37
FRC	Gfra1	6.29543e-76	0.57977	0.568	0.045	2.14234e-37	0.476788	0.411	0.011	2.14234e-37
FRC	Nme1	6.76951e-98	0.588626	0.86	0.638	2.26124e-37	0.376255	0.816	0.753	2.26124e-37
FRC	Mt2	2.33456e-37	0.584554	0.745	0.437	2.47574e-48	0.863107	0.733	0.336	2.33456e-37
FRC	Ran	1.68581e-101	0.526816	0.908	0.766	4.7917e-37	0.304606	0.878	0.841	4.7917e-37
FRC	Gm20559	1.01142e-67	0.528622	0.554	0.083	1.83364e-36	0.497118	0.475	0.1	1.83364e-36
FRC	March5	1.16494e-113	0.64672	0.864	0.578	2.23672e-36	0.396788	0.771	0.697	2.23672e-36
FRC	Tnip1	1.01793e-59	0.493005	0.796	0.543	3.72729e-36	0.423297	0.793	0.668	3.72729e-36
FRC	AA467197	4.62025e-43	0.456281	0.347	0.003	4.08798e-36	0.52092	0.398	0.007	4.08798e-36
FRC	G3bp2	4.94255e-61	0.465581	0.819	0.641	5.07058e-36	0.416324	0.769	0.664	5.07058e-36
FRC	Aftph	1.1915e-64	0.535115	0.69	0.329	8.08001e-36	0.517569	0.6	0.317	8.08001e-36
FRC	Casp4	6.1664e-92	0.597364	0.881	0.53	1.67594e-35	0.400615	0.811	0.668	1.67594e-35
FRC	Fndc3a	9.31103e-92	0.642217	0.829	0.533	2.75847e-35	0.479069	0.711	0.546	2.75847e-35
FRC	Serpina3g	5.70934e-80	0.713028	0.796	0.417	3.08755e-35	0.489797	0.786	0.601	3.08755e-35
FRC	Gbp8	6.00204e-60	0.506008	0.538	0.108	3.16204e-35	0.496077	0.52	0.159	3.16204e-35
FRC	Sfrp1	1.34957e-55	0.532882	0.707	0.317	9.19877e-35	0.508323	0.624	0.277	9.19877e-35
FRC	Ddx58	6.52106e-80	0.574973	0.772	0.432	2.60646e-34	0.471007	0.668	0.45	2.60646e-34
FRC	Pml	1.06398e-66	0.480469	0.676	0.309	2.84749e-34	0.44835	0.551	0.225	2.84749e-34
FRC	Hsp90aa1	4.78535e-94	0.457424	0.943	0.822	3.20524e-34	0.268585	0.926	0.897	3.20524e-34
FRC	Plpp3	4.23119e-34	0.351674	0.921	0.764	1.19128e-58	0.558138	0.923	0.76	4.23119e-34
FRC	Dse	1.31016e-54	0.445221	0.762	0.515	6.86068e-34	0.452629	0.683	0.454	6.86068e-34
FRC	Mybbp1a	4.85462e-74	0.519293	0.797	0.538	1.18998e-33	0.420143	0.747	0.62	1.18998e-33
FRC	Kcne4	1.47098e-57	0.687232	0.597	0.214	1.349e-33	0.57822	0.631	0.31	1.349e-33
FRC	Tgtp1	1.0021e-62	0.460667	0.46	0.005	1.74391e-33	0.431754	0.399	0.03	1.74391e-33
FRC	Rpl9-ps6	8.67082e-62	0.438284	0.744	0.47	1.81653e-33	0.41037	0.697	0.55	1.81653e-33
FRC	Ecscr	6.47381e-84	0.666718	0.831	0.52	2.24118e-33	0.369654	0.821	0.745	2.24118e-33
FRC	Snx10	2.80208e-62	0.479252	0.705	0.377	2.59282e-33	0.471202	0.615	0.362	2.59282e-33
FRC	Daxx	1.11173e-75	0.570404	0.661	0.219	3.60468e-33	0.467205	0.549	0.232	3.60468e-33
FRC	H2-T22	1.95277e-60	0.479607	0.801	0.601	4.93855e-33	0.430329	0.742	0.657	4.93855e-33
FRC	Ifi213	2.2969e-46	0.455574	0.382	0.015	9.93531e-33	0.498453	0.392	0.03	9.93531e-33
FRC	Psme2	4.25364e-100	0.54743	0.892	0.711	1.18915e-32	0.328979	0.851	0.801	1.18915e-32
FRC	Snhg6	1.25019e-44	0.385688	0.747	0.543	1.79308e-32	0.43069	0.7	0.546	1.79308e-32
FRC	Stat3	1.45896e-54	0.373473	0.876	0.734	1.88248e-32	0.332718	0.85	0.782	1.88248e-32
FRC	Ifit2	2.24942e-53	0.712605	0.528	0.161	2.04737e-32	0.625843	0.475	0.137	2.04737e-32
FRC	Gnb4	2.03602e-74	0.534865	0.828	0.595	2.98658e-32	0.401672	0.754	0.686	2.98658e-32
FRC	Parp12	3.87779e-78	0.518679	0.671	0.211	3.63604e-32	0.427375	0.523	0.196	3.63604e-32
FRC	Csf3	8.41868e-45	0.540605	0.366	0.01	1.19264e-31	0.574133	0.379	0.022	1.19264e-31
FRC	Slc39a14	1.02834e-45	0.43932	0.607	0.304	1.26341e-31	0.463317	0.547	0.24	1.26341e-31
FRC	Usp1	1.47547e-73	0.620206	0.738	0.412	1.79233e-31	0.501726	0.644	0.443	1.79233e-31
FRC	Rhoc	1.97254e-57	0.418884	0.884	0.726	1.80739e-31	0.354017	0.829	0.786	1.80739e-31
FRC	Plod3	4.33844e-74	0.467754	0.82	0.595	2.0833e-31	0.381706	0.725	0.642	2.0833e-31
FRC	Pomp	2.04042e-76	0.416727	0.886	0.756	2.74284e-31	0.26592	0.848	0.845	2.74284e-31
FRC	Nlrc5	4.05333e-65	0.438884	0.541	0.075	4.26368e-31	0.418017	0.456	0.114	4.26368e-31
FRC	Lpp	3.92724e-41	0.300567	0.893	0.812	6.35402e-31	0.311665	0.867	0.841	6.35402e-31
FRC	Batf2	3.37967e-45	0.33746	0.382	0.02	1.5539e-30	0.40087	0.367	0.022	1.5539e-30
FRC	Hspa9	2.21177e-58	0.426192	0.83	0.691	1.55441e-30	0.34916	0.78	0.734	1.55441e-30
FRC	Coch	2.77378e-39	0.566654	0.41	0.073	1.70511e-30	0.634161	0.44	0.092	1.70511e-30
FRC	Slc25a5	2.10657e-86	0.464139	0.898	0.794	1.93994e-30	0.268361	0.866	0.867	1.93994e-30
FRC	Serpina3n	4.73382e-80	0.755039	0.787	0.394	3.37888e-30	0.520917	0.755	0.487	3.37888e-30
FRC	Ttc39b	2.36706e-44	0.382266	0.545	0.214	4.12424e-30	0.437415	0.491	0.181	4.12424e-30
FRC	Dll4	3.78275e-58	0.576432	0.559	0.148	4.59944e-30	0.52412	0.527	0.244	4.59944e-30
FRC	Psmd7	3.72838e-72	0.41766	0.852	0.693	1.59935e-29	0.31245	0.786	0.738	1.59935e-29
FRC	Sema4c	7.69356e-46	0.407632	0.718	0.457	1.71361e-29	0.448956	0.655	0.443	1.71361e-29
FRC	Znfx1	1.60672e-55	0.454335	0.612	0.249	2.55817e-28	0.42747	0.532	0.251	2.55817e-28
FRC	Ilrun	1.08024e-47	0.35772	0.719	0.48	4.01086e-28	0.389785	0.654	0.48	4.01086e-28
FRC	Ifi208	6.61517e-42	0.444663	0.343	0.005	1.4497e-27	0.461595	0.35	0.03	1.4497e-27
FRC	Tmed5	1.91788e-69	0.500161	0.861	0.641	2.05859e-27	0.36064	0.795	0.712	2.05859e-27
FRC	Tifa	1.10826e-74	0.661666	0.781	0.46	2.13331e-27	0.454217	0.694	0.605	2.13331e-27
FRC	Ptgs2	1.05018e-33	0.5603	0.573	0.266	4.12386e-27	0.60012	0.629	0.328	4.12386e-27
FRC	Aida	5.04521e-57	0.472174	0.782	0.545	4.3031e-27	0.390259	0.701	0.568	4.3031e-27
FRC	Setdb2	5.45046e-57	0.458021	0.601	0.224	4.91575e-27	0.40554	0.472	0.181	4.91575e-27
FRC	Trim12a	5.86951e-48	0.427884	0.682	0.362	5.10976e-27	0.414374	0.563	0.31	5.10976e-27
FRC	Ifit3b	1.65077e-57	0.65672	0.491	0.065	7.18047e-27	0.483613	0.38	0.055	7.18047e-27
FRC	Pdpn	1.19862e-50	0.431543	0.781	0.633	1.01854e-26	0.378445	0.732	0.646	1.01854e-26
FRC	Xbp1	1.57586e-72	0.451418	0.894	0.731	1.53623e-26	0.283818	0.854	0.841	1.53623e-26
FRC	H13	4.30476e-58	0.385319	0.857	0.766	3.8057e-26	0.273482	0.823	0.823	3.8057e-26
FRC	Tent5a	6.71375e-26	0.294502	0.856	0.779	4.41771e-27	0.377274	0.83	0.756	6.71375e-26
FRC	Gm4841	1.81192e-38	0.382068	0.352	0.028	7.92206e-26	0.408352	0.338	0.026	7.92206e-26
FRC	N4bp1	4.77524e-40	0.373349	0.652	0.389	2.86733e-25	0.395456	0.553	0.328	2.86733e-25
FRC	Gna13	9.06405e-33	0.311043	0.738	0.57	3.98773e-25	0.354187	0.684	0.554	3.98773e-25
FRC	Eif6	5.77023e-89	0.537914	0.85	0.683	5.8621e-25	0.281746	0.791	0.768	5.8621e-25
FRC	Il4ra	4.30237e-29	0.356902	0.587	0.344	1.4115e-24	0.422673	0.543	0.266	1.4115e-24
FRC	Rnf114	3.42057e-47	0.394971	0.607	0.294	1.58311e-24	0.377347	0.519	0.28	1.58311e-24
FRC	Tnfsf10	2.14331e-46	0.381446	0.414	0.045	2.09058e-24	0.356261	0.376	0.077	2.09058e-24
FRC	Sp140	1.18511e-59	0.492955	0.711	0.397	3.63685e-24	0.388138	0.581	0.384	3.63685e-24
FRC	Etnk1	3.71771e-24	0.295849	0.723	0.58	4.84179e-29	0.431413	0.69	0.531	3.71771e-24
FRC	Eif1a	5.31266e-74	0.489808	0.832	0.616	4.34466e-24	0.316315	0.75	0.683	4.34466e-24
FRC	Ccl11	6.01669e-46	0.660437	0.754	0.515	6.70953e-24	0.531317	0.733	0.568	6.70953e-24
FRC	Il17ra	1.28657e-27	0.32354	0.454	0.209	8.32796e-24	0.372451	0.379	0.092	8.32796e-24
FRC	Larp1	2.36532e-46	0.371393	0.757	0.545	1.17908e-23	0.35817	0.675	0.542	1.17908e-23
FRC	1110038B12Rik	6.70279e-48	0.433948	0.739	0.5	1.7422e-23	0.373722	0.674	0.583	1.7422e-23
FRC	Trim25	1.90028e-36	0.35711	0.567	0.286	1.90249e-23	0.383411	0.489	0.24	1.90249e-23
FRC	Bach1	2.62895e-33	0.367262	0.764	0.631	2.18541e-23	0.370797	0.736	0.675	2.18541e-23
FRC	Msn	9.78987e-35	0.308015	0.881	0.764	2.429e-23	0.286021	0.853	0.812	2.429e-23
FRC	Pycard	1.39276e-41	0.561448	0.705	0.588	2.85743e-23	0.498338	0.66	0.635	2.85743e-23
FRC	Pgk1	1.03705e-63	0.473422	0.797	0.598	3.19084e-23	0.32718	0.73	0.705	3.19084e-23
FRC	Cct6a	7.99651e-84	0.485628	0.867	0.716	3.24377e-23	0.251932	0.809	0.819	3.24377e-23
FRC	Tcof1	4.04694e-43	0.428174	0.659	0.41	4.59374e-23	0.395632	0.596	0.443	4.59374e-23
FRC	Zc3h7a	3.02025e-37	0.33681	0.789	0.643	4.96629e-23	0.35503	0.698	0.594	4.96629e-23
FRC	Sco1	5.08496e-58	0.436976	0.515	0.103	5.9473e-23	0.353855	0.413	0.148	5.9473e-23
FRC	Sbno2	2.73219e-32	0.31052	0.786	0.568	2.69126e-22	0.339926	0.726	0.561	2.69126e-22
FRC	Tnfaip6	2.78288e-22	0.253339	0.799	0.477	9.61885e-30	0.489251	0.712	0.41	2.78288e-22
FRC	Tspan4	1.65348e-51	0.421206	0.779	0.573	6.20636e-22	0.328548	0.709	0.587	6.20636e-22
FRC	Spred1	6.36067e-22	0.26553	0.742	0.618	2.08431e-22	0.365277	0.663	0.546	6.36067e-22
FRC	Emb	3.73747e-35	0.544663	0.568	0.291	5.8568e-21	0.486056	0.534	0.28	5.8568e-21
FRC	Pnpt1	1.57552e-62	0.45563	0.63	0.229	8.85366e-21	0.352887	0.463	0.232	8.85366e-21
FRC	Itga9	1.02626e-40	0.391294	0.626	0.352	1.35137e-20	0.383684	0.534	0.343	1.35137e-20
FRC	Lipg	2.82089e-33	0.408732	0.296	0.013	4.52769e-20	0.393935	0.299	0.044	4.52769e-20
FRC	B4galt5	7.40019e-42	0.371335	0.555	0.231	4.79013e-20	0.339744	0.489	0.273	4.79013e-20
FRC	Atp2a2	5.17682e-29	0.270184	0.832	0.731	5.19184e-20	0.284347	0.782	0.76	5.19184e-20
FRC	Cd200	2.91619e-51	0.604053	0.657	0.256	6.42137e-20	0.425392	0.64	0.424	6.42137e-20
FRC	Ppme1	1.1779e-41	0.358685	0.613	0.334	6.94711e-20	0.329243	0.506	0.299	6.94711e-20
FRC	Gpatch4	3.48007e-59	0.460302	0.585	0.173	6.99408e-20	0.343262	0.492	0.288	6.99408e-20
FRC	Pacsin1	1.40068e-35	0.291815	0.313	0.015	1.21813e-19	0.252749	0.239	0	1.21813e-19
FRC	Lrrc59	3.25637e-55	0.417202	0.794	0.558	1.60611e-19	0.283878	0.705	0.627	1.60611e-19
FRC	Slfn9	1.0654e-43	0.403643	0.45	0.088	1.90601e-19	0.335906	0.361	0.103	1.90601e-19
FRC	Thbs1	5.42605e-43	0.518899	0.788	0.457	2.22377e-19	0.393197	0.804	0.601	2.22377e-19
FRC	Anxa2	2.59119e-19	0.305952	0.848	0.678	2.67031e-20	0.33687	0.819	0.731	2.59119e-19
FRC	Isg20	1.63812e-46	0.506466	0.562	0.236	3.17495e-19	0.392386	0.442	0.221	3.17495e-19
FRC	Mcoln2	2.62428e-41	0.3549	0.362	0.025	4.268e-19	0.281986	0.261	0.022	4.268e-19
FRC	Pkm	2.11502e-31	0.298071	0.798	0.736	4.63283e-19	0.267036	0.764	0.779	4.63283e-19
FRC	Atp1b3	1.54031e-52	0.436558	0.785	0.585	5.52088e-19	0.322736	0.695	0.635	5.52088e-19
FRC	Ascc3	6.53011e-57	0.444075	0.8	0.58	7.42117e-19	0.337081	0.663	0.59	7.42117e-19
FRC	Elmod2	3.82911e-27	0.289341	0.478	0.236	1.07574e-18	0.321172	0.399	0.17	1.07574e-18
FRC	Azi2	1.6009e-46	0.385844	0.752	0.553	1.21272e-18	0.327155	0.622	0.531	1.21272e-18
FRC	Med24	7.41899e-22	0.316381	0.44	0.241	3.66462e-18	0.365504	0.404	0.188	3.66462e-18
FRC	Il18bp	1.58959e-37	0.300927	0.414	0.093	4.48505e-18	0.292084	0.345	0.107	4.48505e-18
FRC	Map2k1	9.29371e-72	0.488087	0.69	0.299	4.89255e-18	0.318999	0.53	0.362	4.89255e-18
FRC	Enc1	6.3249e-24	0.275339	0.407	0.171	5.83666e-18	0.343929	0.397	0.177	5.83666e-18
FRC	Usp50	1.06927e-47	0.355778	0.49	0.133	6.47186e-18	0.295906	0.394	0.173	6.47186e-18
FRC	Pgs1	9.52315e-58	0.430313	0.682	0.362	6.91257e-18	0.327514	0.538	0.391	6.91257e-18
FRC	Mthfd2	1.72988e-26	0.305461	0.463	0.219	1.022e-17	0.319182	0.388	0.159	1.022e-17
FRC	Plscr2	2.51264e-64	0.65331	0.56	0.118	1.23764e-17	0.381219	0.416	0.192	1.23764e-17
FRC	Wnk1	3.12623e-26	0.252909	0.869	0.781	1.45293e-17	0.254089	0.816	0.793	1.45293e-17
FRC	Ly6c1	1.98902e-17	0.293965	0.605	0.322	5.32961e-43	0.663904	0.687	0.244	1.98902e-17
FRC	S1pr1	5.73916e-36	0.373554	0.534	0.226	3.06332e-17	0.337449	0.533	0.343	3.06332e-17
FRC	Actn1	3.44224e-39	0.406848	0.79	0.55	4.27617e-17	0.253567	0.79	0.745	4.27617e-17
FRC	Adar	1.09002e-39	0.328152	0.491	0.173	4.28918e-17	0.29589	0.409	0.192	4.28918e-17
FRC	9930111J21Rik2	2.82401e-55	0.489677	0.478	0.058	4.40611e-17	0.335446	0.365	0.137	4.40611e-17
FRC	Trim56	2.37941e-28	0.319805	0.535	0.294	4.62086e-17	0.329077	0.463	0.266	4.62086e-17
FRC	Parp11	1.33158e-36	0.344572	0.429	0.133	4.94027e-17	0.287734	0.327	0.103	4.94027e-17
FRC	Litaf	7.46372e-47	0.366303	0.788	0.623	5.0566e-17	0.264655	0.7	0.672	5.0566e-17
FRC	Hpse	1.13606e-27	0.296718	0.614	0.399	5.24858e-17	0.311931	0.546	0.373	5.24858e-17
FRC	Tmtc2	2.12039e-36	0.370481	0.488	0.176	5.83994e-17	0.346244	0.46	0.258	5.83994e-17
FRC	Socs2	5.51658e-65	0.561632	0.67	0.281	6.10063e-17	0.348446	0.551	0.402	6.10063e-17
FRC	AU020206	1.12589e-23	0.322896	0.568	0.359	1.32065e-16	0.362352	0.544	0.384	1.32065e-16
FRC	Lcn2	4.43218e-18	0.270486	0.185	0.015	1.40311e-16	0.353473	0.226	0.015	1.40311e-16
FRC	Ndrg1	2.80535e-36	0.347612	0.824	0.58	1.45927e-16	0.272092	0.797	0.731	1.45927e-16
FRC	Elf1	1.86969e-23	0.296045	0.697	0.603	1.58256e-16	0.317525	0.642	0.546	1.58256e-16
FRC	Car13	7.47114e-58	0.422535	0.569	0.183	2.1018e-16	0.287583	0.414	0.214	2.1018e-16
FRC	Anxa4	2.90462e-42	0.401292	0.697	0.513	2.54248e-16	0.317778	0.611	0.557	2.54248e-16
FRC	Dhx58	4.11589e-40	0.331574	0.434	0.101	2.80999e-16	0.260658	0.31	0.092	2.80999e-16
FRC	Vwa5a	2.57834e-38	0.369143	0.683	0.49	3.55278e-16	0.319278	0.58	0.502	3.55278e-16
FRC	Atad1	8.10509e-34	0.319817	0.697	0.515	4.15601e-16	0.304474	0.577	0.472	4.15601e-16
FRC	Cpne3	1.38823e-50	0.454125	0.76	0.593	4.40307e-16	0.320411	0.655	0.649	4.40307e-16
FRC	Procr	9.85348e-51	0.58721	0.702	0.427	7.30657e-16	0.368995	0.653	0.546	7.30657e-16
FRC	Tlr3	1.57519e-39	0.402256	0.499	0.188	7.62171e-16	0.330299	0.397	0.199	7.62171e-16
FRC	Lap3	3.71317e-58	0.499015	0.7	0.422	8.75456e-16	0.313572	0.571	0.476	8.75456e-16
FRC	Ccl8	3.89633e-17	0.354391	0.32	0.118	9.42342e-16	0.408771	0.273	0.059	9.42342e-16
FRC	Trafd1	1.86532e-34	0.329741	0.749	0.601	2.07892e-15	0.276044	0.671	0.624	2.07892e-15
FRC	Il15	1.94597e-36	0.350717	0.461	0.166	2.32817e-15	0.305607	0.379	0.188	2.32817e-15
FRC	Carmil1	2.95633e-35	0.341129	0.64	0.382	2.42956e-15	0.299777	0.533	0.399	2.42956e-15
FRC	Tubb6	5.20502e-58	0.460902	0.83	0.535	3.23742e-15	0.255658	0.743	0.686	3.23742e-15
FRC	Vma21	5.43864e-35	0.312842	0.725	0.58	4.14918e-15	0.269054	0.616	0.542	4.14918e-15
FRC	Kars	2.24355e-42	0.349707	0.645	0.384	4.53929e-15	0.27653	0.543	0.435	4.53929e-15
FRC	Scarb2	2.29069e-34	0.329713	0.793	0.638	6.4371e-15	0.256922	0.736	0.697	6.4371e-15
FRC	Notch1	3.74363e-36	0.343404	0.591	0.276	6.83165e-15	0.306099	0.522	0.365	6.83165e-15
FRC	Batf3	2.37876e-38	0.367398	0.416	0.09	1.3448e-14	0.288229	0.332	0.129	1.3448e-14
FRC	Slc16a1	2.09824e-27	0.367175	0.574	0.374	2.08035e-14	0.361226	0.519	0.395	2.08035e-14
FRC	Fgf23	1.37814e-26	0.313587	0.231	0	2.2919e-14	0.264137	0.191	0.007	2.2919e-14
FRC	Ninj1	3.96011e-46	0.473349	0.562	0.259	2.38895e-14	0.322905	0.47	0.336	2.38895e-14
FRC	Runx1	2.74828e-28	0.277063	0.408	0.143	2.60199e-14	0.276609	0.321	0.125	2.60199e-14
FRC	G530011O06Rik	3.48609e-48	0.487615	0.564	0.206	3.39431e-14	0.330124	0.416	0.244	3.39431e-14
FRC	Nop56	1.24571e-49	0.444478	0.771	0.573	3.70387e-14	0.278424	0.701	0.646	3.70387e-14
FRC	Ccl5	4.07935e-20	0.264331	0.192	0.008	4.07312e-14	0.332257	0.25	0.055	4.07312e-14
FRC	Cd40	2.30094e-32	0.362143	0.298	0.02	6.58791e-14	0.260281	0.227	0.037	6.58791e-14
FRC	Slc25a22	2.31908e-34	0.29562	0.424	0.118	1.02756e-13	0.260494	0.317	0.129	1.02756e-13
FRC	Apobec3	1.37037e-49	0.412766	0.725	0.369	1.21121e-13	0.263828	0.606	0.487	1.21121e-13
FRC	Serpinb9	3.75944e-27	0.316911	0.579	0.334	1.43468e-13	0.294414	0.616	0.476	1.43468e-13
FRC	Dgkh	5.72374e-18	0.261352	0.51	0.312	1.99604e-13	0.311242	0.452	0.284	1.99604e-13
FRC	Ifitm1	5.36033e-51	0.583499	0.871	0.533	2.49235e-13	0.268371	0.881	0.768	2.49235e-13
FRC	Ptpn2	3.14659e-49	0.427017	0.672	0.379	3.16275e-13	0.275838	0.575	0.483	3.16275e-13
FRC	Snhg1	4.93e-31	0.326776	0.784	0.673	4.8994e-13	0.261364	0.715	0.679	4.8994e-13
FRC	Timm10	3.12615e-40	0.346033	0.545	0.249	7.09561e-13	0.271425	0.482	0.354	7.09561e-13
FRC	Sod3	2.59885e-16	0.264849	0.719	0.628	1.05071e-12	0.286791	0.687	0.661	1.05071e-12
FRC	Ctsc	4.35483e-33	0.433885	0.746	0.568	1.98387e-12	0.269068	0.735	0.708	1.98387e-12
[truncated: 2,716 more rows]

## Sheet: 8hpi-mock-up_GO
cell_type	Description	ID	GeneRatio	BgRatio	geneID	enrichment	pvalue	p.adjust	cluster
cLEC	response to interferon-beta	GO:0035456	8/34	49/14015	Gm4951/Bst2/Gbp3/Iigp1/Gbp6/Xaf1/Stat1/Gbp7	67.2989	2.0768e-13	1.8442e-10	1
cLEC	defense response to other organism	GO:0098542	16/34	711/14015	Bst2/Zbp1/Irf7/Gbp3/Iigp1/Socs1/Herc6/Rtp4/Lgals9/Isg15/Ifit2/Gbp6/Tap1/Stat1/Gbp7/Becn1	9.27608	1.5268e-12	6.77897e-10	1
cLEC	response to virus	GO:0009615	10/34	270/14015	Bst2/Zbp1/Irf7/Rtp4/Lgals9/Isg15/Ifit2/Stat1/Gbp7/Becn1	15.2669	5.2036e-10	8.01642e-08	1
cLEC	cellular response to interferon-beta	GO:0035458	6/34	41/14015	Gm4951/Gbp3/Iigp1/Gbp6/Stat1/Gbp7	60.3228	5.4165e-10	8.01642e-08	1
cLEC	adhesion of symbiont to host	GO:0044406	3/34	11/14015	Gbp3/Gbp6/Gbp7	112.42	2.12408e-06	0.000125746	1
cLEC	regulation of response to biotic stimulus	GO:0002831	7/34	281/14015	Zbp1/Irf7/Socs1/Lgals9/Isg15/Tap1/Stat1	10.2685	4.08923e-06	0.000181562	1
cLEC	regulation of innate immune response	GO:0045088	6/34	179/14015	Zbp1/Irf7/Socs1/Lgals9/Isg15/Tap1	13.817	3.9887e-06	0.000181562	1
cLEC	regulation of defense response	GO:0031347	8/34	465/14015	Zbp1/Irf7/Socs1/Lgals9/Isg15/Tap1/Sema7a/Stat1	7.09171	1.17363e-05	0.000473721	1
cLEC	antigen processing and presentation of endogenous peptide antigen	GO:0002483	3/34	23/14015	H2-Q4/Tapbp/Tap1	53.766	2.2349e-05	0.000826913	1
cLEC	antigen processing and presentation of endogenous peptide antigen via MHC class I	GO:0019885	3/34	23/14015	H2-Q4/Tapbp/Tap1	53.766	2.2349e-05	0.000826913	1
cLEC	regulation of immune response	GO:0050776	8/34	635/14015	Zbp1/Irf7/Socs1/Lgals9/Isg15/H2-Q4/Tapbp/Tap1	5.19314	0.00010826	0.0032045	1
cLEC	regulation of response to cytokine stimulus	GO:0060759	4/34	123/14015	Zbp1/Irf7/Socs1/Isg15	13.4051	0.000213701	0.00593021	1
cLEC	negative regulation of leukocyte mediated immunity	GO:0002704	3/34	51/14015	Bst2/Lgals9/Tap1	24.2474	0.000250881	0.00655242	1
cLEC	regulation of response to external stimulus	GO:0032101	8/34	721/14015	Zbp1/Irf7/Socs1/Lgals9/Isg15/Tap1/Sema7a/Stat1	4.57371	0.000259816	0.00659189	1
cLEC	positive regulation of type I interferon production	GO:0032481	3/34	56/14015	Irf7/Isg15/Stat1	22.0825	0.000331192	0.00773943	1
cLEC	cytokine production	GO:0001816	7/34	632/14015	Bst2/Irf7/Socs1/Lgals9/Isg15/Sema7a/Stat1	4.56557	0.000680276	0.0131323	1
cLEC	viral process	GO:0016032	5/34	293/14015	Bst2/Zbp1/Slc3a2/Isg15/Stat1	7.03423	0.000653134	0.0131323	1
cLEC	immune effector process	GO:0002252	6/34	477/14015	Bst2/Irf7/Lgals9/H2-Q4/Tap1/Sema7a	5.18498	0.000900072	0.0156718	1
cLEC	negative regulation of viral process	GO:0048525	3/34	85/14015	Bst2/Isg15/Stat1	14.5484	0.0011248	0.0172961	1
Collecting	antigen processing and presentation	GO:0019882	3/11	85/14060	H2-Q4/Psmb8/B2m	45.1123	3.39763e-05	0.00618783	1
Collecting	positive regulation of immune response	GO:0050778	4/11	399/14060	Irf7/H2-Q4/Zbp1/B2m	12.8139	0.000179955	0.00772019	1
Collecting	regulation of adaptive immune response	GO:0002819	3/11	163/14060	Irf7/H2-Q4/B2m	23.5248	0.000235731	0.00772019	1
Collecting	innate immune response	GO:0045087	4/11	534/14060	Irf7/Zbp1/Ifit1/B2m	9.5744	0.000548621	0.0108282	1
Collecting	lymphocyte mediated immunity	GO:0002449	3/11	235/14060	Irf7/H2-Q4/B2m	16.3172	0.000688819	0.0108282	1
Collecting	defense response to symbiont	GO:0140546	3/11	222/14060	Irf7/Zbp1/Ifit1	17.2727	0.000583524	0.0108282	1
Collecting	defense response to virus	GO:0051607	3/11	221/14060	Irf7/Zbp1/Ifit1	17.3509	0.000575886	0.0108282	1
Collecting	adaptive immune response based on somatic recombination of immune receptors built from immunoglobulin superfamily domains	GO:0002460	3/11	257/14060	Irf7/H2-Q4/B2m	14.9204	0.000893454	0.0125403	1
Collecting	response to virus	GO:0009615	3/11	269/14060	Irf7/Zbp1/Ifit1	14.2548	0.0010198	0.0136522	1
Collecting	positive regulation of immune system process	GO:0002684	4/11	685/14060	Irf7/H2-Q4/Zbp1/B2m	7.46384	0.00140004	0.0166732	1
fLEC	response to bacterium	GO:0009617	5/11	459/13843	Dhx58/Cmpk2/Trim30d/Sp110/Lgals9	13.7087	1.5356e-05	0.00978177	1
fLEC	positive regulation of immune system process	GO:0002684	5/11	676/13843	Dhx58/Cdkn1a/H2-Q4/Trim30d/Lgals9	9.3081	9.88407e-05	0.0314808	1
fLEC	positive regulation of response to biotic stimulus	GO:0002833	3/11	141/13843	Dhx58/Trim30d/Lgals9	26.7756	0.000160772	0.0341372	1
Valve	membrane raft organization	GO:0031579	3/30	19/13441	Cav2/Pmp22/Cav1	70.7421	9.49134e-06	0.00981404	1
Valve	basement membrane organization	GO:0071711	3/30	26/13441	Cav2/Pmp22/Cav1	51.6962	2.51997e-05	0.0130283	1
Marco_LEC	response to interferon-beta	GO:0035456	10/185	48/13342	Stat1/Gm4951/Ifi203/F830016B08Rik/Gbp3/Ifi47/Gbp7/Shfl/Bst2/Iigp1	15.0248	8.53322e-10	2.36882e-06	1
Marco_LEC	cellular response to interferon-beta	GO:0035458	8/185	40/13342	Stat1/Gm4951/Ifi203/F830016B08Rik/Gbp3/Ifi47/Gbp7/Iigp1	14.4238	6.18153e-08	5.71997e-05	1
Marco_LEC	innate immune response	GO:0045087	22/185	514/13342	Stat1/Trim26/Ifi203/C3/Trafd1/Zbp1/Gbp9/Gbp3/Cebpg/Gbp7/C1ra/Trim41/Ddx58/H2-Q7/Ttc4/Shfl/Bst2/Actr2/Eprs/Nmi/Tap2/Iigp1	3.0868	2.59617e-06	0.000800774	1
Marco_LEC	adhesion of symbiont to host	GO:0044406	4/185	12/13342	Gbp9/Gbp3/Gbp7/Gas6	24.0396	1.62389e-05	0.00214663	1
Marco_LEC	response to virus	GO:0009615	12/185	262/13342	Stat1/Trim26/Atf2/Zbp1/Gbp7/Trim41/Ddx58/Ttc4/Shfl/Bst2/Pum1/Nmi	3.30316	0.0002947	0.0194783	1
Marco_LEC	chromatin remodeling	GO:0006338	9/185	174/13342	Cebpg/Psme4/Brd3/Supt6/Mysm1/Nfrkb/Kdm6a/Pbrm1/Supt16	3.73029	0.000716369	0.038993	1
BEC	regulation of immune response	GO:0050776	5/7	736/15945	H2-Q4/Irf7/H2-T23/Ifi203/Isg15	15.4746	4.01808e-06	0.00147358	1
BEC	positive regulation of immune response	GO:0050778	4/7	473/15945	H2-Q4/Irf7/H2-T23/Ifi203	19.2631	2.4926e-05	0.00147358	1
BEC	regulation of innate immune response	GO:0045088	3/7	210/15945	Irf7/Ifi203/Isg15	32.5408	7.58089e-05	0.00204684	1
BEC	cellular response to cytokine stimulus	GO:0071345	4/7	690/15945	Irf7/Ifi203/Cxcl9/Isg15	13.205	0.00010959	0.00207818	1
BEC	defense response to symbiont	GO:0140546	3/7	238/15945	Irf7/Cxcl9/Isg15	28.7125	0.000109957	0.00207818	1
BEC	defense response to virus	GO:0051607	3/7	237/15945	Irf7/Cxcl9/Isg15	28.8336	0.000108591	0.00207818	1
BEC	lymphocyte mediated immunity	GO:0002449	3/7	291/15945	H2-Q4/Irf7/H2-T23	23.4831	0.000199433	0.00289946	1
BEC	response to virus	GO:0009615	3/7	288/15945	Irf7/Cxcl9/Isg15	23.7277	0.000193418	0.00289946	1
BEC	adaptive immune response based on somatic recombination of immune receptors built from immunoglobulin superfamily domains	GO:0002460	3/7	305/15945	H2-Q4/Irf7/H2-T23	22.4052	0.000229123	0.00294654	1
BEC	regulation of response to biotic stimulus	GO:0002831	3/7	321/15945	Irf7/Ifi203/Isg15	21.2884	0.000266425	0.00310535	1
BEC	positive regulation of response to external stimulus	GO:0032103	3/7	398/15945	Irf7/Hspb1/Ifi203	17.1698	0.000501325	0.00473752	1
BEC	regulation of defense response	GO:0031347	3/7	542/15945	Irf7/Ifi203/Isg15	12.6081	0.00123413	0.00873461	1
PvC	response to interferon-beta	GO:0035456	10/48	53/15263	Gbp2/Bst2/Ifit3/Tgtp2/Stat1/Irgm1/Gbp3/Iigp1/Mndal/Ifi211	59.9961	6.13628e-16	1.05974e-12	1
PvC	cellular response to interferon-beta	GO:0035458	9/48	45/15263	Gbp2/Ifit3/Tgtp2/Stat1/Irgm1/Gbp3/Iigp1/Mndal/Ifi211	63.5958	1.10678e-14	9.55708e-12	1
PvC	response to bacterium	GO:0009617	15/48	504/15263	Isg15/Gbp2/Sp110/Ifit3/Stat1/Rnf213/Lgals9/Irgm1/Gbp3/Cxcl9/Iigp1/Ccl2/Mndal/Ifi211/Cxcl10	9.46367	1.97321e-11	1.13591e-08	1
PvC	innate immune response	GO:0045087	13/48	582/15263	Isg15/Gbp2/Bst2/Sp110/Ifit3/Stat1/Lgals9/Irgm1/Gbp3/Iigp1/Ccl2/Mndal/Ifi211	7.10263	1.78206e-08	4.69477e-06	1
PvC	regulation of cytokine production	GO:0001817	11/48	629/15263	Isg15/Bst2/Errfi1/Tspo/Stat1/Lgals9/Nr4a3/Ccl2/Mndal/Ifi211/Hspa1a	5.56084	2.99804e-06	0.000304565	1
PvC	cytokine production	GO:0001816	11/48	692/15263	Isg15/Bst2/Errfi1/Tspo/Stat1/Lgals9/Nr4a3/Ccl2/Mndal/Ifi211/Hspa1a	5.05458	7.47651e-06	0.000614854	1
PvC	regulation of response to biotic stimulus	GO:0002831	7/48	300/15263	Isg15/Stat1/Lgals9/Irgm1/Nop53/Mndal/Ifi211	7.41951	3.89934e-05	0.00217231	1
PvC	regulation of immune response	GO:0050776	10/48	694/15263	Isg15/H2-Q4/H2-T23/Lgals9/Irgm1/Nop53/Nr4a3/Mndal/Ifi211/Hspa1a	4.58183	4.8207e-05	0.00251235	1
PvC	regulation of leukocyte mediated cytotoxicity	GO:0001910	4/48	77/15263	H2-Q4/H2-T23/Lgals9/Ccl2	16.5184	9.84469e-05	0.00445952	1
PvC	positive regulation of erythrocyte differentiation	GO:0045648	3/48	29/15263	Isg15/Stat1/Hspa1a	32.8944	0.000100707	0.00445952	1
PvC	negative regulation of viral process	GO:0048525	4/48	87/15263	Isg15/Bst2/Ly6e/Stat1	14.6197	0.000158243	0.00650681	1
PvC	regulation of cell killing	GO:0031341	4/48	90/15263	H2-Q4/H2-T23/Lgals9/Ccl2	14.1324	0.000180404	0.00708085	1
PvC	regulation of innate immune response	GO:0045088	5/48	195/15263	Isg15/Lgals9/Irgm1/Mndal/Ifi211	8.15331	0.000354516	0.0113379	1
PvC	regulation of immune effector process	GO:0002697	6/48	317/15263	Bst2/H2-Q4/H2-T23/Lgals9/Nr4a3/Ccl2	6.01853	0.000450673	0.012981	1
PvC	cytoplasmic pattern recognition receptor signaling pathway	GO:0002753	3/48	50/15263	Irgm1/Nop53/Hspa1a	19.0787	0.000515734	0.0138861	1
PvC	negative regulation of growth	GO:0045926	5/48	234/15263	Bst2/Gdf15/Rrad/Mndal/Hspa1a	6.79443	0.000812113	0.0182145	1
PvC	regulation of defense response	GO:0031347	7/48	507/15263	Isg15/Stat1/Lgals9/Irgm1/Socs3/Mndal/Ifi211	4.39024	0.000967699	0.0194421	1
PvC	positive regulation of response to external stimulus	GO:0032103	6/48	372/15263	Lgals9/Irgm1/Ccl2/Mndal/Ifi211/Cxcl10	5.1287	0.00104078	0.0199714	1
PvC	response to tumor necrosis factor	GO:0034612	4/48	165/15263	Stat1/Gbp3/Ccl2/Hspa1a	7.70859	0.00176948	0.0266525	1
PvC	myeloid cell homeostasis	GO:0002262	4/48	175/15263	Isg15/Stat1/Ccl2/Hspa1a	7.2681	0.00219293	0.0301814	1
PvC	response to heat	GO:0009408	3/48	85/15263	Ier5/Ccl2/Hspa1a	11.2228	0.00240631	0.0324664	1
PvC	negative regulation of cell growth	GO:0030308	4/48	180/15263	Bst2/Rrad/Mndal/Hspa1a	7.0662	0.00242889	0.0325171	1
PvC	cellular response to hydrogen peroxide	GO:0070301	3/48	86/15263	Nr4a3/Impact/Kdm6b	11.0923	0.00248782	0.0330497	1
PvC	negative regulation of cellular component organization	GO:0051129	7/48	666/15263	Tspo/Stat1/Nop53/Impact/Lmna/Cxcl10/Hspa1a	3.34212	0.00452324	0.0491297	1
B cells	cellular response to cytokine stimulus	GO:0071345	4/6	679/15086	Ccr7/Cxcr4/Klf6/Ifitm3	14.812	5.67488e-05	0.0291121	1
T cells	response to cytokine	GO:0034097	6/11	735/14251	Ifi213/Eno1/Ifi208/Irf7/Bst2/Isg15	10.5759	6.81776e-06	0.00125561	1
T cells	response to interferon-beta	GO:0035456	3/11	53/14251	Ifi213/Ifi208/Bst2	73.3328	7.84759e-06	0.00125561	1
T cells	defense response to symbiont	GO:0140546	4/11	232/14251	Irf7/Rtp4/Bst2/Isg15	22.337	2.06473e-05	0.00165179	1
T cells	defense response to virus	GO:0051607	4/11	231/14251	Irf7/Rtp4/Bst2/Isg15	22.4337	2.02994e-05	0.00165179	1
T cells	response to virus	GO:0009615	4/11	281/14251	Irf7/Rtp4/Bst2/Isg15	18.4419	4.37783e-05	0.00280181	1
T cells	cellular response to cytokine stimulus	GO:0071345	5/11	653/14251	Ifi213/Eno1/Ifi208/Irf7/Isg15	9.91995	7.29799e-05	0.00389226	1
T cells	regulation of innate immune response	GO:0045088	3/11	202/14251	Ifi208/Irf7/Isg15	19.2408	0.000425711	0.0140434	1
T cells	regulation of immune response	GO:0050776	4/11	696/14251	H2-Q4/Ifi208/Irf7/Isg15	7.44566	0.00141295	0.0220981	1
T cells	regulation of response to biotic stimulus	GO:0002831	3/11	308/14251	Ifi208/Irf7/Isg15	12.6189	0.00145018	0.0220981	1
cLEC	leukocyte mediated cytotoxicity	GO:0001909	3/34	101/14015	Lgals9/H2-Q4/Tap1	12.2437	0.00184831	0.0248681	2
cLEC	cell killing	GO:0001906	3/34	138/14015	Lgals9/H2-Q4/Tap1	8.961	0.00447146	0.0461704	2
Marco_LEC	positive regulation of T cell mediated cytotoxicity	GO:0001916	7/185	27/13342	Pnp/H2-Q7/Stx7/H2-Q4/Tap2/H2-T23/H2-Q6	18.6975	6.17952e-08	5.71997e-05	2
Marco_LEC	antigen processing and presentation of endogenous peptide antigen via MHC class Ib	GO:0002476	5/185	14/13342	H2-Q7/H2-Q4/Tap2/H2-T23/H2-Q6	25.7568	8.78442e-07	0.000406426	2
Marco_LEC	antigen processing and presentation of endogenous peptide antigen via MHC class I via ER pathway	GO:0002484	5/185	14/13342	H2-Q7/H2-Q4/Tap2/H2-T23/H2-Q6	25.7568	8.78442e-07	0.000406426	2
Marco_LEC	T cell mediated cytotoxicity	GO:0001913	7/185	40/13342	Pnp/H2-Q7/Stx7/H2-Q4/Tap2/H2-T23/H2-Q6	12.6208	1.11416e-06	0.000441842	2
Marco_LEC	positive regulation of leukocyte mediated cytotoxicity	GO:0001912	7/185	49/13342	Pnp/H2-Q7/Stx7/H2-Q4/Tap2/H2-T23/H2-Q6	10.3027	4.62076e-06	0.000986709	2
Marco_LEC	regulation of leukocyte mediated immunity	GO:0002703	12/185	183/13342	C3/Pnp/Ddx58/H2-Q7/Supt6/Bst2/Stx7/H2-Q4/Gata2/Tap2/H2-T23/H2-Q6	4.72911	9.16444e-06	0.00141336	2
Marco_LEC	positive regulation of cell killing	GO:0031343	7/185	55/13342	Pnp/H2-Q7/Stx7/H2-Q4/Tap2/H2-T23/H2-Q6	9.17877	1.01771e-05	0.00148693	2
Marco_LEC	leukocyte mediated cytotoxicity	GO:0001909	8/185	91/13342	Cebpg/Pnp/H2-Q7/Stx7/H2-Q4/Tap2/H2-T23/H2-Q6	6.34012	3.74098e-05	0.00384628	2
Marco_LEC	positive regulation of adaptive immune response based on somatic recombination of immune receptors built from immunoglobulin superfamily domains	GO:0002824	8/185	94/13342	C3/Pnp/H2-Q7/Stx7/H2-Q4/Tap2/H2-T23/H2-Q6	6.13778	4.72987e-05	0.0043767	2
Marco_LEC	leukocyte mediated immunity	GO:0002443	14/185	291/13342	C3/Cebpg/C1ra/Pnp/Ddx58/H2-Q7/Supt6/Bst2/Stx7/H2-Q4/Gata2/Tap2/H2-T23/H2-Q6	3.46964	5.45348e-05	0.00473089	2
Marco_LEC	cell killing	GO:0001906	9/185	128/13342	C3/Cebpg/Pnp/H2-Q7/Stx7/H2-Q4/Tap2/H2-T23/H2-Q6	5.07086	7.20707e-05	0.00601578	2
BEC	cell killing	GO:0001906	3/7	168/15945	H2-Q4/H2-T23/Cxcl9	40.676	3.89836e-05	0.00147358	2
PvC	cell killing	GO:0001906	6/48	150/15263	H2-Q4/H2-T23/Lgals9/Cxcl9/Ccl2/Cxcl10	12.7192	7.11631e-06	0.000614493	2
PvC	leukocyte mediated cytotoxicity	GO:0001909	4/48	109/15263	H2-Q4/H2-T23/Lgals9/Ccl2	11.669	0.00037599	0.0118061	2
PvC	leukocyte mediated immunity	GO:0002443	6/48	346/15263	Bst2/H2-Q4/H2-T23/Lgals9/Nr4a3/Ccl2	5.51409	0.000714372	0.0165749	2
T cells	leukocyte mediated immunity	GO:0002443	3/11	354/14251	H2-Q4/Irf7/Bst2	10.9792	0.00216194	0.0288259	2
PvC	regulation of syncytium formation by plasma membrane fusion	GO:0060142	5/48	27/15263	Stat1/Gdf15/Cxcl9/Ehd2/Cxcl10	58.885	1.90292e-08	4.69477e-06	3
PvC	cell-cell fusion	GO:0140253	5/48	53/15263	Stat1/Gdf15/Cxcl9/Ehd2/Cxcl10	29.998	6.36327e-07	9.15781e-05	3
PvC	cellular response to lipopolysaccharide	GO:0071222	6/48	163/15263	Gbp2/Stat1/Irgm1/Cxcl9/Ccl2/Cxcl10	11.7048	1.1456e-05	0.000846617	3
PvC	cellular response to biotic stimulus	GO:0071216	6/48	195/15263	Gbp2/Stat1/Irgm1/Cxcl9/Ccl2/Cxcl10	9.78397	3.16191e-05	0.00195022	3
PvC	striated muscle cell differentiation	GO:0051146	6/48	279/15263	Gdf15/Lmna/Cxcl9/Kdm6b/Ehd2/Cxcl10	6.83826	0.000227678	0.00802449	3
PvC	positive regulation of transmembrane transport	GO:0034764	5/48	207/15263	Nr4a3/Irs2/Cxcl9/Ccl2/Cxcl10	7.68066	0.000466025	0.012981	3
PvC	muscle structure development	GO:0061061	8/48	605/15263	Ly6e/Gdf15/Lmna/Cxcl9/Kdm6b/Ehd2/Cxcl10/Nr4a1	4.20468	0.000540064	0.0138861	3
PvC	positive regulation of calcium ion transport	GO:0051928	4/48	119/15263	Tspo/Cxcl9/Ccl2/Cxcl10	10.6884	0.00052448	0.0138861	3
PvC	T cell migration	GO:0072678	3/48	54/15263	Lgals9/Ccl2/Cxcl10	17.6655	0.000646939	0.0159609	3
PvC	regulation of lymphocyte migration	GO:2000401	3/48	56/15263	Lgals9/Ccl2/Cxcl10	17.0346	0.000719815	0.0165749	3
PvC	response to chemokine	GO:1990868	3/48	61/15263	Cxcl9/Ccl2/Cxcl10	15.6383	0.000924332	0.0192328	3
PvC	cellular response to lipid	GO:0071396	6/48	411/15263	Gbp2/Stat1/Irgm1/Cxcl9/Ccl2/Cxcl10	4.64203	0.00173297	0.0266525	3
PvC	response to lipid	GO:0033993	7/48	581/15263	Gbp2/Stat1/Lgals9/Irgm1/Cxcl9/Ccl2/Cxcl10	3.83107	0.00211824	0.0301751	3
PvC	maintenance of location	GO:0051235	5/48	293/15263	Tspo/Rnf213/Lgals9/Cxcl9/Cxcl10	5.42627	0.00219623	0.0301814	3
PvC	neutrophil chemotaxis	GO:0030593	3/48	89/15263	Cxcl9/Ccl2/Cxcl10	10.7184	0.00274254	0.0358816	3
PvC	negative regulation of angiogenesis	GO:0016525	3/48	95/15263	Stat1/Ccl2/Cxcl10	10.0414	0.00329897	0.0404065	3
PvC	chemotaxis	GO:0006935	6/48	494/15263	Lgals9/Nr4a3/Cxcl9/Ccl2/Cxcl10/Nr4a1	3.8621	0.00432129	0.0481476	3
FRC	cartilage development	GO:0051216	4/7	189/16289	Sulf1/Sox9/Maf/Cr2	49.2487	5.98045e-07	0.000405474	4
FRC	connective tissue development	GO:0061448	4/7	256/16289	Sulf1/Sox9/Maf/Cr2	36.3594	2.00985e-06	0.000681338	4
FRC	skeletal system development	GO:0001501	4/7	499/16289	Sulf1/Sox9/Maf/Cr2	18.6533	2.82994e-05	0.00479674	4
FRC	regulation of neuron differentiation	GO:0045664	3/7	193/16289	Sox9/Dpysl2/Actr3	36.171	5.5348e-05	0.00576499	4
FRC	developmental growth involved in morphogenesis	GO:0060560	3/7	252/16289	Sox9/Dpysl2/Actr3	27.7024	0.000122311	0.00753881	4
FRC	developmental cell growth	GO:0048588	3/7	251/16289	Sox9/Dpysl2/Actr3	27.8127	0.000120877	0.00753881	4
FRC	cell growth	GO:0016049	3/7	485/16289	Sox9/Dpysl2/Actr3	14.3938	0.000839637	0.0301988	4
FRC	response to growth factor	GO:0070848	3/7	575/16289	Sulf1/Sox9/Actr3	12.1409	0.00137705	0.0359092	4
FRC	cellular response to growth factor stimulus	GO:0071363	3/7	561/16289	Sulf1/Sox9/Actr3	12.4439	0.0012821	0.0359092	4
PvC	regulation of type B pancreatic cell proliferation	GO:0061469	3/48	12/15263	Errfi1/Nr4a3/Nr4a1	79.4948	6.29556e-06	0.000593637	5
PvC	response to peptide hormone	GO:0043434	7/48	309/15263	Adrm1/Stat1/Gdf15/Nr4a3/Socs3/Irs2/Nr4a1	7.20341	4.70435e-05	0.00251235	5
PvC	type B pancreatic cell proliferation	GO:0044342	3/48	23/15263	Errfi1/Nr4a3/Nr4a1	41.4755	4.94615e-05	0.00251235	5
PvC	regulation of cardiac muscle hypertrophy	GO:0010611	4/48	70/15263	Errfi1/Lmcd1/Nr4a3/Lmna	18.1702	6.77852e-05	0.00334472	5
PvC	regulation of muscle hypertrophy	GO:0014743	4/48	72/15263	Errfi1/Lmcd1/Nr4a3/Lmna	17.6655	7.57081e-05	0.00363188	5
PvC	cellular response to peptide hormone stimulus	GO:0071375	6/48	238/15263	Adrm1/Gdf15/Nr4a3/Socs3/Irs2/Nr4a1	8.01628	9.576e-05	0.00445952	5
PvC	cardiac muscle hypertrophy	GO:0003300	4/48	94/15263	Errfi1/Lmcd1/Nr4a3/Lmna	13.531	0.000213332	0.00800921	5
PvC	cellular response to nitrogen compound	GO:1901699	8/48	531/15263	Adrm1/Ly6e/Gdf15/Nr4a3/Socs3/Impact/Irs2/Nr4a1	4.79065	0.000225107	0.00802449	5
PvC	transmembrane receptor protein tyrosine kinase signaling pathway	GO:0007169	7/48	531/15263	Adrm1/Errfi1/Gdf15/Nr4a3/Socs3/Irs2/Ccl2	4.19182	0.00126602	0.0229913	5
PvC	cellular response to hormone stimulus	GO:0032870	6/48	428/15263	Adrm1/Gdf15/Nr4a3/Socs3/Irs2/Nr4a1	4.45765	0.00212613	0.0301751	5
PvC	response to hormone	GO:0009725	7/48	585/15263	Adrm1/Stat1/Gdf15/Nr4a3/Socs3/Irs2/Nr4a1	3.80488	0.002202	0.0301814	5

## Sheet: 24hpi-8hpi-up_GO
cell_type	Description	ID	GeneRatio	BgRatio	geneID	enrichment	pvalue	p.adjust	cluster
cLEC	defense response to other organism	GO:0098542	68/196	718/13531	Cxcl9/Ccl2/Cxcl10/Iigp1/Gbp4/Rsad2/Ccl7/Isg15/Gbp2/Oasl2/Irf7/Gbp5/Trim30a/Rnf213/Ifi211/Zbp1/Adm/Irgm1/Ubd/Tap1/Serping1/Ifit3/Ifit2/Igtp/Bst2/Isg20/Lgals9/Gbp7/Ifi204/Cd47/Actg1/Parp14/Samhd1/Ifit1/Slfn9/Sp100/Ifih1/Oasl1/Ifi205/C2/Rnf19b/Ifi203/Ifi35/Mndal/C1ra/Cfb/Herc6/Rtp4/Ifi207/Gbp6/Sp110/Znfx1/Mpeg1/Trafd1/Slfn8/Nlrc5/Trim30d/Ifit3b/Flnb/Tap2/Dtx3l/Stat2/Batf2/Eif2ak2/Irgm2/Tgtp1/Pml/Oas2	6.5382	8.71626e-38	2.74736e-34	1
cLEC	response to cytokine	GO:0034097	55/196	709/13531	Cxcl9/Ccl2/Cxcl10/Iigp1/Gbp4/Ccl7/Isg15/Gbp2/Oasl2/Cd274/Irf7/Gbp5/Ifi211/Zbp1/F830016B08Rik/Irgm1/Ubd/Ifit3/Ifit2/Igtp/Bst2/Gbp7/Ifi204/Cd47/Actg1/Parp14/Samhd1/Ifit1/Sp100/Xaf1/Ifih1/Oasl1/Ifi205/Klf6/Ifi203/Gm4951/Mndal/Hif1a/Sfrp1/Ifi207/Gbp6/Nlrc5/Serpina3f/Fkbp1a/Flnb/Timp1/Stat2/Ifi47/Eif2ak2/Irgm2/Wnk1/Tgtp1/Pml/Oas2/Pdgfb	5.35538	9.94466e-26	7.83639e-23	1
cLEC	cellular response to interferon-beta	GO:0035458	19/196	46/13531	Iigp1/Gbp2/Ifi211/F830016B08Rik/Irgm1/Ifit3/Igtp/Gbp7/Ifi204/Ifit1/Ifi205/Ifi203/Gm4951/Mndal/Ifi207/Gbp6/Ifi47/Irgm2/Tgtp1	28.5148	1.39075e-23	6.26237e-21	1
cLEC	regulation of response to biotic stimulus	GO:0002831	30/196	288/13531	Gbp4/Isg15/Cd274/Irf7/Gbp5/Trim30a/Ifi211/Zbp1/Irgm1/Tap1/Serping1/Igtp/Lgals9/Ifi204/Parp14/Samhd1/Oasl1/Ifi205/Ifi203/Ifi35/Mndal/Ifi207/Znfx1/Trafd1/Nlrc5/Trim30d/Tap2/Dtx3l/Stat2/Pml	7.19122	1.42116e-17	3.7329e-15	1
cLEC	regulation of innate immune response	GO:0045088	25/196	183/13531	Isg15/Irf7/Gbp5/Trim30a/Ifi211/Zbp1/Irgm1/Tap1/Serping1/Igtp/Lgals9/Ifi204/Parp14/Samhd1/Ifi205/Ifi203/Ifi35/Mndal/Ifi207/Znfx1/Trafd1/Nlrc5/Trim30d/Tap2/Stat2	9.43111	1.31555e-17	3.7329e-15	1
cLEC	regulation of response to external stimulus	GO:0032101	44/196	732/13531	Ccl2/Cxcl10/Gbp4/Ccl7/Thbs1/Isg15/Irf7/Gbp5/Trim30a/Ifi211/Zbp1/Angpt2/Irgm1/Tap1/Serping1/Igtp/Lgals9/Rtn4/Ifi204/Cd47/Parp14/Samhd1/S1pr1/Oasl1/Tnc/Ifi205/Ifi203/Ifi35/Mndal/Cdh5/Ifi207/Znfx1/Trafd1/Nlrc5/Trim30d/Tap2/Sema7a/Dtx3l/Stat2/Fgfr1/Wnk1/Pml/Pdgfb/Pgf	4.14969	3.10704e-16	7.53338e-14	1
cLEC	regulation of immune response	GO:0050776	40/196	630/13531	Rsad2/Isg15/Cd274/Irf7/Gbp5/Trim30a/H2-Q4/Ifi211/Zbp1/Irgm1/Tap1/Serping1/Igtp/Lgals9/Rtn4/Ifi204/Cd47/Parp14/Samhd1/Ifih1/Oasl1/Ifi205/C2/Ifi203/Ifi35/H2-Q6/Mndal/C1ra/Cfb/Ifi207/Znfx1/Tapbp/Trafd1/Nlrc5/Trim30d/Pnp/Tap2/Stat2/Parp3/Wnk1	4.38322	1.42225e-15	3.20208e-13	1
cLEC	regulation of defense response	GO:0031347	33/196	475/13531	Gbp4/Isg15/Irf7/Gbp5/Trim30a/Ifi211/Zbp1/Irgm1/Tap1/Serping1/Igtp/Lgals9/Ifi204/Cd47/Parp14/Samhd1/Tnc/Ifi205/Ifi203/Ifi35/Mndal/Cdh5/Ifi207/Znfx1/Trafd1/Nlrc5/Trim30d/Tap2/Sema7a/Dtx3l/Stat2/Fgfr1/Pml	4.79617	4.90928e-14	9.10238e-12	1
cLEC	positive regulation of immune system process	GO:0002684	37/196	675/13531	Ccl2/Cxcl10/Rsad2/Ccl7/Thbs1/Cd274/Irf7/Gbp5/Trim30a/H2-Q4/Ifi211/Zbp1/Irgm1/Serping1/Igtp/Lgals9/Rtn4/Ifi204/Cd47/Ifi205/C2/Ifi203/Ifi35/H2-Q6/Mndal/C1ra/Cfb/Ifi207/Znfx1/Nlrc5/Trim30d/Pnp/Tap2/Vcam1/Sema7a/Wnk1/Pgf	3.78418	1.75603e-12	2.63571e-10	1
cLEC	regulation of cytokine production	GO:0001817	31/196	575/13531	Ccl2/Gbp4/Rsad2/Thbs1/Isg15/Cd274/Irf7/Gbp5/Trim30a/Tspo/Ifi211/Bst2/Lgals9/Rtn4/Ifi204/Cd47/Ifih1/Akap12/Ifi205/Mndal/Hif1a/Ifi207/Apod/Atf4/Pnp/Litaf/Sema7a/Eif2ak2/Fgfr1/Pml/Oas2	3.72193	2.15189e-10	2.42241e-08	1
cLEC	cytokine production	GO:0001816	32/196	629/13531	Ccl2/Gbp4/Rsad2/Thbs1/Isg15/Cd274/Irf7/Gbp5/Trim30a/Tspo/Ifi211/Bst2/Lgals9/Rtn4/Ifi204/Cd47/Ifih1/Akap12/Ifi205/Rnf19b/Mndal/Hif1a/Ifi207/Apod/Atf4/Pnp/Litaf/Sema7a/Eif2ak2/Fgfr1/Pml/Oas2	3.51215	4.5994e-10	4.83244e-08	1
cLEC	negative regulation of immune system process	GO:0002683	21/196	331/13531	Ccl2/Thbs1/Isg15/Cd274/Tap1/Serping1/Bst2/Lgals9/Ifi204/Cd47/Parp14/Samhd1/Sfrp1/Ifi207/Apod/Trafd1/Nlrc5/Tap2/Stat2/Parp3/Hspa9	4.37991	1.3948e-08	1.18822e-06	1
cLEC	antigen processing and presentation	GO:0019882	10/196	88/13531	Thbs1/H2-Q4/Tap1/Psme1/H2-Q6/Tapbp/Psmb8/Tap2/Psme2/Psmb9	7.84497	5.4738e-07	3.59446e-05	1
cLEC	cell killing	GO:0001906	11/196	134/13531	Cxcl9/Ccl2/Cxcl10/H2-Q4/Tap1/Lgals9/Nts/Rnf19b/H2-Q6/Pnp/Tap2	5.66711	3.87824e-06	0.00021829	1
cLEC	immune effector process	GO:0002252	20/196	461/13531	Ccl2/Rsad2/Irf7/H2-Q4/Tap1/Serping1/Bst2/Lgals9/Rtn4/Cd47/C2/Rnf19b/Ifi35/H2-Q6/C1ra/Cfb/Pnp/Tap2/Sema7a/Parp3	2.99504	1.21666e-05	0.00052533	1
cLEC	adaptive immune response	GO:0002250	13/196	329/13531	Rsad2/Cd274/Irf7/H2-Q4/Tap1/Serping1/C2/Rnf19b/H2-Q6/C1ra/Pnp/Tap2/Parp3	2.72785	0.00102256	0.0171443	1
Collecting	defense response to other organism	GO:0098542	63/118	682/13310	Cxcl9/Cxcl10/Rsad2/Ubd/Isg15/Gbp2/Gbp4/Iigp1/Ccl2/Gbp6/Ccl7/Parp14/Ifit2/H2-K1/Serping1/Gbp5/Oasl2/Tap1/Ifit3b/Igtp/Irf7/Zbp1/Ifit3/Bst2/Irf8/Sp100/Ifi204/Ccl19/B2m/Rnf213/Samhd1/Ifit1/Irgm1/Ifi203/Isg20/Ifi211/Herc6/Gbp7/Gbp3/Nlrc5/Trafd1/C2/Irf1/Lgals9/Ifih1/Oasl1/C1ra/H2-Ab1/Ifi35/Stat1/Sp110/Cfb/Slfn9/Csf1/Batf2/Trim30a/Rtp4/Dtx3l/Socs1/C3/Il6/Cxcl13/Znfx1	10.4196	4.25171e-50	1.02339e-46	1
Collecting	response to cytokine	GO:0034097	49/118	689/13310	Cxcl9/Cxcl10/Ubd/Isg15/Cd274/Gbp2/Gbp4/Iigp1/Ccl2/Gbp6/Ccl7/Parp14/Ifit2/Gbp5/Oasl2/Igtp/Irf7/Zbp1/Ifit3/Bst2/Irf8/Sp100/Ifi204/Ccl19/Tgtp2/Sfrp1/Ifi47/Samhd1/Ifit1/Irgm1/Ifi203/Xaf1/Ifi211/Serpina3f/Gbp7/Gbp3/Gm4951/Nlrc5/Irf1/F830016B08Rik/Ifih1/Oasl1/H2-Ab1/Stat1/Csf1/Timp1/Socs1/Il6/Cxcl13	8.02182	2.92273e-32	2.345e-29	1
Collecting	cellular response to interferon-beta	GO:0035458	18/118	44/13310	Gbp2/Iigp1/Gbp6/Igtp/Ifit3/Ifi204/Tgtp2/Ifi47/Ifit1/Irgm1/Ifi203/Ifi211/Gbp7/Gbp3/Gm4951/Irf1/F830016B08Rik/Stat1	46.1441	2.52505e-26	1.01297e-23	1
Collecting	regulation of immune response	GO:0050776	38/118	612/13310	Rsad2/Isg15/Cd274/Parp14/H2-K1/Serping1/Gbp5/Tap1/Pnp/Igtp/Irf7/Zbp1/Ifi204/Ccl19/H2-Q4/B2m/Tapbp/Samhd1/Irgm1/Ifi203/Ifi211/Nlrc5/Trafd1/C2/Irf1/Lgals9/Ifih1/Oasl1/C1ra/H2-Ab1/Ifi35/Cfb/Trim30a/Socs1/C3/Il6/Cd200/Znfx1	7.00371	1.95149e-22	4.27021e-20	1
Collecting	regulation of response to biotic stimulus	GO:0002831	27/118	282/13310	Isg15/Cd274/Gbp4/Parp14/Serping1/Gbp5/Tap1/Igtp/Irf7/Zbp1/Ifi204/Samhd1/Irgm1/Ifi203/Ifi211/Nlrc5/Trafd1/Irf1/Lgals9/Oasl1/Ifi35/Stat1/Trim30a/Dtx3l/Socs1/C3/Znfx1	10.7997	1.04639e-20	1.93743e-18	1
Collecting	positive regulation of immune system process	GO:0002684	36/118	656/13310	Cxcl10/Rsad2/Cd274/Ccl2/Ccl7/H2-K1/Serping1/Thbs1/Gbp5/Pnp/Igtp/Irf7/Zbp1/Ifi204/Ccl19/H2-Q4/B2m/Irgm1/Ifi203/Ifi211/Nlrc5/C2/Irf1/Lgals9/C1ra/H2-Ab1/Ifi35/Cfb/Sema7a/Csf1/Trim30a/Socs1/C3/Il6/Cxcl13/Znfx1	6.19006	1.98694e-19	3.41611e-17	1
Collecting	regulation of innate immune response	GO:0045088	22/118	178/13310	Isg15/Parp14/Serping1/Gbp5/Tap1/Igtp/Irf7/Zbp1/Ifi204/Samhd1/Irgm1/Ifi203/Ifi211/Nlrc5/Trafd1/Irf1/Lgals9/Ifi35/Trim30a/Socs1/C3/Znfx1	13.9412	2.23182e-19	3.58133e-17	1
Collecting	regulation of response to external stimulus	GO:0032101	36/118	712/13310	Cxcl10/Isg15/Gbp4/Ccl2/Ccl7/Parp14/Serping1/Thbs1/Gbp5/Tap1/Igtp/Irf7/Zbp1/Ifi204/Ccl19/Samhd1/Irgm1/Ifi203/Ifi211/Nlrc5/Trafd1/Irf1/Lgals9/Oasl1/Ifi35/Stat1/Sema7a/Csf1/Trim30a/Dtx3l/Socs1/C3/Il6/Cxcl13/Cd200/Znfx1	5.7032	2.88071e-18	4.07875e-16	1
Collecting	regulation of defense response	GO:0031347	28/118	468/13310	Isg15/Gbp4/Parp14/Serping1/Gbp5/Tap1/Igtp/Irf7/Zbp1/Ifi204/Samhd1/Irgm1/Ifi203/Ifi211/Nlrc5/Trafd1/Irf1/Lgals9/Ifi35/Stat1/Sema7a/Trim30a/Dtx3l/Socs1/C3/Il6/Cd200/Znfx1	6.74852	4.85953e-16	6.15626e-14	1
Collecting	regulation of cytokine production	GO:0001817	28/118	554/13310	Rsad2/Isg15/Cd274/Gbp4/Ccl2/Thbs1/Gbp5/Pnp/Irf7/Bst2/Irf8/Ifi204/Ccl19/Tspo/B2m/Apod/Ifi211/Atf4/Irf1/Lgals9/Ifih1/Stat1/Sema7a/Trim30a/Socs1/C3/Il6/Cd200	5.70091	3.47958e-14	3.80698e-12	1
Collecting	cytokine production	GO:0001816	28/118	606/13310	Rsad2/Isg15/Cd274/Gbp4/Ccl2/Thbs1/Gbp5/Pnp/Irf7/Bst2/Irf8/Ifi204/Ccl19/Tspo/B2m/Apod/Ifi211/Atf4/Irf1/Lgals9/Ifih1/Stat1/Sema7a/Trim30a/Socs1/C3/Il6/Cd200	5.21172	3.19974e-13	3.20907e-11	1
Collecting	antigen processing and presentation	GO:0019882	12/118	84/13310	H2-K1/Thbs1/Tap1/Ccl19/H2-Q4/B2m/Tapbp/Psmb8/Psmb9/H2-Ab1/Psme2/Psme1	16.1138	8.81685e-12	6.63192e-10	1
Collecting	immune effector process	GO:0002252	22/118	446/13310	Rsad2/Ccl2/H2-K1/Serping1/Tap1/Pnp/Irf7/Bst2/Irf8/Ccl19/H2-Q4/B2m/C2/Irf1/Lgals9/C1ra/H2-Ab1/Ifi35/Cfb/Sema7a/C3/Il6	5.56396	4.60387e-11	3.0782e-09	1
Collecting	negative regulation of immune system process	GO:0002683	19/118	327/13310	Isg15/Cd274/Ccl2/Parp14/Serping1/Thbs1/Tap1/Bst2/Ifi204/Sfrp1/Samhd1/Apod/Nlrc5/Trafd1/Irf1/Lgals9/H2-Ab1/Socs1/Cd200	6.55393	7.06371e-11	4.59523e-09	1
Collecting	cell killing	GO:0001906	12/118	134/13310	Cxcl9/Cxcl10/Ccl2/H2-K1/Tap1/Pnp/Ccl19/H2-Q4/B2m/Lgals9/C3/Cxcl13	10.1012	2.27067e-09	1.27105e-07	1
Collecting	adaptive immune response based on somatic recombination of immune receptors built from immunoglobulin superfamily domains	GO:0002460	15/118	250/13310	Rsad2/Cd274/H2-K1/Serping1/Pnp/Irf7/Ccl19/H2-Q4/B2m/C2/Irf1/C1ra/H2-Ab1/C3/Il6	6.7678	5.42945e-09	2.78057e-07	1
fLEC	defense response to other organism	GO:0098542	74/194	725/13696	Ifi204/Rsad2/Ifi205/Ifi211/Ifit3/Gbp2/Ccl2/Serping1/Cxcl9/Igtp/Isg15/Ifitm3/Gbp4/Cd47/Bst2/Samhd1/Irf7/Iigp1/Ifit1/Ifi207/Cxcl10/Ifit2/Gbp5/Ccl7/Ifi203/Grn/Gbp7/Zbp1/Lgals9/Irf8/Irgm2/Irgm1/Mndal/Isg20/Ifi206/Znfx1/C2/Stat1/Oasl2/Mpeg1/Gbp6/Ifit3b/Slfn9/Parp14/Ccl5/Trim30a/Sp100/Herc6/Slfn8/Tgtp1/Gbp3/Ifih1/Oasl1/Rnf213/Rtp4/Batf2/Tap1/Adar/Casp4/Ubd/Ccl4/Ifi209/Ccl19/Nlrc5/Dtx3l/Ifi208/Plac8/Tlr…	7.20586	1.65562e-44	4.87911e-41	1
fLEC	response to interferon-beta	GO:0035456	28/194	57/13696	Ifi204/Ifi205/Ifi211/Ifit3/Gbp2/Igtp/Ifitm3/Bst2/Iigp1/Ifit1/Ifi207/Ifi203/Gbp7/Gm4951/Irgm2/Irgm1/Mndal/Ifi206/Stat1/F830016B08Rik/Gbp6/Ifi47/Tgtp1/Gbp3/Tgtp2/Ifi209/Xaf1/Ifi208	34.6797	2.42615e-37	2.38328e-34	1
fLEC	cellular response to interferon-beta	GO:0035458	25/194	49/13696	Ifi204/Ifi205/Ifi211/Ifit3/Gbp2/Igtp/Iigp1/Ifit1/Ifi207/Ifi203/Gbp7/Gm4951/Irgm2/Irgm1/Mndal/Ifi206/Stat1/F830016B08Rik/Gbp6/Ifi47/Tgtp1/Gbp3/Tgtp2/Ifi209/Ifi208	36.0194	5.80721e-34	4.27846e-31	1
fLEC	response to virus	GO:0009615	43/194	280/13696	Ifi204/Rsad2/Ifit3/Cxcl9/Igtp/Isg15/Ifitm3/Gbp4/Bst2/Samhd1/Irf7/Ifit1/Ifi207/Cxcl10/Ifit2/Gbp7/Zbp1/Lgals9/Irgm1/Isg20/Ifi206/Znfx1/Stat1/Oasl2/Ifit3b/Slfn9/Ccl5/Trim30a/Hif1a/Slfn8/Tgtp1/Ifih1/Oasl1/Rtp4/Adar/Ccl19/Dtx3l/Tlr3/Oas2/Parp9/Mlkl/Il27/Eif2ak2	10.8418	1.53022e-32	7.51592e-30	1
fLEC	regulation of response to biotic stimulus	GO:0002831	34/194	290/13696	Ifi204/Ifi205/Ifi211/Serping1/Igtp/Isg15/Gbp4/Samhd1/Irf7/Ifi207/Gbp5/Ifi203/Grn/Cd274/Zbp1/Lgals9/Irgm1/Mndal/Ifi206/Znfx1/Stat1/Parp14/Ccl5/Trim30a/Oasl1/Tap1/Adar/Ifi209/Nlrc5/Dtx3l/Ifi208/Parp9/Socs1/Il27	8.277	8.28783e-22	2.03535e-19	1
fLEC	regulation of response to external stimulus	GO:0032101	49/194	734/13696	Ifi204/Ifi205/Ifi211/Ccl2/Serping1/Igtp/Cdh5/Isg15/Gbp4/Cd47/Ctla2a/Samhd1/Irf7/Cd200/Ifi207/Cxcl10/Gbp5/Ccl7/Ifi203/S1pr1/Grn/Nupr1/Zbp1/Lgals9/Irgm1/Mndal/Ifi206/Znfx1/Stat1/Parp14/Ccl5/Trim30a/Anxa2/Oasl1/Tap1/Adar/Casp4/Tnc/Wnk1/Ifi209/Ccl19/Nlrc5/Dtx3l/Ifi208/Thbs1/Tlr3/Parp9/Socs1/Il27	4.71294	1.98412e-20	4.49785e-18	1
fLEC	regulation of defense response	GO:0031347	40/194	479/13696	Ifi204/Ifi205/Ifi211/Serping1/Igtp/Cdh5/Isg15/Gbp4/Cd47/Ctla2a/Samhd1/Irf7/Cd200/Ifi207/Gbp5/Ifi203/Grn/Nupr1/Zbp1/Lgals9/Irgm1/Mndal/Ifi206/Znfx1/Stat1/Parp14/Ccl5/Trim30a/Tap1/Adar/Casp4/Tnc/Ifi209/Nlrc5/Dtx3l/Ifi208/Tlr3/Parp9/Socs1/Il27	5.89544	4.2596e-20	8.96646e-18	1
fLEC	regulation of innate immune response	GO:0045088	27/194	185/13696	Ifi204/Ifi205/Ifi211/Serping1/Igtp/Isg15/Samhd1/Irf7/Ifi207/Gbp5/Ifi203/Grn/Zbp1/Lgals9/Irgm1/Mndal/Ifi206/Znfx1/Parp14/Trim30a/Tap1/Adar/Ifi209/Nlrc5/Ifi208/Parp9/Socs1	10.3035	5.79515e-20	1.13855e-17	1
fLEC	regulation of immune response	GO:0050776	44/194	636/13696	Ifi204/Rsad2/Ifi205/Ifi211/Serping1/Igtp/Isg15/Cd47/Samhd1/H2-T23/Irf7/Cd200/Ifi207/H2-Q4/Gbp5/Ifi203/Grn/Tapbp/Cd274/H2-T22/Zbp1/Lgals9/Irgm1/Pnp/Mndal/Ifi206/Znfx1/C2/Parp14/Trim30a/Ifih1/Oasl1/Tap1/Adar/H2-Q6/Wnk1/Ifi209/Ccl19/Nlrc5/Ifi208/Tlr3/Parp9/Socs1/Il27	4.88413	6.61143e-19	1.21774e-16	1
fLEC	regulation of cytokine production	GO:0001817	37/194	589/13696	Ifi204/Rsad2/Ifi205/Ifi211/Ccl2/Tspo/Isg15/Gbp4/Cd47/Bst2/Irf7/Cd200/Ifi207/Gbp5/Cd274/Lgals9/Irf8/Pnp/Mndal/Ifi206/Stat1/F11r/Ccl5/Trim30a/Hif1a/Litaf/Ifih1/Casp4/Ccl4/Ccl19/Akap12/Thbs1/Tlr3/Oas2/Socs1/Il27/Eif2ak2	4.43485	1.34789e-14	1.4712e-12	1
fLEC	cytokine production	GO:0001816	38/194	644/13696	Ifi204/Rsad2/Ifi205/Ifi211/Ccl2/Tspo/Isg15/Gbp4/Cd47/Bst2/Irf7/Cd200/Ifi207/Gbp5/Cd274/Lgals9/Irf8/Pnp/Mndal/Ifi206/Stat1/F11r/Ccl5/Trim30a/Hif1a/Litaf/Ifih1/Casp4/Ccl4/Ccl19/Akap12/Thbs1/Tlr3/Usp25/Oas2/Socs1/Il27/Eif2ak2	4.16572	4.11576e-14	4.33183e-12	1
fLEC	positive regulation of immune system process	GO:0002684	38/194	691/13696	Ifi204/Rsad2/Ifi205/Ifi211/Ccl2/Serping1/Igtp/Cd47/H2-T23/Irf7/Ifi207/Cxcl10/H2-Q4/Gbp5/Ccl7/Ifi203/Cd274/H2-T22/Zbp1/Lgals9/Irgm1/Pnp/Mndal/Ifi206/Znfx1/C2/Ccl5/Trim30a/Vcam1/H2-Q6/Wnk1/Ifi209/Ccl19/Nlrc5/Ifi208/Thbs1/Parp9/Socs1	3.88238	3.73857e-13	3.55405e-11	1
fLEC	negative regulation of immune system process	GO:0002683	22/194	333/13696	Ifi204/Ccl2/Serping1/Isg15/Cd47/Bst2/Samhd1/Cd200/Tmbim6/Ifi207/Grn/Cd274/Lgals9/Sfrp1/Ifi206/Parp14/Tap1/Adar/Slfn1/Nlrc5/Thbs1/Socs1	4.66413	1.92899e-09	1.35351e-07	1
fLEC	cell killing	GO:0001906	12/194	139/13696	Ccl2/Cxcl9/H2-T23/Cxcl10/H2-Q4/Nts/H2-T22/Lgals9/Pnp/Tap1/H2-Q6/Ccl19	6.09479	6.43735e-07	2.31352e-05	1
fLEC	immune effector process	GO:0002252	20/194	464/13696	Rsad2/Ccl2/Serping1/Cd47/Bst2/H2-T23/Irf7/Tmbim6/H2-Q4/Grn/H2-T22/Lgals9/Irf8/Pnp/C2/Tap1/H2-Q6/Ccl19/Tlr3/Il27	3.04301	9.63615e-06	0.000286846	1
fLEC	adaptive immune response based on somatic recombination of immune receptors built from immunoglobulin superfamily domains	GO:0002460	12/194	267/13696	Rsad2/Serping1/H2-T23/Irf7/H2-Q4/Cd274/H2-T22/Pnp/C2/H2-Q6/Ccl19/Il27	3.17294	0.000426571	0.00668673	1
tzLEC	innate immune response	GO:0045087	40/102	467/10793	Ccl2/Isg15/Bst2/Irf7/Gbp7/Ubd/Iigp1/Rsad2/Gbp2/Ccl7/Ifitm3/Ifi211/Ifi204/Gbp4/Ifi203/Igtp/Ifi205/Ifit3/Mndal/Lgals9/Ifi207/Zbp1/Sp100/Cd47/Serping1/Ifit2/Ifit1/Trim56/Samhd1/Ccl4/Stat2/Trim30a/Stat1/Irgm1/Ccl19/Parp14/Trim25/Serpinb1a/Oasl2/Oasl1	9.06327	1.73371e-28	3.64253e-25	1
tzLEC	response to cytokine	GO:0034097	42/102	617/10793	Cxcl9/Ccl2/Cxcl10/Isg15/Bst2/Irf7/Gbp7/Ubd/Iigp1/Gbp2/Ccl7/Ifitm3/Ifi211/Klf6/Ifi204/Gbp4/Ifi203/Igtp/Ifi205/Cd274/Ifit3/Mndal/F830016B08Rik/Gm4951/Ifi207/Zbp1/Sp100/Cd47/Ifit2/Ifit1/Trim56/Samhd1/Ccl4/Stat2/Stat1/Irgm1/Ccl19/Parp14/Trim25/Oasl2/Snx10/Oasl1	7.20288	5.35865e-26	3.75284e-23	1
tzLEC	cellular response to cytokine stimulus	GO:0071345	38/102	545/10793	Cxcl9/Ccl2/Cxcl10/Isg15/Irf7/Gbp7/Iigp1/Gbp2/Ccl7/Ifitm3/Ifi211/Klf6/Ifi204/Gbp4/Ifi203/Igtp/Ifi205/Ifit3/Mndal/F830016B08Rik/Gm4951/Ifi207/Zbp1/Cd47/Ifit2/Ifit1/Trim56/Samhd1/Ccl4/Stat2/Stat1/Irgm1/Ccl19/Parp14/Trim25/Oasl2/Snx10/Oasl1	7.37784	1.07182e-23	4.5038e-21	1
tzLEC	response to virus	GO:0009615	27/102	250/10793	Cxcl9/Cxcl10/Isg15/Bst2/Irf7/Gbp7/Rsad2/Ifitm3/Ifi204/Gbp4/Igtp/Ifit3/Lgals9/Ifi207/Zbp1/Ifit2/Ifit1/Trim56/Samhd1/Stat2/Trim30a/Stat1/Irgm1/Ccl19/Trim25/Oasl2/Oasl1	11.4279	1.3298e-21	3.99129e-19	1
tzLEC	regulation of response to external stimulus	GO:0032101	34/102	606/10793	Ccl2/Cxcl10/Isg15/Irf7/Ccl7/Ifi211/Ifi204/Gbp4/Ifi203/Ctla2a/Igtp/Cd200/Ifi205/Mndal/Tnc/Cdh5/Lgals9/Ifi207/Zbp1/Cd47/Serping1/Nupr1/Trim56/Thbs1/Samhd1/Stat2/Trim30a/Stat1/Irgm1/Ccl19/S1pr1/Parp14/Serpinb1a/Oasl1	5.93674	4.36695e-18	8.34088e-16	1
tzLEC	regulation of response to biotic stimulus	GO:0002831	23/102	248/10793	Isg15/Irf7/Ifi211/Ifi204/Gbp4/Ifi203/Igtp/Ifi205/Cd274/Mndal/Lgals9/Ifi207/Zbp1/Serping1/Trim56/Samhd1/Stat2/Trim30a/Stat1/Irgm1/Parp14/Serpinb1a/Oasl1	9.81337	6.11947e-17	1.07142e-14	1
tzLEC	regulation of innate immune response	GO:0045088	19/102	154/10793	Isg15/Irf7/Ifi211/Ifi204/Ifi203/Igtp/Ifi205/Mndal/Lgals9/Ifi207/Zbp1/Serping1/Trim56/Samhd1/Stat2/Trim30a/Irgm1/Parp14/Serpinb1a	13.0549	2.02455e-16	3.27198e-14	1
tzLEC	regulation of defense response	GO:0031347	27/102	400/10793	Isg15/Irf7/Ifi211/Ifi204/Gbp4/Ifi203/Ctla2a/Igtp/Cd200/Ifi205/Mndal/Tnc/Cdh5/Lgals9/Ifi207/Zbp1/Cd47/Serping1/Nupr1/Trim56/Samhd1/Stat2/Trim30a/Stat1/Irgm1/Parp14/Serpinb1a	7.14243	2.67845e-16	4.01959e-14	1
tzLEC	regulation of cytokine production	GO:0001817	26/102	484/10793	Ccl2/Isg15/Bst2/Irf7/Rsad2/Pnp/Ifi211/Ifi204/Tspo/Gbp4/Cd200/Ifi205/Cd274/Mndal/Akap12/Lgals9/Ifi207/Cd47/Trim56/Thbs1/Ccl4/Trim30a/Stat1/Ccl19/Errfi1/Serpinb1a	5.68421	2.40173e-13	2.80335e-11	1
tzLEC	regulation of immune response	GO:0050776	27/102	530/10793	Isg15/Irf7/Rsad2/Pnp/Ifi211/Ifi204/Ifi203/Igtp/Cd200/Ifi205/Cd274/Mndal/Lgals9/Ifi207/Zbp1/Cd47/Serping1/Trim56/Samhd1/Stat2/Trim30a/Irgm1/Ccl19/Parp14/H2-T23/Serpinb1a/Oasl1	5.39051	2.69549e-13	2.98064e-11	1
tzLEC	cytokine production	GO:0001816	26/102	534/10793	Ccl2/Isg15/Bst2/Irf7/Rsad2/Pnp/Ifi211/Ifi204/Tspo/Gbp4/Cd200/Ifi205/Cd274/Mndal/Akap12/Lgals9/Ifi207/Cd47/Trim56/Thbs1/Ccl4/Trim30a/Stat1/Ccl19/Errfi1/Serpinb1a	5.15198	2.31698e-12	2.21271e-10	1
tzLEC	positive regulation of immune system process	GO:0002684	24/102	573/10793	Ccl2/Cxcl10/Irf7/Rsad2/Pnp/Ccl7/Ifi211/Ifi204/Ifi203/Igtp/Ifi205/Cd274/Mndal/Lgals9/Ifi207/Zbp1/Cd47/Serping1/Trim56/Thbs1/Trim30a/Irgm1/Ccl19/H2-T23	4.43199	4.32405e-10	3.1327e-08	1
tzLEC	negative regulation of immune system process	GO:0002683	14/102	271/10793	Ccl2/Isg15/Bst2/Ifi204/Cd200/Cd274/Lgals9/Ifi207/Cd47/Serping1/Thbs1/Samhd1/Stat2/Parp14	5.46639	2.33325e-07	1.00044e-05	1
Valve	defense response to other organism	GO:0098542	77/176	657/12409	Cxcl9/Cxcl10/Gbp2/H2-K1/Iigp1/Isg15/Bst2/B2m/Ccl2/Ccl7/Rsad2/Ifitm3/Zbp1/Trim30a/Irf7/Oasl2/Serping1/Isg20/Igtp/Slfn9/Gbp7/Gbp4/Adm/Ifit3/Stat1/Ifit2/Gbp6/Irgm1/Ifi211/H2-Q7/Ifih1/Gbp5/Herc6/Ifi204/Tap1/Znfx1/Ubd/Irf8/Samhd1/Ifit1/C2/Mif/Cfb/Dtx3l/Oasl1/Parp9/Rnf213/Trafd1/Ifit3b/Sp100/Rtp4/Tgtp1/Trim30d/Sp110/Pml/Csf1/Trim25/Nlrc5/Parp14/Ifi203/Lgals9/Ifi205/N4bp1/Ddx58/Eif2ak2/C1ra/Mpeg1/Gbp3/S…	8.26322	8.64123e-52	2.43078e-48	1
Valve	response to cytokine	GO:0034097	59/176	663/12409	Cxcl9/Cxcl10/Gbp2/Iigp1/Isg15/Bst2/Ccl2/Ccl7/Ifitm3/Zbp1/Irf7/Oasl2/Cd274/Igtp/Gbp7/Gbp4/Ifit3/Stat1/Ifit2/Gbp6/Irgm1/Gm4951/Ifi211/H2-Q7/Sfrp1/Ifih1/Gbp5/Ifi204/Ubd/Irf8/Serpina3f/Samhd1/Ifit1/F830016B08Rik/Xaf1/Oasl1/Parp9/Tgtp2/Timp1/Ncl/Sp100/Tgtp1/Pml/Csf1/Trim25/Nlrc5/Parp14/Ifi203/Ifi205/Ddx58/Eif2ak2/Gbp3/Stat2/Ifi207/Ifi47/Socs1/Ybx3/Osmr/Ccl19	6.27426	7.6761e-32	5.39822e-29	1
Valve	cellular response to interferon-beta	GO:0035458	20/176	45/12409	Gbp2/Iigp1/Igtp/Gbp7/Ifit3/Stat1/Gbp6/Irgm1/Gm4951/Ifi211/Ifi204/Ifit1/F830016B08Rik/Tgtp2/Tgtp1/Ifi203/Ifi205/Gbp3/Ifi207/Ifi47	31.3359	8.41319e-26	2.62959e-23	1
Valve	regulation of response to biotic stimulus	GO:0002831	36/176	272/12409	Isg15/Zbp1/Trim30a/Irf7/Serping1/Cd274/Igtp/Gbp4/Stat1/Irgm1/Ifi211/Gbp5/Ifi204/Tap1/Znfx1/Samhd1/Mif/Dtx3l/Oasl1/Parp9/Trafd1/Trim30d/Pml/Nlrc5/Parp14/Ifi203/Lgals9/Ifi205/N4bp1/Ddx58/Stat2/Tap2/Ifi207/Socs1/Grn/Serpinb9	9.33163	4.91983e-25	1.38395e-22	1
Valve	regulation of immune response	GO:0050776	47/176	579/12409	H2-K1/Isg15/B2m/Rsad2/Zbp1/Trim30a/Irf7/Serping1/Cd274/Igtp/Irgm1/Ifi211/H2-Q7/H2-Q6/Ifih1/Gbp5/Ifi204/Tap1/Znfx1/H2-Q4/Samhd1/Pnp/C2/Mif/Cfb/Oasl1/Parp9/Trafd1/Trim30d/Cd200/Parp3/Nlrc5/Parp14/Ifi203/Lgals9/Ifi205/N4bp1/Ddx58/C1ra/Stat2/Tap2/Ifi207/Tapbp/Socs1/Grn/Serpinb9/Ccl19	5.72326	2.57347e-23	6.03264e-21	1
Valve	regulation of innate immune response	GO:0045088	28/176	170/12409	Isg15/Zbp1/Trim30a/Irf7/Serping1/Igtp/Irgm1/Ifi211/Gbp5/Ifi204/Tap1/Znfx1/Samhd1/Parp9/Trafd1/Trim30d/Nlrc5/Parp14/Ifi203/Lgals9/Ifi205/N4bp1/Stat2/Tap2/Ifi207/Socs1/Grn/Serpinb9	11.6127	3.19387e-22	6.91104e-20	1
Valve	regulation of response to external stimulus	GO:0032101	45/176	669/12409	Cxcl10/Isg15/Ccl2/Ccl7/Thbs1/Zbp1/Trim30a/Irf7/Serping1/Igtp/Gbp4/Stat1/Irgm1/Ifi211/Gbp5/Ifi204/Tap1/Znfx1/Samhd1/Angpt2/Mif/Dtx3l/Oasl1/Parp9/Trafd1/Trim30d/Cd200/Pml/Csf1/Nlrc5/Parp14/Ifi203/Lgals9/Ifi205/N4bp1/Ddx58/Sema7a/Stat2/Tap2/Ifi207/Enpp4/Socs1/Grn/Serpinb9/Ccl19	4.74253	5.05091e-19	9.47214e-17	1
Valve	regulation of defense response	GO:0031347	35/176	440/12409	Isg15/Zbp1/Trim30a/Irf7/Serping1/Igtp/Gbp4/Stat1/Irgm1/Ifi211/Gbp5/Ifi204/Tap1/Znfx1/Samhd1/Dtx3l/Parp9/Trafd1/Trim30d/Cd200/Pml/Nlrc5/Parp14/Ifi203/Lgals9/Ifi205/N4bp1/Ddx58/Sema7a/Stat2/Tap2/Ifi207/Socs1/Grn/Serpinb9	5.60841	4.72178e-17	8.30148e-15	1
Valve	positive regulation of immune system process	GO:0002684	39/176	611/12409	Cxcl10/H2-K1/B2m/Ccl2/Ccl7/Rsad2/Thbs1/Zbp1/Trim30a/Irf7/Serping1/Cd274/Igtp/Irgm1/Ifi211/H2-Q7/H2-Q6/Gbp5/Ifi204/Znfx1/H2-Q4/Pnp/C2/Mif/Cfb/Parp9/Trim30d/Csf1/Nlrc5/Ifi203/Lgals9/Ifi205/Ddx58/C1ra/Sema7a/Tap2/Ifi207/Socs1/Ccl19	4.50036	1.04933e-15	1.47588e-13	1
Valve	regulation of cytokine production	GO:0001817	32/176	527/12409	Isg15/Bst2/B2m/Tspo/Ccl2/Rsad2/Thbs1/Trim30a/Irf7/Cd274/Gbp4/Stat1/Ifi211/Ifih1/Gbp5/Ifi204/Irf8/Pnp/Mif/Apod/Ncl/Cd200/Pml/Lgals9/Ifi205/N4bp1/Ddx58/Eif2ak2/Sema7a/Ifi207/Socs1/Ccl19	4.28118	2.24058e-12	2.10092e-10	1
Valve	negative regulation of immune system process	GO:0002683	25/176	315/12409	Isg15/Bst2/Ccl2/Thbs1/Serping1/Cd274/Sfrp1/Ifi204/Tap1/Samhd1/Mif/Apod/Trafd1/Cd200/Parp3/Nlrc5/Parp14/Lgals9/Stat2/Tap2/Ifi207/Socs1/Grn/Nme1/Serpinb9	5.59569	2.35479e-12	2.13679e-10	1
Valve	antigen processing and presentation	GO:0019882	14/176	79/12409	H2-K1/B2m/Thbs1/Psmb8/H2-Q7/H2-Q6/Tap1/H2-Q4/Psme1/Psmb9/Psme2/Tap2/Tapbp/Ccl19	12.4947	4.42332e-12	3.88838e-10	1
Valve	cytokine production	GO:0001816	32/176	578/12409	Isg15/Bst2/B2m/Tspo/Ccl2/Rsad2/Thbs1/Trim30a/Irf7/Cd274/Gbp4/Stat1/Ifi211/Ifih1/Gbp5/Ifi204/Irf8/Pnp/Mif/Apod/Ncl/Cd200/Pml/Lgals9/Ifi205/N4bp1/Ddx58/Eif2ak2/Sema7a/Ifi207/Socs1/Ccl19	3.90343	2.57892e-11	2.01514e-09	1
Valve	regulation of leukocyte mediated cytotoxicity	GO:0001910	11/176	58/12409	H2-K1/B2m/Ccl2/H2-Q7/H2-Q6/Tap1/H2-Q4/Pnp/Lgals9/Tap2/Serpinb9	13.3718	4.36362e-10	2.66845e-08	1
Valve	cell killing	GO:0001906	14/176	112/12409	Cxcl9/Cxcl10/H2-K1/B2m/Ccl2/H2-Q7/H2-Q6/Tap1/H2-Q4/Pnp/Lgals9/Tap2/Serpinb9/Ccl19	8.81321	5.69367e-10	3.33673e-08	1
Valve	immune effector process	GO:0002252	25/176	416/12409	H2-K1/Bst2/B2m/Ccl2/Rsad2/Irf7/Serping1/H2-Q7/H2-Q6/Tap1/H2-Q4/Irf8/Pnp/C2/Mif/Cfb/Parp3/Lgals9/Ddx58/C1ra/Sema7a/Tap2/Grn/Serpinb9/Ccl19	4.23712	9.31635e-10	5.24138e-08	1
Valve	regulation of cell killing	GO:0031341	11/176	68/12409	H2-K1/B2m/Ccl2/H2-Q7/H2-Q6/Tap1/H2-Q4/Pnp/Lgals9/Tap2/Serpinb9	11.4053	2.59893e-09	1.3055e-07	1
Valve	leukocyte mediated cytotoxicity	GO:0001909	11/176	80/12409	H2-K1/B2m/Ccl2/H2-Q7/H2-Q6/Tap1/H2-Q4/Pnp/Lgals9/Tap2/Serpinb9	9.69453	1.53321e-08	6.43718e-07	1
Valve	adaptive immune response	GO:0002250	18/176	284/12409	H2-K1/B2m/Rsad2/Irf7/Serping1/Cd274/H2-Q7/H2-Q6/Tap1/H2-Q4/Pnp/C2/Mif/Parp3/C1ra/Tap2/Serpinb9/Ccl19	4.46867	1.12162e-07	3.99384e-06	1
Marco_LEC	cellular response to interferon-beta	GO:0035458	14/60	48/13663	Iigp1/F830016B08Rik/Gbp7/Ifit1/Ifi203/Gbp2/Ifi204/Ifi211/Ifit3/Ifi207/Mndal/Ifi205/Gm4951/Irgm1	66.4174	8.34886e-23	1.10038e-19	1
Marco_LEC	response to interferon-beta	GO:0035456	14/60	56/13663	Iigp1/F830016B08Rik/Gbp7/Ifit1/Ifi203/Gbp2/Ifi204/Ifi211/Ifit3/Ifi207/Mndal/Ifi205/Gm4951/Irgm1	56.9292	9.79728e-22	6.45641e-19	1
Marco_LEC	defense response to other organism	GO:0098542	28/60	739/13663	Cxcl9/Iigp1/Cxcl10/Rsad2/Ubd/Gbp7/Ccl2/Ifit1/Ifi203/Gbp2/Ifi204/Ifi211/Isg15/Irf7/Ifit2/Ccl7/Ifit3/Ifi207/Mndal/Ifi205/Trim30a/Gbp4/Slfn9/Irgm1/Ccl4/Mpeg1/Samhd1/Gbp8	8.62797	4.08983e-20	1.7968e-17	1
Marco_LEC	regulation of innate immune response	GO:0045088	11/60	188/13663	Ifi203/Ifi204/Ifi211/Isg15/Irf7/Ifi207/Mndal/Ifi205/Trim30a/Irgm1/Samhd1	13.3238	4.75987e-10	5.70319e-08	1
Marco_LEC	regulation of response to biotic stimulus	GO:0002831	12/60	291/13663	Ifi203/Ifi204/Ifi211/Isg15/Irf7/Ifi207/Mndal/Ifi205/Trim30a/Gbp4/Irgm1/Samhd1	9.39038	3.90672e-09	3.43271e-07	1
Marco_LEC	positive regulation of response to external stimulus	GO:0032103	12/60	357/13663	Cxcl10/Ccl2/Ifi203/Ifi204/Ifi211/Irf7/Ccl7/Ifi207/Mndal/Ifi205/Trim30a/Irgm1	7.65434	3.81246e-08	2.79157e-06	1
Marco_LEC	regulation of defense response	GO:0031347	13/60	487/13663	Ifi203/Ifi204/Ifi211/Isg15/Irf7/Ifi207/Mndal/Ifi205/Trim30a/Gbp4/Irgm1/Tnfaip6/Samhd1	6.07868	1.42588e-07	8.9491e-06	1
Marco_LEC	regulation of cytokine production	GO:0001817	13/60	594/13663	Rsad2/Ccl2/Ifi204/Ifi211/Isg15/Irf7/Ifi207/Mndal/Ifi205/Trim30a/Tspo/Gbp4/Ccl4	4.9837	1.36572e-06	6.42865e-05	1
Marco_LEC	cytokine production	GO:0001816	13/60	652/13663	Rsad2/Ccl2/Ifi204/Ifi211/Isg15/Irf7/Ifi207/Mndal/Ifi205/Trim30a/Tspo/Gbp4/Ccl4	4.54036	3.83134e-06	0.000162894	1
Marco_LEC	regulation of immune response	GO:0050776	13/60	659/13663	Rsad2/Ifi203/Ifi204/Ifi211/Isg15/Irf7/Ifi207/Mndal/Ifi205/Tapbp/Trim30a/Irgm1/Samhd1	4.49213	4.30676e-06	0.000170712	1
Marco_LEC	positive regulation of immune system process	GO:0002684	13/60	715/13663	Cxcl10/Rsad2/Ccl2/Ifi203/Ifi204/Ifi211/Irf7/Ccl7/Ifi207/Mndal/Ifi205/Trim30a/Irgm1	4.1403	1.04273e-05	0.000335201	1
BEC	innate immune response	GO:0045087	72/194	643/16313	Gbp2/Iigp1/Ifitm3/Gbp4/Isg15/Bst2/Rsad2/Ifi204/Irf7/Gbp5/Lgals9/Ifi211/Gbp7/Igtp/Ifit3/Gbp6/Ifit2/Ifit1/Ifi203/Irgm1/Trim30a/Zbp1/Samhd1/Isg20/Cd47/Ifi206/Oasl2/Mndal/Oasl1/Ccl2/Parp14/Tap1/Gbp3/Dtx3l/Ifi208/Tgtp1/Ifi207/Herc6/Stat1/Ifi205/Jak2/Trafd1/Ubd/Sp110/Irgm2/Irf8/Ccl7/Ifi209/Cfb/Sp100/Znfx1/Ch25h/Eif2ak2/Parp9/Ifih1/Trim30d/Nlrc5/Serping1/Ddx58/Tap2/Stat2/Irf1/G3bp2/Casp4/N4bp1/Pml/Socs1…	9.41572	4.25275e-51	1.25541e-47	1
BEC	response to interferon-beta	GO:0035456	30/194	60/16313	Gbp2/Iigp1/Ifitm3/Bst2/Ifi204/Ifi211/Gbp7/Igtp/Ifit3/Gbp6/Ifit1/Ifi203/Irgm1/Ifi206/Ifi213/Mndal/Gm4951/Gbp3/Ifi208/Xaf1/Tgtp1/Ifi207/Stat1/Ifi205/Tgtp2/Ifi47/F830016B08Rik/Irgm2/Ifi209/Irf1	42.0438	1.53984e-42	2.27281e-39	1
BEC	cellular response to interferon-beta	GO:0035458	27/194	52/16313	Gbp2/Iigp1/Ifi204/Ifi211/Gbp7/Igtp/Ifit3/Gbp6/Ifit1/Ifi203/Irgm1/Ifi206/Ifi213/Mndal/Gm4951/Gbp3/Ifi208/Tgtp1/Ifi207/Stat1/Ifi205/Tgtp2/Ifi47/F830016B08Rik/Irgm2/Ifi209/Irf1	43.6609	6.14398e-39	6.04568e-36	1
BEC	response to virus	GO:0009615	45/194	302/16313	Cxcl9/Cxcl10/Ifitm3/Gbp4/Isg15/Bst2/Rsad2/Ifi204/Irf7/Lgals9/Gbp7/Igtp/Ifit3/Ifit2/Ifit1/Irgm1/Trim30a/Zbp1/Samhd1/Isg20/Ifi206/Oasl2/Oasl1/Dtx3l/Ifit3b/Tgtp1/Ifi207/Stat1/Il6/Znfx1/Rtp4/Eif2ak2/Parp9/Ifih1/Il15/Trim30d/Hif1a/Ddx58/Nt5c3/Stat2/Irf1/Pml/Slfn9/Nmi/Dhx58	12.5296	1.03884e-36	7.66666e-34	1
BEC	regulation of response to biotic stimulus	GO:0002831	42/194	329/16313	Gbp4/Isg15/Ifi204/Irf7/Cd274/Gbp5/Lgals9/Ifi211/Igtp/Ifi203/Irgm1/Trim30a/Zbp1/Samhd1/Ifi206/Mndal/Oasl1/Parp14/Tap1/Dtx3l/Ifi208/Ifi207/Stat1/Ifi205/Trafd1/Ifi209/Znfx1/Parp9/Il15/Trim30d/Nlrc5/Serping1/Ddx58/Tap2/Stat2/Irf1/N4bp1/Pml/Socs1/Ifi35/Nmi/Dhx58	10.7346	2.17628e-31	7.13821e-29	1
BEC	regulation of innate immune response	GO:0045088	34/194	214/16313	Isg15/Ifi204/Irf7/Gbp5/Lgals9/Ifi211/Igtp/Ifi203/Irgm1/Trim30a/Zbp1/Samhd1/Ifi206/Mndal/Parp14/Tap1/Ifi208/Ifi207/Ifi205/Trafd1/Ifi209/Znfx1/Parp9/Trim30d/Nlrc5/Serping1/Tap2/Stat2/Irf1/N4bp1/Socs1/Ifi35/Nmi/Dhx58	13.3597	1.11255e-28	3.28424e-26	1
BEC	regulation of defense response	GO:0031347	46/194	559/16313	Gbp4/Isg15/Ifi204/Irf7/Gbp5/Lgals9/Ifi211/Igtp/Ifi203/Irgm1/Trim30a/Zbp1/Samhd1/Cd47/Ifi206/Mndal/Parp14/Tap1/Dtx3l/Ifi208/Ifi207/Stat1/Ifi205/Jak2/Trafd1/Cd200/Ifi209/Il6/Znfx1/Parp9/Il15/Trim30d/Nlrc5/Serping1/Ddx58/Tap2/Stat2/Irf1/Casp4/N4bp1/Pml/Socs1/Ifi35/Sema7a/Nmi/Dhx58	6.91955	5.7361e-26	1.41108e-23	1
BEC	positive regulation of immune response	GO:0050778	37/194	481/16313	Rsad2/Ifi204/Irf7/Cd274/Gbp5/Lgals9/Ifi211/Igtp/Ifi203/Irgm1/Trim30a/Zbp1/Cd47/Ifi206/H2-Q4/Mndal/Ifi208/Ifi207/Ifi205/H2-T23/Ifi209/Cfb/Il6/Znfx1/H2-T22/H2-Q6/Pnp/Parp9/Il15/Trim30d/Nlrc5/Serping1/Tap2/Irf1/Ifi35/Nmi/Il4ra	6.46828	7.08729e-20	1.39478e-17	1
BEC	cytokine production	GO:0001816	43/194	749/16313	Gbp4/Isg15/Bst2/Rsad2/Ifi204/Irf7/Cd274/Gbp5/Lgals9/Ifi211/Tspo/Trim30a/Cd47/Ifi206/Mndal/Ccl2/Ifi207/Thbs1/Stat1/Ifi205/Jak2/Cd200/Irf8/Il6/Pnp/Eif2ak2/Ifih1/Il15/Hif1a/Inhbb/Ddx58/Irf1/Casp4/N4bp1/Pml/Socs1/Usp25/Sema7a/Nmi/Litaf/Rnf19b/Il4ra/Dhx58	4.82746	3.2465e-18	5.32425e-16	1
BEC	regulation of cytokine production	GO:0001817	41/194	684/16313	Gbp4/Isg15/Bst2/Rsad2/Ifi204/Irf7/Cd274/Gbp5/Lgals9/Ifi211/Tspo/Trim30a/Cd47/Ifi206/Mndal/Ccl2/Ifi207/Thbs1/Stat1/Ifi205/Jak2/Cd200/Irf8/Il6/Pnp/Eif2ak2/Ifih1/Il15/Hif1a/Inhbb/Ddx58/Irf1/Casp4/N4bp1/Pml/Socs1/Sema7a/Nmi/Litaf/Il4ra/Dhx58	5.04034	4.8953e-18	7.60575e-16	1
BEC	positive regulation of response to external stimulus	GO:0032103	32/194	407/16313	Cxcl10/Ifi204/Irf7/Gbp5/Lgals9/Ifi211/Igtp/Ifi203/Irgm1/Trim30a/Zbp1/Cd47/Ifi206/Mndal/Oasl1/Ccl2/Ifi208/Ifi207/Thbs1/Ifi205/Jak2/Ccl7/Ifi209/Il6/Znfx1/S1pr1/Parp9/Trim30d/Nlrc5/Ifi35/Nmi/Dhx58	6.61131	1.56783e-17	2.31411e-15	1
BEC	negative regulation of immune response	GO:0050777	17/194	163/16313	Isg15/Ifi204/Lgals9/Samhd1/Ifi206/Parp14/Tap1/Ifi207/Trafd1/Nlrc5/Serping1/Tap2/Stat2/Irf1/Nmi/Il4ra/Dhx58	8.76988	9.89995e-12	8.11796e-10	1
BEC	negative regulation of immune system process	GO:0002683	24/194	401/16313	Isg15/Bst2/Ifi204/Cd274/Lgals9/Samhd1/Cd47/Ifi206/Ccl2/Parp14/Tap1/Ifi207/Thbs1/Trafd1/Cd200/Nlrc5/Serping1/Tap2/Stat2/Irf1/Socs1/Nmi/Il4ra/Dhx58	5.03268	7.68491e-11	5.96996e-09	1
BEC	antigen processing and presentation	GO:0019882	12/194	102/16313	H2-Q4/Psme1/Tapbp/Tap1/Psmb8/Thbs1/H2-T23/Psme2/H2-T22/H2-Q6/Tap2/Psmb9	9.89266	3.02057e-09	1.78334e-07	1
BEC	immune effector process	GO:0002252	25/194	564/16313	Bst2/Rsad2/Irf7/Lgals9/Cd47/H2-Q4/Ccl2/Tap1/H2-T23/Irf8/Cfb/Il6/H2-T22/H2-Q6/Pnp/Serping1/Ddx58/Tap2/Irf1/Ifi35/Sema7a/Nmi/Rnf19b/Il4ra/Dhx58	3.72729	1.48227e-08	6.83698e-07	1
BEC	negative regulation of response to external stimulus	GO:0032102	19/194	348/16313	Isg15/Ifi204/Lgals9/Samhd1/Ifi206/Ccl2/Parp14/Tap1/Ifi207/Thbs1/Trafd1/Cd200/Nlrc5/Serping1/Tap2/Stat2/Sema7a/Nmi/Dhx58	4.59099	3.58279e-08	1.60248e-06	1
BEC	cell killing	GO:0001906	12/194	174/16313	Cxcl9/Cxcl10/Lgals9/H2-Q4/Ccl2/Tap1/H2-T23/H2-T22/H2-Q6/Pnp/Tap2/Rnf19b	5.79915	1.15808e-06	3.97517e-05	1
BEC	leukocyte mediated cytotoxicity	GO:0001909	10/194	127/16313	Lgals9/H2-Q4/Ccl2/Tap1/H2-T23/H2-T22/H2-Q6/Pnp/Tap2/Rnf19b	6.62107	2.81137e-06	8.64496e-05	1
BEC	adaptive immune response	GO:0002250	17/194	414/16313	Rsad2/Irf7/Cd274/H2-Q4/Tap1/Jak2/H2-T23/Il6/H2-T22/H2-Q6/Pnp/Il18bp/Serping1/Tap2/Irf1/Rnf19b/Il4ra	3.45287	9.50648e-06	0.000234647	1
FRC	innate immune response	GO:0045087	73/190	654/16721	Iigp1/Bst2/Ifitm3/Ifi203/Isg15/Gbp4/Gbp2/Ifi204/Ifi205/Ifi211/Igtp/Irf7/Mndal/Gbp6/Gbp5/Ccl2/Ccl7/Irgm1/Zbp1/Mpeg1/Tap1/Lgals9/Ubd/Trim30a/Gbp7/Oasl2/Stat1/B2m/Ifi207/Samhd1/Ifit3/Rsad2/Cfb/Parp14/Cd47/Gbp3/Ifih1/Irgm2/Sp100/Stat2/Mif/Ifit1/Axl/Dtx3l/Eif2ak2/Rnf19b/Ifi206/Gbp9/Ifi35/C1ra/Trim30d/Herc6/Irf8/Parp9/Serping1/Sp110/Oasl1/Ptx3/Slc15a3/Tap2/Irf1/Jak2/Nmi/C2/Socs1/Nod1/G3bp2/Casp4/Gbp8/D…	9.82322	2.78618e-53	8.5898e-50	1
FRC	response to interferon-beta	GO:0035456	27/190	60/16721	Iigp1/Bst2/Ifitm3/Ifi203/Gbp2/Ifi204/Ifi205/Ifi211/Igtp/Mndal/Gbp6/Irgm1/Gbp7/Stat1/Ifi207/Gm4951/Ifi47/Xaf1/Ifit3/F830016B08Rik/Tgtp2/Gbp3/Irgm2/Ifit1/Ifi206/Irf1/Tgtp1	39.6024	2.97698e-37	4.58902e-34	1
FRC	cellular response to interferon-beta	GO:0035458	24/190	52/16721	Iigp1/Ifi203/Gbp2/Ifi204/Ifi205/Ifi211/Igtp/Mndal/Gbp6/Irgm1/Gbp7/Stat1/Ifi207/Gm4951/Ifi47/Ifit3/F830016B08Rik/Tgtp2/Gbp3/Irgm2/Ifit1/Ifi206/Irf1/Tgtp1	40.6178	1.56122e-33	1.20331e-30	1
FRC	regulation of response to biotic stimulus	GO:0002831	37/190	331/16721	Ifi203/Isg15/Gbp4/Ifi204/Ifi205/Ifi211/Igtp/Irf7/Mndal/Gbp5/Irgm1/Zbp1/Tap1/Lgals9/Trim30a/Stat1/Ifi207/Samhd1/Parp14/Stat2/Cd274/Mif/Dtx3l/Ifi206/Ifi35/Trim30d/Parp9/Serping1/Oasl1/Tap2/Irf1/Nmi/Socs1/Nod1/Ddx58/Pml/Hsp90aa1	9.83745	2.97238e-26	9.16386e-24	1
FRC	regulation of defense response	GO:0031347	42/190	567/16721	Ifi203/Isg15/Gbp4/Ifi204/Ifi205/Ifi211/Igtp/Irf7/Mndal/Gbp5/Irgm1/Zbp1/Tap1/Lgals9/Trim30a/Stat1/Ifi207/Samhd1/Parp14/Cd47/Il33/Stat2/Cd44/Dtx3l/Ifi206/Tnc/Ifi35/Trim30d/Parp9/Serping1/Tap2/Il6/Irf1/Jak2/Nmi/Socs1/Nod1/Tnip1/Casp4/Ddx58/Pml/Hsp90aa1	6.51891	1.08917e-22	3.05264e-20	1
FRC	regulation of innate immune response	GO:0045088	28/190	214/16721	Ifi203/Isg15/Ifi204/Ifi205/Ifi211/Igtp/Irf7/Mndal/Gbp5/Irgm1/Zbp1/Tap1/Lgals9/Trim30a/Ifi207/Samhd1/Parp14/Stat2/Ifi206/Ifi35/Trim30d/Parp9/Serping1/Tap2/Irf1/Nmi/Socs1/Hsp90aa1	11.5147	7.17805e-22	1.84416e-19	1
FRC	positive regulation of immune response	GO:0050778	38/190	491/16721	Ifi203/Ifi204/Ifi205/Ifi211/Igtp/Irf7/Mndal/Gbp5/H2-T23/Irgm1/Zbp1/Lgals9/Trim30a/B2m/Ifi207/Pnp/Rsad2/Cfb/Cd47/Il33/H2-K1/H2-Q4/Cd274/Mif/Cd44/Ifi206/Ifi35/C1ra/Trim30d/Parp9/Serping1/Tap2/Il6/Irf1/Nmi/C2/H2-Q6/Hsp90aa1	6.811	3.39966e-21	8.06241e-19	1
FRC	regulation of cytokine production	GO:0001817	41/190	698/16721	Bst2/Isg15/Gbp4/Ifi204/Ifi205/Ifi211/Irf7/Mndal/Gbp5/Ccl2/Tspo/Lgals9/Trim30a/Stat1/B2m/Ifi207/Pnp/Rsad2/Cd47/Il33/Ifih1/Srgn/Hif1a/Cd274/Mif/Axl/Eif2ak2/Ifi206/Irf8/Il6/Irf1/Jak2/Nmi/S1pr3/Apod/Socs1/Nod1/Casp4/Ddx58/Pml/Hsp90aa1	5.16936	1.91544e-18	3.93687e-16	1
FRC	positive regulation of response to external stimulus	GO:0032103	30/190	411/16721	Cxcl10/Ifi203/Ifi204/Ifi205/Ifi211/Igtp/Irf7/Mndal/Gbp5/Ccl2/Ccl7/Irgm1/Zbp1/Lgals9/Trim30a/Ifi207/Cd47/Il33/Mif/Ifi206/Ifi35/Trim30d/Parp9/Oasl1/Il6/Jak2/Nmi/Nod1/Tnip1/Hsp90aa1	6.42374	3.89165e-16	7.05762e-14	1
FRC	negative regulation of immune system process	GO:0002683	26/190	403/16721	Bst2/Isg15/Ifi204/Ccl2/Tap1/Lgals9/Ifi207/Samhd1/Parp14/Cd47/Il33/Sdc4/Stat2/Cd274/Mif/Cd44/Axl/Ifi206/Serping1/Tap2/Irf1/Nmi/Apod/Socs1/Nme1/Sfrp1	5.67776	7.5531e-13	7.76206e-11	1
FRC	immune effector process	GO:0002252	28/190	576/16721	Bst2/Irf7/Ccl2/H2-T23/Tap1/Lgals9/B2m/Pnp/Rsad2/Cfb/Cd47/Il33/H2-K1/H2-Q4/Mif/Rnf19b/Ifi35/C1ra/Irf8/Serping1/Ptx3/Tap2/Il6/Irf1/Nmi/C2/H2-Q6/Ddx58	4.27803	8.01631e-11	5.49206e-09	1
FRC	adaptive immune response	GO:0002250	22/190	423/16721	Irf7/H2-T23/Tap1/B2m/Pnp/Rsad2/Il33/H2-K1/H2-Q4/Cd274/Mif/Cd44/Rnf19b/C1ra/Serping1/Tap2/Il6/Irf1/Jak2/C2/H2-Q6/Serpina3g	4.57711	2.94197e-09	1.59124e-07	1
FRC	negative regulation of immune response	GO:0050777	14/190	163/16721	Isg15/Ifi204/Tap1/Lgals9/Ifi207/Samhd1/Parp14/Il33/Stat2/Ifi206/Serping1/Tap2/Irf1/Nmi	7.55873	5.09443e-09	2.70795e-07	1
FRC	regulation of leukocyte mediated cytotoxicity	GO:0001910	10/190	90/16721	Ccl2/H2-T23/Tap1/Lgals9/B2m/Pnp/H2-K1/H2-Q4/Tap2/H2-Q6	9.77836	7.36958e-08	3.11239e-06	1
FRC	cell killing	GO:0001906	13/190	176/16721	Cxcl9/Cxcl10/Ccl2/H2-T23/Tap1/Lgals9/B2m/Pnp/H2-K1/H2-Q4/Rnf19b/Tap2/H2-Q6	6.50039	1.10003e-07	4.4044e-06	1
FRC	leukocyte mediated cytotoxicity	GO:0001909	11/190	127/16721	Ccl2/H2-T23/Tap1/Lgals9/B2m/Pnp/H2-K1/H2-Q4/Rnf19b/Tap2/H2-Q6	7.6225	2.15937e-07	7.65211e-06	1
FRC	regulation of cell killing	GO:0031341	10/190	106/16721	Ccl2/H2-T23/Tap1/Lgals9/B2m/Pnp/H2-K1/H2-Q4/Tap2/H2-Q6	8.30238	3.50735e-07	1.17534e-05	1
FRC	negative regulation of response to external stimulus	GO:0032102	15/190	355/16721	Isg15/Ifi204/Ccl2/Tap1/Lgals9/Ifi207/Samhd1/Parp14/Stat2/Mif/Cd44/Ifi206/Serping1/Tap2/Nmi	3.71853	1.36565e-05	0.000302025	1
PvC	innate immune response	GO:0045087	74/191	633/16041	Gbp2/Ifi203/Iigp1/Mndal/Ifi204/Isg15/Ifi211/Irf7/Bst2/Gbp4/Ifit3/Ifitm3/Rsad2/Gbp7/Ifi205/Ifi207/Gbp6/Zbp1/Igtp/Oasl2/Trim30a/B2m/Tap1/Gbp5/Ifi206/Ifih1/Samhd1/Irgm1/Ifit1/Lgals9/Parp14/Ifi208/Ubd/Gbp3/C2/Cd47/C1ra/Sp100/Ifi35/Oasl1/Mpeg1/Axl/Slc15a3/Dtx3l/Serping1/Jak2/Stat1/Herc6/Irf8/Irgm2/Cfb/Rnf19b/Casp4/Eif2ak2/C3/Sp110/Trim30d/Ifit2/Ccl7/Trafd1/Trim25/Tgtp1/Stat2/Ch25h/Ddx58/Parp9/Ccl2/Znf…	9.81807	4.14156e-54	1.29465e-50	1
PvC	response to interferon-beta	GO:0035456	28/191	58/16041	Gbp2/Ifi203/Iigp1/Mndal/Ifi204/Ifi211/Bst2/Ifit3/Ifitm3/Gbp7/Ifi205/Ifi207/Gbp6/Igtp/Ifi206/Irgm1/Ifit1/Xaf1/Gm4951/Ifi47/Ifi208/F830016B08Rik/Gbp3/Ifi213/Tgtp2/Stat1/Irgm2/Tgtp1	40.5441	3.65842e-39	5.71812e-36	1
PvC	response to virus	GO:0009615	44/191	299/16041	Cxcl9/Ifi204/Isg15/Irf7/Bst2/Gbp4/Ifit3/Ifitm3/Cxcl10/Rsad2/Gbp7/Ifi207/Zbp1/Igtp/Oasl2/Trim30a/Ifi206/Ifih1/Hif1a/Samhd1/Irgm1/Ifit1/Lgals9/Il6/Oasl1/Dtx3l/Slfn8/Ifit3b/Stat1/Eif2ak2/Trim30d/Ifit2/Trim25/Tgtp1/Stat2/Rtp4/Il33/Mlkl/Ddx58/Irf2/Parp9/Znfx1/Nmi/Pml	12.3589	1.19436e-35	1.19055e-32	1
PvC	cellular response to interferon-beta	GO:0035458	25/191	50/16041	Gbp2/Ifi203/Iigp1/Mndal/Ifi204/Ifi211/Ifit3/Gbp7/Ifi205/Ifi207/Gbp6/Igtp/Ifi206/Irgm1/Ifit1/Gm4951/Ifi47/Ifi208/F830016B08Rik/Gbp3/Ifi213/Tgtp2/Stat1/Irgm2/Tgtp1	41.9921	1.52342e-35	1.19055e-32	1
PvC	regulation of immune response	GO:0050776	53/191	746/16041	Ifi203/Mndal/Ifi204/Isg15/Ifi211/Irf7/Rsad2/Ifi205/Ifi207/Zbp1/Igtp/Trim30a/H2-T23/Cd44/B2m/Tap1/Gbp5/Tapbp/Ifi206/Ifih1/Samhd1/Pnp/Irgm1/Cd274/H2-D1/Lgals9/Parp14/Il6/Ifi208/H2-K1/C2/Cd47/H2-Q4/C1ra/Ifi35/Oasl1/Slc15a3/Serping1/Cfb/C3/C4b/Trim30d/H2-T22/Trafd1/Stat2/Il33/Ddx58/Parp9/Znfx1/Nmi/Socs1/Clec2d/Sppl2a	5.96671	5.96804e-27	2.0729e-24	1
PvC	regulation of response to biotic stimulus	GO:0002831	37/191	323/16041	Ifi203/Mndal/Ifi204/Isg15/Ifi211/Irf7/Gbp4/Ifi205/Ifi207/Zbp1/Igtp/Trim30a/Tap1/Gbp5/Ifi206/Samhd1/Irgm1/Cd274/Lgals9/Parp14/Ifi208/Ifi35/Oasl1/Dtx3l/Serping1/Stat1/C3/Trim30d/Trafd1/Stat2/Ddx58/Parp9/Znfx1/Nmi/Socs1/Clec2d/Pml	9.62049	6.21755e-26	1.94361e-23	1
PvC	regulation of innate immune response	GO:0045088	30/191	209/16041	Ifi203/Mndal/Ifi204/Isg15/Ifi211/Irf7/Ifi205/Ifi207/Zbp1/Igtp/Trim30a/Tap1/Gbp5/Ifi206/Samhd1/Irgm1/Lgals9/Parp14/Ifi208/Ifi35/Serping1/C3/Trim30d/Trafd1/Stat2/Parp9/Znfx1/Nmi/Socs1/Clec2d	12.0552	5.11545e-24	1.45372e-21	1
PvC	regulation of defense response	GO:0031347	42/191	552/16041	Ifi203/Mndal/Ifi204/Isg15/Ifi211/Irf7/Gbp4/Ifi205/Ifi207/Zbp1/Igtp/Trim30a/Cd44/Tap1/Gbp5/Ifi206/Samhd1/Irgm1/Lgals9/Parp14/Il6/Ifi208/Tnc/Cd47/Ifi35/Dtx3l/Serping1/Jak2/Stat1/Casp4/C3/Trim30d/Trafd1/Stat2/Il33/Ddx58/Parp9/Znfx1/Nmi/Socs1/Clec2d/Pml	6.39011	2.26519e-22	5.90082e-20	1
PvC	cytokine production	GO:0001816	41/191	746/16041	Mndal/Ifi204/Isg15/Ifi211/Irf7/Bst2/Gbp4/Rsad2/Ifi205/Ifi207/Trim30a/B2m/Gbp5/Ifi206/Ifih1/Hif1a/Tspo/Pnp/Cd274/Lgals9/Il6/Cd47/Thbs1/Axl/Apod/Jak2/Stat1/Irf8/Rnf19b/Casp4/Eif2ak2/C3/Il33/Ddx58/Azi2/F3/Ccl2/Nmi/Socs1/Pml/Atf4	4.61576	1.04269e-16	1.71549e-14	1
PvC	regulation of cytokine production	GO:0001817	39/191	681/16041	Mndal/Ifi204/Isg15/Ifi211/Irf7/Bst2/Gbp4/Rsad2/Ifi205/Ifi207/Trim30a/B2m/Gbp5/Ifi206/Ifih1/Hif1a/Tspo/Pnp/Cd274/Lgals9/Il6/Cd47/Thbs1/Axl/Apod/Jak2/Stat1/Irf8/Casp4/Eif2ak2/C3/Il33/Ddx58/F3/Ccl2/Nmi/Socs1/Pml/Atf4	4.80967	1.68264e-16	2.62997e-14	1
PvC	positive regulation of response to external stimulus	GO:0032103	30/191	401/16041	Ifi203/Mndal/Ifi204/Ifi211/Irf7/Cxcl10/Ifi205/Ifi207/Zbp1/Igtp/Trim30a/Gbp5/Ifi206/Irgm1/Lgals9/Il6/Ifi208/Cd47/Thbs1/Ifi35/Oasl1/Jak2/C3/Trim30d/Ccl7/Il33/Parp9/Ccl2/Znfx1/Nmi	6.28311	6.89963e-16	9.3775e-14	1
PvC	immune effector process	GO:0002252	30/191	555/16041	Irf7/Bst2/Rsad2/H2-T23/B2m/Tap1/Pnp/H2-D1/Lgals9/Il6/H2-K1/C2/Cd47/H2-Q4/C1ra/Ifi35/Serping1/Irf8/Cfb/Rnf19b/C3/C4b/H2-T22/Il33/Ddx58/Tmbim6/Ccl2/Nmi/Ptx3/Clec2d	4.53969	3.4774e-12	3.39698e-10	1
PvC	negative regulation of immune system process	GO:0002683	25/191	395/16041	Ifi204/Isg15/Bst2/Ifi207/Cd44/Tap1/Ifi206/Samhd1/Cd274/Lgals9/Parp14/Cd47/Thbs1/Axl/Apod/Serping1/Hspa9/Trafd1/Stat2/Il33/Tmbim6/Ccl2/Nmi/Socs1/Clec2d	5.31546	9.00873e-12	8.53373e-10	1
PvC	antigen processing and presentation	GO:0019882	13/191	103/16041	Psme1/H2-T23/B2m/Tap1/Tapbp/H2-D1/H2-K1/Psmb8/H2-Q4/Thbs1/Psme2/H2-T22/Psmb9	10.6	2.69475e-10	1.83126e-08	1
PvC	cell killing	GO:0001906	15/191	167/16041	Cxcl9/Cxcl10/H2-T23/B2m/Tap1/Pnp/H2-D1/Lgals9/H2-K1/H2-Q4/Rnf19b/C3/H2-T22/Ccl2/Clec2d	7.5435	1.42497e-09	8.0272e-08	1
PvC	regulation of leukocyte mediated cytotoxicity	GO:0001910	11/191	87/16041	H2-T23/B2m/Tap1/Pnp/H2-D1/Lgals9/H2-K1/H2-Q4/H2-T22/Ccl2/Clec2d	10.6187	6.51428e-09	3.18182e-07	1
PvC	adaptive immune response	GO:0002250	21/191	408/16041	Irf7/Rsad2/H2-T23/Cd44/B2m/Tap1/Pnp/Cd274/H2-D1/Il6/H2-K1/C2/H2-Q4/C1ra/Serping1/Jak2/Rnf19b/C3/C4b/H2-T22/Il33	4.32272	1.84959e-08	8.03032e-07	1
PvC	leukocyte mediated cytotoxicity	GO:0001909	12/191	122/16041	H2-T23/B2m/Tap1/Pnp/H2-D1/Lgals9/H2-K1/H2-Q4/Rnf19b/H2-T22/Ccl2/Clec2d	8.26075	2.38079e-08	1.0195e-06	1
PvC	regulation of cell killing	GO:0031341	11/191	102/16041	H2-T23/B2m/Tap1/Pnp/H2-D1/Lgals9/H2-K1/H2-Q4/H2-T22/Ccl2/Clec2d	9.05713	3.5492e-08	1.47931e-06	1
PvC	negative regulation of response to external stimulus	GO:0032102	16/191	343/16041	Ifi204/Isg15/Ifi207/Cd44/Tap1/Ifi206/Samhd1/Lgals9/Parp14/Thbs1/Serping1/Trafd1/Stat2/Ccl2/Nmi/Clec2d	3.91763	3.58046e-06	8.95401e-05	1
B cells	innate immune response	GO:0045087	84/191	632/15076	Ifit3/Zbp1/Isg15/Bst2/Irgm1/Ifitm3/Irf7/Ifit2/Gbp4/Ccl2/Isg20/Rsad2/Ubd/Ifi203/Gbp7/B2m/Trim30a/Igtp/Parp14/Oasl2/Ifi206/Samhd1/Ifi208/Stat1/Ifit1/Pml/Mndal/Gbp2/Ifi35/Oasl1/Ccl7/Lgals9/Ifi204/Iigp1/Mpeg1/Socs1/Ifi214/Parp9/Ifi209/Ccl19/Herc6/Cybb/Irf8/Irf1/Tap1/Gbp6/Sp100/Trim30c/Oas3/Ifi211/Gbp5/Cd47/Nmi/Ly86/Trim30d/Ddx58/Sp110/Trafd1/Eif2ak2/Dtx3l/Ifi207/Stat2/Dhx58/Ifi205/Ifih1/Oas2/Znfx1/Cs…	10.491	6.589e-65	1.7876e-61	1
B cells	response to interferon-beta	GO:0035456	31/191	56/15076	Ifit3/Ifi47/Bst2/Irgm1/Ifitm3/Ifi203/Gbp7/Ifi213/Igtp/Xaf1/Ifi206/Ifi208/Stat1/Ifit1/Mndal/Gbp2/Ifi204/Iigp1/Tgtp2/Ifi214/Ifi209/Irf1/Gbp6/Ifi211/Ifi207/Ifi205/F830016B08Rik/Gbp3/Gm4951/Tgtp1/Irgm2	43.6945	5.17239e-45	7.01635e-42	1
B cells	response to virus	GO:0009615	51/191	293/15076	Cxcl9/Ifit3/Cxcl10/Zbp1/Isg15/Bst2/Irgm1/Ifitm3/Irf7/Ifit2/Gbp4/Isg20/Rsad2/Rtp4/Gbp7/Ifi27l2a/Trim30a/Igtp/Oasl2/Ifi206/Ifit3b/Samhd1/Stat1/Ifit1/Pml/Oasl1/Lgals9/Ifi204/Slfn8/Parp9/Ccl19/Irf1/Oas3/Nmi/Nt5c3/Trim30d/Ddx58/Eif2ak2/Dtx3l/Ifi207/Stat2/Dhx58/Ifih1/Oas2/Ifit1bl1/Znfx1/Il6/Tgtp1/Tlr7/Adar/Trim12c	13.739	5.25484e-44	4.75213e-41	1
B cells	cellular response to interferon-beta	GO:0035458	28/191	48/15076	Ifit3/Ifi47/Irgm1/Ifi203/Gbp7/Ifi213/Igtp/Ifi206/Ifi208/Stat1/Ifit1/Mndal/Gbp2/Ifi204/Iigp1/Tgtp2/Ifi214/Ifi209/Irf1/Gbp6/Ifi211/Ifi207/Ifi205/F830016B08Rik/Gbp3/Gm4951/Tgtp1/Irgm2	46.0436	1.30648e-41	8.86117e-39	1
B cells	regulation of response to biotic stimulus	GO:0002831	47/191	319/15076	Zbp1/Isg15/Irgm1/Irf7/Gbp4/Ifi203/Trim30a/Igtp/Parp14/Ifi206/Samhd1/Ifi208/Stat1/Pml/Mndal/Ifi35/Oasl1/Lgals9/Ifi204/Socs1/Ifi214/Parp9/Ifi209/Irf1/Tap1/Oas3/Ifi211/Gbp5/Nmi/Ly86/Cd274/Trim30d/Ddx58/Trafd1/Dtx3l/Ifi207/Stat2/Dhx58/Ifi205/Znfx1/Serping1/Nlrc5/Mif/C3/Clec2d/Adar/Trim12c	11.6295	5.86244e-37	2.27212e-34	1
B cells	regulation of innate immune response	GO:0045088	38/191	208/15076	Zbp1/Isg15/Irgm1/Irf7/Ifi203/Trim30a/Igtp/Parp14/Ifi206/Samhd1/Ifi208/Mndal/Ifi35/Lgals9/Ifi204/Socs1/Ifi214/Parp9/Ifi209/Irf1/Tap1/Oas3/Ifi211/Gbp5/Nmi/Trim30d/Trafd1/Ifi207/Stat2/Dhx58/Ifi205/Znfx1/Serping1/Nlrc5/C3/Clec2d/Adar/Trim12c	14.4203	1.8777e-33	5.09419e-31	1
B cells	regulation of immune response	GO:0050776	56/191	748/15076	Zbp1/Isg15/Irgm1/Irf7/Rsad2/Ifi203/B2m/Trim30a/Igtp/Parp14/Ifi206/Samhd1/Ifi208/Mndal/Ifi35/Oasl1/Lgals9/Ifi204/Tapbp/Socs1/Ifi214/Parp9/Ifi209/Ccl19/Phf11a/Irf1/Tap1/Oas3/H2-T23/Ifi211/Gbp5/Cd47/Nmi/Cd274/Trim30d/Ddx58/Trafd1/Ifi207/Stat2/Dhx58/Ifi205/Ifih1/Znfx1/Serping1/Il6/Nlrc5/Mif/C1ra/Cfb/C3/Clec2d/H2-T22/Tlr7/H2-Q4/Adar/Trim12c	5.90934	2.19786e-28	5.42071e-26	1
B cells	regulation of defense response	GO:0031347	47/191	545/15076	Zbp1/Isg15/Irgm1/Irf7/Gbp4/Ifi203/Trim30a/Igtp/Parp14/Ifi206/Samhd1/Ifi208/Stat1/Pml/Mndal/Ifi35/Lgals9/Ifi204/Socs1/Ifi214/Parp9/Ifi209/Irf1/Tap1/Oas3/Ifi211/Gbp5/Cd47/Nmi/Trim30d/Ddx58/Trafd1/Dtx3l/Ifi207/Stat2/Dhx58/Ifi205/Znfx1/Serping1/Il6/Nlrc5/C3/Clec2d/Tnc/Casp4/Adar/Trim12c	6.80697	2.60066e-26	5.42737e-24	1
B cells	positive regulation of response to external stimulus	GO:0032103	37/191	398/15076	Cxcl10/Zbp1/Irgm1/Irf7/Ccl2/Ifi203/Trim30a/Igtp/Ifi206/Ifi208/Mndal/Ifi35/Oasl1/Ccl7/Lgals9/Ifi204/Ifi214/Parp9/Ifi209/Ccl19/Ifi211/Gbp5/Cd47/Nmi/Ly86/Trim30d/Ifi207/Dhx58/Ifi205/Thbs1/Znfx1/Csf1/Il6/Nlrc5/Mif/C3/Trim12c	7.33789	8.29841e-22	1.4071e-19	1
B cells	regulation of cytokine production	GO:0001817	39/191	669/15076	Isg15/Bst2/Irf7/Gbp4/Ccl2/Rsad2/B2m/Trim30a/Ifi206/Stat1/Pml/Mndal/Lgals9/Ifi204/Socs1/Tspo/Ccl19/Irf8/Irf1/Oas3/Ifi211/Gbp5/Cd47/Nmi/Cd274/Ddx58/Eif2ak2/Ifi207/Dhx58/Ifi205/Ifih1/Thbs1/Oas2/Il6/Mif/C3/Tlr7/Casp4/Stat3	4.60141	7.0514e-16	6.8323e-14	1
B cells	cytokine production	GO:0001816	40/191	733/15076	Isg15/Bst2/Irf7/Gbp4/Ccl2/Rsad2/B2m/Trim30a/Ifi206/Stat1/Pml/Mndal/Lgals9/Ifi204/Socs1/Tspo/Ccl19/Irf8/Irf1/Oas3/Ifi211/Gbp5/Cd47/Nmi/Cd274/Ddx58/Eif2ak2/Ifi207/Dhx58/Ifi205/Ifih1/Thbs1/Oas2/Il6/Mif/Usp25/C3/Tlr7/Casp4/Stat3	4.30734	2.62502e-15	2.37389e-13	1
B cells	negative regulation of immune system process	GO:0002683	26/191	391/15076	Isg15/Bst2/Ccl2/Parp14/Ifi206/Samhd1/Lgals9/Ifi204/Socs1/Irf1/Tap1/Oas3/Cd47/Nmi/Cd274/Trafd1/Ifi207/Stat2/Dhx58/Thbs1/Serping1/Nlrc5/Slfn1/Mif/Clec2d/Adar	5.24867	4.27694e-12	2.90083e-10	1
B cells	antigen processing and presentation	GO:0019882	12/191	99/15076	Psme1/B2m/Psmb9/Tapbp/Psmb8/Ccl19/Tap1/Psme2/H2-T23/Thbs1/H2-T22/H2-Q4	9.56751	4.27515e-09	1.65693e-07	1
B cells	negative regulation of response to external stimulus	GO:0032102	20/191	332/15076	Isg15/Ccl2/Parp14/Ifi206/Samhd1/Lgals9/Ifi204/Tap1/Oas3/Nmi/Trafd1/Ifi207/Stat2/Dhx58/Thbs1/Serping1/Nlrc5/Mif/Clec2d/Adar	4.75494	8.20545e-09	3.09186e-07	1
B cells	immune effector process	GO:0002252	26/191	563/15076	Bst2/Irf7/Ccl2/Rsad2/B2m/Ifi35/Lgals9/Ccl19/Irf8/Irf1/Tap1/H2-T23/Cd47/Nmi/Ddx58/Dhx58/Serping1/Il6/Mif/C1ra/Cfb/C3/Clec2d/H2-T22/H2-Q4/Stat3	3.64517	1.12882e-08	4.08333e-07	1
B cells	cell killing	GO:0001906	13/191	165/15076	Cxcl9/Cxcl10/Ccl2/B2m/Lgals9/Ccl19/Tap1/H2-T23/C3/Clec2d/H2-T22/Nts/H2-Q4	6.21888	1.7805e-07	5.55228e-06	1
B cells	adaptive immune response	GO:0002250	17/191	415/15076	Irf7/Rsad2/B2m/Serpina3g/Ccl19/Irf1/Tap1/H2-T23/Cd274/Serping1/Il6/Mif/C1ra/C3/H2-T22/H2-Q4/Stat3	3.23336	2.18038e-05	0.000518892	1
Erythrocytes	defense response to other organism	GO:0098542	64/194	716/12836	Cxcl10/Bst2/Cxcl9/Ifi204/Ifit3/Ifi203/Gbp2/Gbp4/Gbp7/Iigp1/Samhd1/Ubd/Irf7/Ifi211/Tap1/Isg15/Mndal/Cfb/Igtp/Rnf213/Lgals9/Stat1/Ifit3b/Parp14/Trim30a/Gbp6/Ccl2/Ifi35/Gbp5/Ifit1/Sp110/Oasl2/B2m/Eif2ak2/Tap2/Gbp3/Irf2/Ifitm3/Ifih1/Batf2/Ankrd17/Actg1/Nmi/Rtp4/Cd47/Ifi206/Znfx1/Herc6/Sp100/Dtx3l/Ddx3x/Casp4/Trim30d/Ch25h/H2-K1/Jak2/Trafd1/Slc15a3/Irgm2/Oasl1/Ifi207/Flnb/App/Casp8	5.91419	7.38155e-33	2.30969e-29	1
Erythrocytes	response to cytokine	GO:0034097	55/194	703/12836	Cxcl10/Bst2/Cxcl9/Ifi204/Ifit3/Ifi203/Gbp2/Gbp4/Gbp7/Iigp1/Samhd1/Xaf1/Ubd/Irf7/Ifi211/Ifi47/Isg15/Mndal/Igtp/Stat1/Parp14/Gbp6/Ccl2/Gbp5/Ifit1/Hsp90ab1/Oasl2/Eif2ak2/Klf6/Gbp3/Cd274/Ifitm3/Ifih1/Serpina3f/Actg1/Nmi/Cd47/Ifi206/Sp100/Il6st/Fkbp1a/Usp25/Timp3/Hif1a/Ch25h/Txndc17/Jak2/Timp1/Irgm2/Oasl1/Ifi207/Flnb/App/Gm4951/Casp8	5.17649	4.65448e-25	3.64097e-22	1
Erythrocytes	cellular response to interferon-beta	GO:0035458	18/194	48/12836	Ifi204/Ifit3/Ifi203/Gbp2/Gbp7/Iigp1/Ifi211/Ifi47/Mndal/Igtp/Stat1/Gbp6/Ifit1/Gbp3/Ifi206/Irgm2/Ifi207/Gm4951	24.8119	3.748e-21	1.95458e-18	1
Erythrocytes	regulation of immune response	GO:0050776	43/194	642/12836	Ifi204/Ifi203/Samhd1/Irf7/Ifi211/Tap1/H2-D1/Isg15/Mndal/Cfb/Igtp/Lgals9/Tapbp/H2-T22/Parp14/H2-Q4/Trim30a/Cd200/Ifi35/Gbp5/B2m/Tap2/Sppl2a/Cd274/Ifih1/Ankrd17/Nmi/Cd47/Nfkbiz/Ifi206/Znfx1/Ddx3x/Trim30d/Pnp/H2-K1/Trafd1/Slc15a3/Plscr2/Oasl1/Ifi207/H2-Q6/App/Casp8	4.43161	6.17758e-17	2.22015e-14	1
Erythrocytes	regulation of response to biotic stimulus	GO:0002831	29/194	287/12836	Ifi204/Ifi203/Gbp4/Samhd1/Irf7/Ifi211/Tap1/Isg15/Mndal/Igtp/Lgals9/Stat1/Parp14/Trim30a/Ifi35/Gbp5/Tap2/Cd274/Ankrd17/Nmi/Ifi206/Znfx1/Dtx3l/Trim30d/Trafd1/Trib1/Oasl1/Ifi207/Casp8	6.68566	3.46362e-16	9.03139e-14	1
Erythrocytes	regulation of innate immune response	GO:0045088	22/194	182/12836	Ifi204/Ifi203/Samhd1/Irf7/Ifi211/Tap1/Isg15/Mndal/Igtp/Lgals9/Parp14/Trim30a/Ifi35/Gbp5/Tap2/Nmi/Ifi206/Znfx1/Trim30d/Trafd1/Ifi207/Casp8	7.99796	4.08981e-14	9.14073e-12	1
Erythrocytes	regulation of defense response	GO:0031347	33/194	467/12836	Ifi204/Ifi203/Gbp4/Samhd1/Irf7/Ifi211/Tap1/Isg15/Mndal/Igtp/Lgals9/Stat1/Parp14/Trim30a/Cd200/Ifi35/Gbp5/Tap2/Nmi/Cd47/Nfkbiz/Ifi206/Znfx1/Dtx3l/Casp4/Trim30d/Jak2/Trafd1/Ash1l/Nfe2l1/Ifi207/App/Casp8	4.67547	9.58454e-14	1.99933e-11	1
Erythrocytes	regulation of response to external stimulus	GO:0032101	40/194	717/12836	Cxcl10/Ifi204/Ifi203/Gbp4/Samhd1/Irf7/Ifi211/Tap1/Isg15/Mndal/Igtp/Lgals9/Stat1/Parp14/Trim30a/Ccl2/Cd200/Ifi35/Gbp5/Tap2/Ankrd17/Nmi/Cd47/Nfkbiz/Ifi206/Znfx1/Thbs1/Dtx3l/Anxa2/Casp4/Trim30d/Jak2/Trafd1/Ash1l/Trib1/Nfe2l1/Oasl1/Ifi207/App/Casp8	3.69121	3.93866e-13	7.24944e-11	1
Erythrocytes	cytokine production	GO:0001816	36/194	627/12836	Bst2/Ifi204/Gbp4/Irf7/Ifi211/Isg15/Mndal/Lgals9/Stat1/Trim30a/Ccl2/Tspo/Cd200/Gbp5/Hsp90ab1/B2m/Eif2ak2/Cd274/Ifih1/Nmi/Cd47/Ifi206/Thbs1/Usp25/Ddx3x/Hif1a/Casp4/Pnp/Jak2/Ash1l/Tmed10/Iqgap1/Ifi207/App/Irf9/Casp8	3.79894	3.13713e-12	5.45338e-10	1
Erythrocytes	positive regulation of immune system process	GO:0002684	37/194	693/12836	Cxcl10/Ifi204/Ifi203/Irf7/Ifi211/H2-D1/Mndal/Cfb/Igtp/Lgals9/H2-T22/H2-Q4/Trim30a/Ccl2/Ifi35/Gbp5/B2m/Tap2/Cd274/Ankrd17/Nmi/Cd47/Nfkbiz/Ifi206/Znfx1/Thbs1/Il6st/Trim30d/Pnp/H2-K1/Jak2/Plscr2/Trib1/Ifi207/H2-Q6/App/Casp8	3.53262	1.28375e-11	1.67369e-09	1
Erythrocytes	regulation of cytokine production	GO:0001817	33/194	578/12836	Bst2/Ifi204/Gbp4/Irf7/Ifi211/Isg15/Mndal/Lgals9/Stat1/Trim30a/Ccl2/Tspo/Cd200/Gbp5/Hsp90ab1/B2m/Eif2ak2/Cd274/Ifih1/Nmi/Cd47/Ifi206/Thbs1/Ddx3x/Hif1a/Casp4/Pnp/Jak2/Tmed10/Iqgap1/Ifi207/App/Casp8	3.77758	3.35283e-11	3.74679e-09	1
Erythrocytes	regulation of cell killing	GO:0031341	12/194	85/12836	Tap1/H2-D1/Lgals9/H2-T22/H2-Q4/Ccl2/Hsp90ab1/B2m/Tap2/Pnp/H2-K1/H2-Q6	9.34093	5.07189e-09	3.44999e-07	1
Erythrocytes	regulation of leukocyte mediated cytotoxicity	GO:0001910	11/194	71/12836	Tap1/H2-D1/Lgals9/H2-T22/H2-Q4/Ccl2/B2m/Tap2/Pnp/H2-K1/H2-Q6	10.2509	8.22332e-09	5.36058e-07	1
Erythrocytes	cell killing	GO:0001906	14/194	137/12836	Cxcl10/Cxcl9/Tap1/H2-D1/Lgals9/H2-T22/H2-Q4/Ccl2/Hsp90ab1/B2m/Tap2/Pnp/H2-K1/H2-Q6	6.76138	1.88784e-08	1.02147e-06	1
Erythrocytes	leukocyte mediated cytotoxicity	GO:0001909	11/194	98/12836	Tap1/H2-D1/Lgals9/H2-T22/H2-Q4/Ccl2/B2m/Tap2/Pnp/H2-K1/H2-Q6	7.42668	2.5237e-07	1.03903e-05	1
Erythrocytes	negative regulation of immune system process	GO:0002683	19/194	335/12836	Bst2/Ifi204/Samhd1/Tap1/Isg15/Lgals9/Parp14/Ccl2/Cd200/Tap2/Cd274/Nmi/Cd47/Ifi206/Thbs1/Hspa9/Trafd1/Trib1/Ifi207	3.75264	7.60487e-07	2.97445e-05	1
Erythrocytes	immune effector process	GO:0002252	20/194	473/12836	Bst2/Irf7/Tap1/H2-D1/Cfb/Lgals9/H2-T22/H2-Q4/Ccl2/Ifi35/B2m/Tap2/Ankrd17/Nmi/Cd47/Nfkbiz/Pnp/H2-K1/H2-Q6/App	2.79767	3.20015e-05	0.000902096	1
Erythrocytes	adaptive immune response based on somatic recombination of immune receptors built from immunoglobulin superfamily domains	GO:0002460	12/194	264/12836	Irf7/H2-D1/H2-T22/H2-Q4/B2m/Tap2/Cd274/Nfkbiz/Il18bp/Pnp/H2-K1/H2-Q6	3.0075	0.000681301	0.0124865	1
Macrophages	innate immune response	GO:0045087	75/196	586/13298	Ifitm3/Ifi204/Irf7/Ifi209/Ifit2/Ifi211/Mndal/Rsad2/Ifi205/Isg15/Oasl2/Ifit1/Gbp2/Ifi203/Samhd1/Ifit3/Ifih1/Zbp1/Gbp5/Oasl1/Parp14/Igtp/Herc6/Tap1/Ifi206/Irgm1/Oas3/Ifi208/Gbp7/Nmi/Sp100/Sp110/Ifi35/Stat2/Ccl2/Klrk1/Isg20/Trim30d/Gbp9/Casp4/Oas2/Trafd1/Ddx58/Irf1/Bst2/Dtx3l/Trim30a/Gbp3/Fcgr1/Stat1/Gbp4/Ifi207/Znfx1/Socs1/Gbp6/Ccl4/Parp9/Lgals9/Iigp1/Myd88/Trim30c/Mpeg1/Stx11/Zyx/Irgm2/Acod1/Dhx58…	8.68348	3.98783e-51	1.12856e-47	1
Macrophages	response to virus	GO:0009615	55/196	286/13298	Cxcl9/Cxcl10/Ifitm3/Ifi204/Irf7/Ifit2/Rsad2/Isg15/Oasl2/Ifit1/Samhd1/Ifit3/Ifih1/Zbp1/Oasl1/Igtp/Ifi206/Ifi27l2a/Irgm1/Oas3/Gbp7/Nmi/Ifit3b/Ifit1bl1/Stat2/Isg20/Trim30d/Rtp4/Fgl2/Oas2/Ddx58/Irf1/Bst2/Dtx3l/Trim30a/Stat1/Nt5c3/Gbp4/Ifi207/Znfx1/Slfn8/Il6/Parp9/Lgals9/Myd88/Tagap/Acod1/Dhx58/Il27/Ptprc/Ilrun/Pml/Hif1a/Il15/Slfn9	13.0475	1.53938e-46	2.17823e-43	1
Macrophages	response to cytokine	GO:0034097	69/196	725/13298	Cxcl9/Cxcl10/Ifitm3/Ifi204/Irf7/Ifi209/Ifit2/Ifi211/Mndal/Ifi205/Isg15/Oasl2/Ifit1/Gbp2/Ifi203/Samhd1/Ifit3/Ifih1/Zbp1/Xaf1/Gbp5/Oasl1/Ifi213/Parp14/Igtp/Cd274/Ifi47/Ifi206/Irgm1/Oas3/Ifi208/Gbp7/Nmi/Sp100/Stat2/Ccl2/Gbp9/Oas2/Ddx58/Irf1/Bst2/Gbp3/Stat1/Gbp4/Ifi207/Socs1/Gbp6/Ccl4/Il6/Serpina3f/Parp9/Il10ra/Snx10/Iigp1/Myd88/Klf6/Stx11/Zyx/Irgm2/Acod1/Ccl7/Usp25/Ptprc/Sbno2/Pml/Hif1a/Il15/Tgtp2/T…	6.45716	4.62584e-38	2.61822e-35	1
Macrophages	cellular response to cytokine stimulus	GO:0071345	62/196	644/13298	Cxcl9/Cxcl10/Ifitm3/Ifi204/Irf7/Ifi209/Ifit2/Ifi211/Mndal/Ifi205/Isg15/Oasl2/Ifit1/Gbp2/Ifi203/Samhd1/Ifit3/Zbp1/Gbp5/Oasl1/Ifi213/Parp14/Igtp/Ifi47/Ifi206/Irgm1/Oas3/Ifi208/Gbp7/Nmi/Stat2/Ccl2/Gbp9/Oas2/Irf1/Gbp3/Stat1/Gbp4/Ifi207/Socs1/Gbp6/Ccl4/Il6/Parp9/Il10ra/Snx10/Iigp1/Myd88/Klf6/Stx11/Zyx/Irgm2/Acod1/Ccl7/Usp25/Ptprc/Sbno2/Pml/Hif1a/Il15/Tgtp2/Tnfrsf1a	6.53185	3.49372e-34	1.2359e-31	1
Macrophages	regulation of response to biotic stimulus	GO:0002831	45/196	303/13298	Ifi204/Irf7/Ifi209/Ifi211/Mndal/Ifi205/Isg15/Ifi203/Samhd1/Zbp1/Gbp5/Oasl1/Parp14/Igtp/Cd274/Tap1/Ifi206/Irgm1/Oas3/Ifi208/Nmi/Ifi35/Stat2/Klrk1/Trim30d/Fgl2/Trafd1/Ddx58/Irf1/Dtx3l/Trim30a/Stat1/Gbp4/Ifi207/Znfx1/Socs1/Parp9/Lgals9/Acod1/Dhx58/C3/Il27/Ilrun/Pml/Il15	10.0763	1.14275e-32	3.23398e-30	1
Macrophages	regulation of defense response	GO:0031347	51/196	508/13298	Ifi204/Irf7/Ifi209/Ifi211/Mndal/Ifi205/Isg15/Ifi203/Samhd1/Zbp1/Gbp5/Parp14/Igtp/Tap1/Ifi206/Irgm1/Oas3/Ifi208/Nmi/Ifi35/Stat2/Klrk1/Trim30d/Fgl2/Casp4/Trafd1/Ddx58/Irf1/Dtx3l/Trim30a/Fcgr1/Stat1/Gbp4/Ifi207/Znfx1/Socs1/Il6/Parp9/Lgals9/Myd88/Acod1/Dhx58/Ctss/C3/Il27/Ctsc/Ilrun/Sbno2/Pml/Il15/Tnfrsf1a	6.81141	1.07644e-28	2.76938e-26	1
Macrophages	regulation of innate immune response	GO:0045088	34/196	194/13298	Ifi204/Irf7/Ifi209/Ifi211/Mndal/Ifi205/Isg15/Ifi203/Samhd1/Zbp1/Gbp5/Parp14/Igtp/Tap1/Ifi206/Irgm1/Oas3/Ifi208/Nmi/Ifi35/Stat2/Klrk1/Trim30d/Trafd1/Irf1/Trim30a/Ifi207/Znfx1/Socs1/Parp9/Lgals9/Acod1/Dhx58/C3	11.8907	3.73309e-27	8.80387e-25	1
Macrophages	regulation of immune response	GO:0050776	56/196	701/13298	Ifi204/Irf7/Ifi209/Ifi211/Mndal/Rsad2/Ifi205/Isg15/Ifi203/Samhd1/Ifih1/Zbp1/Gbp5/Oasl1/Parp14/Pnp/Igtp/Cd274/Tap1/Ifi206/Irgm1/Oas3/Ifi208/Nmi/Ifi35/Stat2/Phf11a/Klrk1/Trim30d/H2-T23/Themis2/Fgl2/Trafd1/Tapbp/Ddx58/Irf1/Trim30a/Fcgr1/Sppl2a/Ifi207/Znfx1/Socs1/Peli1/Il6/Parp9/Lgals9/Myd88/Acod1/Dhx58/Fcgr4/C3/Il27/Ptprc/Arid5a/Cfb/Il15	5.42001	1.69588e-26	3.69179e-24	1
Macrophages	positive regulation of response to external stimulus	GO:0032103	34/196	378/13298	Cxcl10/Ifi204/Irf7/Ifi209/Ifi211/Mndal/Ifi205/Ifi203/Zbp1/Gbp5/Oasl1/Igtp/Ifi206/Irgm1/Ifi208/Nmi/Ifi35/Ccl2/Klrk1/Trim30d/Trim30a/Fcgr1/Ifi207/Znfx1/Il6/Parp9/Lgals9/Acod1/Dhx58/Ccl7/Ctss/C3/Ctsc/Tnfrsf1a	6.10263	1.32776e-17	1.78931e-15	1
Macrophages	regulation of cytokine production	GO:0001817	43/196	632/13298	Ifi204/Irf7/Ifi211/Mndal/Rsad2/Ifi205/Isg15/Ifih1/Gbp5/Pnp/Tspo/Cd274/Ifi206/Oas3/Nmi/Ccl2/Klrk1/Casp4/Oas2/Ddx58/Irf1/Bst2/Trim30a/Stat1/Gbp4/Ifi207/Socs1/Peli1/Ccl4/Il6/Lgals9/Myd88/Acod1/Dhx58/C3/Il27/Ptprc/Arid5a/Ilrun/Pml/Hif1a/Il15/Tnfrsf1a	4.61617	1.45869e-17	1.8764e-15	1
Macrophages	cytokine production	GO:0001816	44/196	690/13298	Ifi204/Irf7/Ifi211/Mndal/Rsad2/Ifi205/Isg15/Ifih1/Gbp5/Pnp/Tspo/Cd274/Ifi206/Oas3/Nmi/Ccl2/Klrk1/Casp4/Oas2/Ddx58/Irf1/Bst2/Trim30a/Stat1/Gbp4/Ifi207/Socs1/Peli1/Ccl4/Il6/Lgals9/Myd88/Acod1/Dhx58/Usp25/C3/Il27/Ptprc/Arid5a/Ilrun/Pml/Hif1a/Il15/Tnfrsf1a	4.32647	6.51679e-17	7.37701e-15	1
Macrophages	negative regulation of immune system process	GO:0002683	23/196	365/13298	Ifi204/Isg15/Samhd1/Parp14/Cd274/Slfn1/Tap1/Ifi206/Oas3/Nmi/Stat2/Ccl2/Fgl2/Trafd1/Irf1/Bst2/Ifi207/Socs1/Peli1/Lgals9/Acod1/Dhx58/Ptprc	4.27529	4.27189e-09	2.04906e-07	1
Macrophages	immune effector process	GO:0002252	26/196	510/13298	Irf7/Rsad2/Pnp/Tap1/Nmi/Ifi35/Ccl2/Klrk1/H2-T23/Fgl2/Ddx58/Irf1/Bst2/Fcgr1/Il6/Lgals9/Myd88/Stx11/Dhx58/C3/Il27/Ptprc/Arid5a/Ctsc/Sbno2/Cfb	3.45886	3.19547e-08	1.34973e-06	1
Macrophages	cell killing	GO:0001906	14/196	149/13298	Cxcl9/Cxcl10/Pnp/Tap1/Ccl2/Klrk1/H2-T23/Fcgr1/Lgals9/Myd88/Stx11/C3/Ptprc/Ctsc	6.37488	4.08053e-08	1.67932e-06	1
Macrophages	antigen processing and presentation	GO:0019882	11/196	95/13298	Tap1/H2-T23/Fgl2/Tapbp/Psme1/Psmb8/Fcgr1/Psme2/Ctss/Fcgr4/Psmb9	7.85596	1.42997e-07	5.39574e-06	1
Macrophages	negative regulation of response to external stimulus	GO:0032102	18/196	294/13298	Ifi204/Isg15/Samhd1/Parp14/Tap1/Ifi206/Oas3/Nmi/Stat2/Ccl2/Fgl2/Trafd1/Ifi207/Lgals9/Acod1/Dhx58/Ilrun/Tnfrsf1a	4.15389	3.48972e-07	1.23449e-05	1
Macrophages	leukocyte mediated cytotoxicity	GO:0001909	11/196	107/13298	Pnp/Tap1/Ccl2/Klrk1/H2-T23/Fcgr1/Lgals9/Myd88/Stx11/Ptprc/Ctsc	6.97492	4.86573e-07	1.63929e-05	1
Macrophages	adaptive immune response based on somatic recombination of immune receptors built from immunoglobulin superfamily domains	GO:0002460	16/196	286/13298	Irf7/Rsad2/Pnp/Cd274/H2-T23/Fgl2/Irf1/Fcgr1/Il6/Myd88/Stx11/C3/Il27/Ptprc/Arid5a/Ctsc	3.79563	5.16013e-06	0.000137766	1
T cells	innate immune response	GO:0045087	82/190	606/14276	Ifit1/Ifit3/Ifi203/Isg15/Rsad2/Bst2/Gbp2/Igtp/Samhd1/Gbp4/Zbp1/Ccl2/Iigp1/Isg20/Mndal/Irf7/Trim30a/Parp14/Gbp7/Ifitm3/Lgals9/Ifi206/Irgm1/Dtx3l/Oasl2/Eif2ak2/Ubd/Gbp5/Gbp6/Herc6/Stat1/Ifi209/Pml/Tap1/Gbp3/Stat2/Ifi204/Tgtp1/Ccl19/Irf1/Ccl7/Ifit2/Oasl1/Trim30d/Ifih1/Socs1/Ifi208/Cd47/Parp9/Cfb/Dhx58/Gbp9/Ifi35/Trafd1/Ifi211/Apobec3/Ddx58/Ifi205/Sp100/Oas3/Irf8/Ifi214/Irgm2/C3/Sp110/Arid5a/Mpeg1/Zn…	10.167	3.38627e-62	9.97258e-59	1
T cells	response to virus	GO:0009615	52/190	292/14276	Cxcl9/Cxcl10/Ifit1/Ifit3/Isg15/Rsad2/Bst2/Igtp/Samhd1/Gbp4/Zbp1/Isg20/Irf7/Trim30a/Gbp7/Ifit3b/Ifitm3/Lgals9/Ifi206/Irgm1/Dtx3l/Oasl2/Eif2ak2/Rtp4/Stat1/Pml/Stat2/Slfn8/Ifi204/Tgtp1/Ifi27l2a/Ccl19/Irf1/Ifit2/Oasl1/Trim30d/Ifit1bl1/Ifih1/Ddx60/Parp9/Dhx58/Hif1a/Apobec3/Ddx58/Oas3/Il6/Znfx1/Nmi/Oas2/Ifi207/Il33/Trim25	13.3805	2.1659e-44	3.18928e-41	1
T cells	response to interferon-beta	GO:0035456	31/190	57/14276	Ifit1/Ifit3/Ifi47/Ifi203/Bst2/Gbp2/Igtp/Iigp1/Mndal/Gbp7/Ifitm3/Ifi206/Irgm1/Xaf1/Gbp6/Stat1/Ifi209/Gbp3/Ifi204/Tgtp1/Irf1/Tgtp2/Ifi208/Ifi211/Ifi213/Ifi205/Ifi214/Irgm2/Gm4951/F830016B08Rik/Ifi207	40.8639	5.03686e-44	4.94451e-41	1
T cells	cellular response to interferon-beta	GO:0035458	28/190	49/14276	Ifit1/Ifit3/Ifi47/Ifi203/Gbp2/Igtp/Iigp1/Mndal/Gbp7/Ifi206/Irgm1/Gbp6/Stat1/Ifi209/Gbp3/Ifi204/Tgtp1/Irf1/Tgtp2/Ifi208/Ifi211/Ifi213/Ifi205/Ifi214/Irgm2/Gm4951/F830016B08Rik/Ifi207	42.9353	1.17356e-40	8.64036e-38	1
T cells	regulation of response to biotic stimulus	GO:0002831	46/190	320/14276	Ifi203/Isg15/Igtp/Samhd1/Gbp4/Zbp1/Mndal/Irf7/Trim30a/Parp14/Lgals9/Cd274/Ifi206/Irgm1/Dtx3l/Gbp5/Stat1/Ifi209/Pml/Tap1/Stat2/Ifi204/Irf1/Oasl1/Trim30d/Ddx60/Socs1/Ifi208/Parp9/Dhx58/Ifi35/Trafd1/Ifi211/Apobec3/Ddx58/Ifi205/Oas3/Ifi214/C3/Znfx1/Nmi/Serping1/Casp8/Serpinb9/Ifi207/Serpinb1a	10.8009	9.68571e-35	3.56555e-32	1
T cells	regulation of innate immune response	GO:0045088	37/190	208/14276	Ifi203/Isg15/Igtp/Samhd1/Zbp1/Mndal/Irf7/Trim30a/Parp14/Lgals9/Ifi206/Irgm1/Gbp5/Ifi209/Tap1/Stat2/Ifi204/Irf1/Trim30d/Socs1/Ifi208/Parp9/Dhx58/Ifi35/Trafd1/Ifi211/Ifi205/Oas3/Ifi214/C3/Znfx1/Nmi/Serping1/Casp8/Serpinb9/Ifi207/Serpinb1a	13.3657	2.22773e-31	6.56065e-29	1
T cells	regulation of immune response	GO:0050776	59/190	720/14276	Ifi203/Isg15/Rsad2/Igtp/Samhd1/Zbp1/Mndal/Irf7/Trim30a/Parp14/Lgals9/Cd274/Ifi206/Irgm1/Tapbp/H2-T23/Gbp5/Ifi209/Tap1/Stat2/Ifi204/Ccl19/Irf1/Oasl1/Trim30d/Ifih1/Ddx60/Socs1/Ifi208/Cd47/Parp9/H2-Q4/Cfb/Dhx58/Ifi35/Trafd1/Ifi211/Ddx58/Ifi205/Oas3/Ifi214/C3/Il6/H2-T22/Arid5a/Znfx1/Phf11a/Nmi/Serping1/Nfkbiz/Casp8/Serpinb9/Pnp/Ifi207/C1ra/Serpinb1a/Il33/C2/Tifa	6.15705	4.96037e-31	1.32803e-28	1
T cells	regulation of defense response	GO:0031347	50/190	521/14276	Ifi203/Isg15/Igtp/Samhd1/Gbp4/Zbp1/Mndal/Irf7/Trim30a/Parp14/Lgals9/Ifi206/Irgm1/Dtx3l/Gbp5/Stat1/Ifi209/Pml/Tap1/Stat2/Ifi204/Irf1/Trim30d/Socs1/Ifi208/Cd47/Parp9/Dhx58/Ifi35/Trafd1/Ifi211/Apobec3/Ddx58/Ifi205/Oas3/Ifi214/Sbno2/C3/Il6/Znfx1/Nmi/Serping1/Nfkbiz/Casp8/Serpinb9/Ifi207/Serpinb1a/Ctss/Il33/Tnc	7.21083	2.84e-29	6.96984e-27	1
T cells	positive regulation of response to external stimulus	GO:0032103	37/190	381/14276	Cxcl10/Ifi203/Igtp/Zbp1/Ccl2/Mndal/Irf7/Trim30a/Lgals9/Ifi206/Irgm1/Gbp5/Ifi209/Ifi204/Ccl19/Ccl7/Oasl1/Trim30d/Ddx60/Ifi208/Cd47/Parp9/Dhx58/Ifi35/Ifi211/Ifi205/Ifi214/Thbs1/C3/Il6/Znfx1/Nmi/Nfkbiz/Ifi207/Ctss/Il33/Rarres2	7.29675	9.25277e-22	1.60291e-19	1
T cells	cytokine production	GO:0001816	43/190	697/14276	Isg15/Rsad2/Bst2/Gbp4/Ccl2/Mndal/Irf7/Trim30a/Lgals9/Cd274/Ifi206/Eif2ak2/Gbp5/Stat1/Tspo/Pml/Ifi204/Ccl19/Irf1/Gadd45g/Ifih1/Socs1/Cd47/Dhx58/Ifi211/Hif1a/Ddx58/Ifi205/Oas3/Irf8/Thbs1/C3/Il6/Arid5a/Nmi/Notch1/Usp25/Oas2/Casp8/Pnp/Ifi207/Serpinb1a/Il33	4.63541	1.22766e-17	1.44619e-15	1
T cells	regulation of cytokine production	GO:0001817	40/190	638/14276	Isg15/Rsad2/Bst2/Gbp4/Ccl2/Mndal/Irf7/Trim30a/Lgals9/Cd274/Ifi206/Eif2ak2/Gbp5/Stat1/Tspo/Pml/Ifi204/Ccl19/Irf1/Ifih1/Socs1/Cd47/Dhx58/Ifi211/Hif1a/Ddx58/Ifi205/Oas3/Irf8/Thbs1/C3/Il6/Arid5a/Nmi/Oas2/Casp8/Pnp/Ifi207/Serpinb1a/Il33	4.71077	1.18331e-16	1.24459e-14	1
T cells	immune effector process	GO:0002252	31/190	539/14276	Rsad2/Bst2/Ccl2/Irf7/Lgals9/H2-T23/Tap1/Ccl19/Irf1/Gadd45g/Ddx60/Cd47/H2-Q4/Cfb/Dhx58/Ifi35/Ddx58/Irf8/Sbno2/C3/Il6/H2-T22/Arid5a/Nmi/Serping1/Nfkbiz/Serpinb9/Pnp/C1ra/Il33/C2	4.32141	4.86272e-12	3.76861e-10	1
T cells	negative regulation of immune system process	GO:0002683	24/190	381/14276	Isg15/Bst2/Samhd1/Ccl2/Parp14/Lgals9/Cd274/Ifi206/Tap1/Stat2/Ifi204/Irf1/Socs1/Cd47/Dhx58/Trafd1/Oas3/Thbs1/Slfn1/Nmi/Serping1/Serpinb9/Ifi207/Il33	4.73303	2.50788e-10	1.60559e-08	1
T cells	adaptive immune response based on somatic recombination of immune receptors built from immunoglobulin superfamily domains	GO:0002460	20/190	299/14276	Rsad2/Irf7/Cd274/H2-T23/Ccl19/Irf1/Gadd45g/H2-Q4/C3/Il6/H2-T22/Arid5a/Notch1/Serping1/Nfkbiz/Serpinb9/Pnp/C1ra/Il33/C2	5.02588	3.10846e-09	1.50072e-07	1
T cells	antigen processing and presentation	GO:0019882	12/190	94/14276	Tapbp/H2-T23/Tap1/Ccl19/Psme1/Psmb8/H2-Q4/Psme2/Thbs1/Psmb9/H2-T22/Ctss	9.59194	4.02081e-09	1.87957e-07	1
T cells	negative regulation of response to external stimulus	GO:0032102	18/190	303/14276	Isg15/Samhd1/Ccl2/Parp14/Lgals9/Ifi206/Tap1/Stat2/Ifi204/Dhx58/Trafd1/Oas3/Thbs1/Nmi/Notch1/Serping1/Serpinb9/Ifi207	4.46357	1.21736e-07	4.16876e-06	1
T cells	cell killing	GO:0001906	12/190	162/14276	Cxcl9/Cxcl10/Ccl2/Lgals9/H2-T23/Tap1/Ccl19/H2-Q4/C3/H2-T22/Serpinb9/Pnp	5.56569	1.72259e-06	5.12426e-05	1
unassigned-LEC	defense response to other organism	GO:0098542	13/16	694/11534	Cxcl9/Ifitm3/Cxcl10/Isg15/Iigp1/C3/Ccl2/Bst2/Ubd/Ccl7/Gbp2/Irf7/Ifi203	13.5034	5.75997e-14	4.14718e-11	1
unassigned-LEC	response to cytokine	GO:0034097	12/16	683/11534	Cxcl9/Ifitm3/Cxcl10/Isg15/Iigp1/Ccl2/Bst2/Ubd/Ccl7/Gbp2/Irf7/Ifi203	12.6654	2.47566e-12	8.91239e-10	1
unassigned-LEC	cellular response to cytokine stimulus	GO:0071345	10/16	611/11534	Cxcl9/Ifitm3/Cxcl10/Isg15/Iigp1/Ccl2/Ccl7/Gbp2/Irf7/Ifi203	11.7983	9.71007e-10	1.74781e-07	1
cLEC	negative regulation of viral process	GO:0048525	15/196	88/13531	Rsad2/Isg15/Oasl2/Trim30a/Bst2/Isg20/Ifi204/Sp100/Ifih1/Oasl1/Ifi207/Znfx1/Trim30d/Eif2ak2/Oas2	11.7675	1.90252e-12	2.72579e-10	2
cLEC	viral genome replication	GO:0019079	13/196	110/13531	Rsad2/Isg15/Oasl2/Bst2/Isg20/Ifi204/Ifih1/Oasl1/Ifi207/Znfx1/Larp1/Eif2ak2/Oas2	8.15877	6.43433e-09	5.79457e-07	2
cLEC	regulation of endopeptidase activity	GO:0052548	15/196	262/13531	Thbs1/Serping1/Xdh/Cflar/Ifi204/Psme1/Serpinb6b/Ifi207/Plaur/Psmb8/Serpina3f/Timp1/Psme2/Pml/Psmb9	3.95243	6.33782e-06	0.000322998	2
cLEC	cellular response to biotic stimulus	GO:0071216	12/196	188/13531	Cxcl9/Ccl2/Cxcl10/Gbp2/Cd274/Trim30a/Cmpk2/Irgm1/Igtp/Gbp6/Trim30d/Litaf	4.40653	1.87457e-05	0.000777454	2
cLEC	regulation of hydrolase activity	GO:0051336	26/196	749/13531	Ccl2/Ccl7/Thbs1/Oasl2/Rhoc/Serping1/Xdh/Cflar/Ifi204/S1pr1/Psme1/Oasl1/Serpinb6b/Vcan/Ifi207/Plaur/Psmb8/Serpina3f/Timp1/Slc39a14/Psme2/Fgfr1/Wnk1/Pml/Oas2/Psmb9	2.39643	3.03184e-05	0.0011798	2
cLEC	response to lipid	GO:0033993	21/196	536/13531	Cxcl9/Ccl2/Cxcl10/Gbp2/Cd274/Trim30a/Cmpk2/Adm/Irgm1/Igtp/Cflar/Lgals9/Sp100/Msn/Sfrp1/Daxx/Gbp6/Trim30d/Litaf/Eif2ak2/Tead1	2.70476	3.34869e-05	0.0012717	2
cLEC	pattern recognition receptor signaling pathway	GO:0002221	10/196	141/13531	Rsad2/Irf7/Trim30a/Irgm1/Igtp/Lgals9/Rtn4/Ifih1/Oasl1/Ifi35	4.89615	3.85669e-05	0.00143015	2
cLEC	cellular response to lipid	GO:0071396	16/196	385/13531	Cxcl9/Ccl2/Cxcl10/Gbp2/Cd274/Trim30a/Cmpk2/Irgm1/Igtp/Msn/Sfrp1/Daxx/Gbp6/Trim30d/Litaf/Tead1	2.86902	0.000153971	0.00414802	2
cLEC	positive regulation of apoptotic process	GO:0043065	19/196	514/13531	Ccl2/Thbs1/Cd274/Tspo/Zbp1/Adm/Ubd/Ifit2/Akap12/Hif1a/Sfrp1/Degs1/Daxx/Sp110/Tnfrsf12a/Atf4/Eif5a/Eif2ak2/Pml	2.5519	0.000172189	0.0045683	2
cLEC	inflammatory response	GO:0006954	19/196	536/13531	Cxcl9/Ccl2/Cxcl10/Ccl7/Thbs1/Gbp5/Zbp1/Lgals9/Rtn4/Cd47/Tnc/Ifi35/Hif1a/Cdh5/Apod/Timp1/Sema7a/Nampt/Fgfr1	2.44716	0.000292917	0.00699449	2
cLEC	negative regulation of hydrolase activity	GO:0051346	11/196	238/13531	Thbs1/Serping1/Cflar/Ifi204/Serpinb6b/Ifi207/Plaur/Serpina3f/Timp1/Slc39a14/Wnk1	3.19073	0.000704353	0.0131368	2
Collecting	cellular response to lipopolysaccharide	GO:0071222	15/118	148/13310	Cxcl9/Cxcl10/Cd274/Gbp2/Ccl2/Gbp6/Cmpk2/Igtp/Irf8/B2m/Irgm1/Stat1/Trim30a/Il6/Cxcl13	11.4321	3.25228e-12	2.7958e-10	2
Collecting	negative regulation of viral process	GO:0048525	12/118	87/13310	Rsad2/Isg15/Oasl2/Bst2/Sp100/Ifi204/Isg20/Ifih1/Oasl1/Stat1/Trim30a/Znfx1	15.5582	1.35362e-11	9.87319e-10	2
Collecting	cellular response to biotic stimulus	GO:0071216	15/118	177/13310	Cxcl9/Cxcl10/Cd274/Gbp2/Ccl2/Gbp6/Cmpk2/Igtp/Irf8/B2m/Irgm1/Stat1/Trim30a/Il6/Cxcl13	9.55903	4.3575e-11	2.99672e-09	2
Collecting	regulation of response to cytokine stimulus	GO:0060759	12/118	126/13310	Isg15/Parp14/Igtp/Irf7/Zbp1/Samhd1/Irgm1/Nlrc5/Ifih1/Csf1/Socs1/Il6	10.7425	1.11334e-09	6.38053e-08	2
Collecting	cellular response to lipid	GO:0071396	17/118	368/13310	Cxcl9/Cxcl10/Cd274/Gbp2/Ccl2/Gbp6/Cmpk2/Igtp/Irf8/B2m/Sfrp1/Irgm1/Stat1/Trim30a/Daxx/Il6/Cxcl13	5.21071	2.44502e-08	1.08985e-06	2
Collecting	regulation of endopeptidase activity	GO:0052548	14/118	259/13310	Serping1/Thbs1/Xdh/Ifi204/Psmb8/Serpina3f/Psmb9/Psme2/Psme1/Stat1/Timp1/Il6/Tnfsf10/Cycs	6.09711	6.75851e-08	2.85399e-06	2
Collecting	humoral immune response	GO:0006959	10/118	115/13310	Cxcl9/Cxcl10/Serping1/Ccl19/B2m/C2/C1ra/Cfb/C3/Cxcl13	9.8084	6.96139e-08	2.88898e-06	2
Collecting	regulation of hydrolase activity	GO:0051336	23/118	732/13310	Ccl2/Ccl7/Serping1/Thbs1/Oasl2/Xdh/Ifi204/Vcan/Ccl19/Rhoc/Psmb8/Serpina3f/Psmb9/Oasl1/Psme2/Psme1/Stat1/Timp1/Il6/Cxcl13/Cd200/Tnfsf10/Cycs	3.54416	9.25577e-08	3.60926e-06	2
Collecting	inflammatory response	GO:0006954	19/118	508/13310	Cxcl9/Cxcl10/Ccl2/Ccl7/Thbs1/Gbp5/Zbp1/Ccl19/Nampt/Apod/Lgals9/Ifi35/Sema7a/Csf1/Timp1/C3/Il6/Cxcl13/Cd200	4.21877	9.95039e-08	3.68471e-06	2
Collecting	response to lipid	GO:0033993	19/118	517/13310	Cxcl9/Cxcl10/Cd274/Gbp2/Ccl2/Gbp6/Cmpk2/Igtp/Irf8/Sp100/B2m/Sfrp1/Irgm1/Lgals9/Stat1/Trim30a/Daxx/Il6/Cxcl13	4.14533	1.30889e-07	4.70222e-06	2
Collecting	pattern recognition receptor signaling pathway	GO:0002221	10/118	138/13310	Rsad2/Igtp/Irf7/Irgm1/Irf1/Lgals9/Ifih1/Oasl1/Ifi35/Trim30a	8.17367	3.89331e-07	1.23305e-05	2
Collecting	negative regulation of cell population proliferation	GO:0008285	19/118	561/13310	Cd274/Ccl2/Thbs1/Ifit3b/Xdh/Ifit3/Tspo/B2m/Sfrp1/Apod/Slfn2/Irf1/Lgals9/H2-Ab1/Ifi35/Stat1/Zfas1/Il6/Cd200	3.82021	4.60386e-07	1.4207e-05	2
Collecting	negative regulation of transport	GO:0051051	12/118	372/13310	Rsad2/Gbp4/Thbs1/Txn1/Sp100/Tspo/Sfrp1/Apod/Atf4/Lgals9/Il6/Cd200	3.6386	0.000113008	0.00136688	2
Collecting	positive regulation of hydrolase activity	GO:0051345	13/118	443/13310	Ccl2/Ccl7/Xdh/Ifi204/Ccl19/Rhoc/Psme2/Psme1/Stat1/Cxcl13/Cd200/Tnfsf10/Cycs	3.31006	0.000149512	0.00172189	2
Collecting	immune response-regulating signaling pathway	GO:0002764	10/118	284/13310	Rsad2/Igtp/Irf7/Irgm1/Irf1/Lgals9/Ifih1/Oasl1/Ifi35/Trim30a	3.97171	0.000214045	0.00230003	2
Collecting	positive regulation of cell death	GO:0010942	14/118	565/13310	Ubd/Cd274/Ccl2/Ifit2/Thbs1/Zbp1/Tspo/Sfrp1/Atf4/Irf1/Sp110/Daxx/Il6/Tnfsf10	2.79496	0.000469735	0.00428277	2
Collecting	regulation of transferase activity	GO:0051338	14/118	678/13310	Thbs1/Igtp/Ccl19/Sfrp1/Irgm1/Aida/Nlrc5/Csf1/Wars/Dtx3l/Socs1/Daxx/Il6/Cd200	2.32913	0.00267439	0.0186587	2
Collecting	positive regulation of phosphorylation	GO:0042327	13/118	628/13310	Parp14/Thbs1/Igtp/Txn1/Ccl19/Irgm1/Lgals9/Sema7a/Csf1/Socs1/Daxx/C3/Il6	2.33496	0.00372121	0.0241427	2
Collecting	positive regulation of cell differentiation	GO:0045597	14/118	729/13310	Cxcl9/Isg15/Pnp/Ifi204/Ccl19/Tspo/Sfrp1/Irf1/Lgals9/Stat1/Sema7a/Csf1/Socs1/Il6	2.16619	0.00509966	0.0303083	2
Collecting	negative regulation of catalytic activity	GO:0043086	10/118	477/13310	Serping1/Thbs1/Ifi204/Sfrp1/Serpina3f/Aida/Wars/Timp1/Dtx3l/Il6	2.36471	0.00982781	0.0490147	2
fLEC	negative regulation of viral genome replication	GO:0045071	16/194	50/13696	Ifi204/Rsad2/Isg15/Ifitm3/Bst2/Ifi207/Isg20/Ifi206/Znfx1/Oasl2/Ccl5/Ifih1/Oasl1/Adar/Oas2/Eif2ak2	22.5913	4.54269e-18	7.87489e-16	2
fLEC	viral genome replication	GO:0019079	16/194	112/13696	Ifi204/Rsad2/Isg15/Ifitm3/Bst2/Ifi207/Isg20/Ifi206/Znfx1/Oasl2/Ccl5/Ifih1/Oasl1/Adar/Oas2/Eif2ak2	10.0854	4.08504e-12	3.54077e-10	2
fLEC	cellular response to lipopolysaccharide	GO:0071222	15/194	158/13696	Gbp2/Ccl2/Cxcl9/Igtp/Cmpk2/Cxcl10/Cd274/Irf8/Irgm1/Stat1/Gbp6/Ccl5/Trim30a/Litaf/Chmp5	6.70234	6.73617e-09	4.27006e-07	2
fLEC	regulation of response to cytokine stimulus	GO:0060759	13/194	126/13696	Igtp/Isg15/Samhd1/Irf7/Zbp1/Irgm1/Parp14/Hif1a/Ifih1/Adar/Nlrc5/Parp9/Socs1	7.28391	2.60301e-08	1.3226e-06	2
fLEC	cellular response to biotic stimulus	GO:0071216	15/194	188/13696	Gbp2/Ccl2/Cxcl9/Igtp/Cmpk2/Cxcl10/Cd274/Irf8/Irgm1/Stat1/Gbp6/Ccl5/Trim30a/Litaf/Chmp5	5.63281	7.05667e-08	3.19939e-06	2
fLEC	regulation of hydrolase activity	GO:0051336	30/194	750/13696	Ifi204/Ccl2/Serping1/Cd200/Tmbim6/Ifi207/Ccl7/S1pr1/Grn/Svbp/Plaur/Rhoc/Xdh/Vcan/Ifi206/Stat1/Oasl2/F11r/Tnfsf10/Ccl5/Cycs/Psme1/Oasl1/Psmb9/Wnk1/Ccl4/Ccl19/Thbs1/S100a10/Oas2	2.82392	2.33197e-07	9.81759e-06	2
fLEC	inflammatory response	GO:0006954	24/194	532/13696	Ccl2/Cxcl9/Cdh5/Cd47/Ctla2a/Cd200/Cxcl10/Gbp5/Ccl7/Grn/Nupr1/Zbp1/Lgals9/Ccl5/Hif1a/Olr1/Nampt/Casp4/Tnc/Ccl4/Ccl19/Thbs1/Tlr3/Il27	3.18487	5.15537e-07	1.9731e-05	2
fLEC	positive regulation of hydrolase activity	GO:0051345	19/194	454/13696	Ifi204/Ccl2/Cd200/Ifi207/Ccl7/S1pr1/Grn/Rhoc/Xdh/Ifi206/Stat1/F11r/Tnfsf10/Ccl5/Cycs/Psme1/Ccl4/Ccl19/S100a10	2.95454	2.45011e-05	0.000687663	2
fLEC	response to lipid	GO:0033993	21/194	542/13696	Gbp2/Ccl2/Cxcl9/Igtp/Cmpk2/Cxcl10/Grn/Cd274/Lgals9/Irf8/Irgm1/Sfrp1/Stat1/Msn/Gbp6/Ccl5/Trim30a/Sp100/Litaf/Eif2ak2/Chmp5	2.73534	2.83631e-05	0.000766844	2
fLEC	cellular response to lipid	GO:0071396	17/194	387/13696	Gbp2/Ccl2/Cxcl9/Igtp/Cmpk2/Cxcl10/Cd274/Irf8/Irgm1/Sfrp1/Stat1/Msn/Gbp6/Ccl5/Trim30a/Litaf/Chmp5	3.1012	3.649e-05	0.000951647	2
fLEC	regulation of peptidase activity	GO:0052547	14/194	297/13696	Ifi204/Serping1/Ifi207/Grn/Svbp/Plaur/Xdh/Ifi206/Stat1/Tnfsf10/Cycs/Psme1/Psmb9/Thbs1	3.32785	8.61069e-05	0.00195198	2
fLEC	regulation of binding	GO:0051098	15/194	343/13696	Ifi204/Txn1/Tmbim6/Ifi207/Ifit2/Lgals9/Plaur/Ifi206/Sp100/Cycs/Lhx2/Anxa2/Dtx3l/S100a10/Parp9	3.08737	0.000111483	0.00243364	2
fLEC	positive regulation of apoptotic process	GO:0043065	19/194	521/13696	Ccl2/Tspo/Ifit2/Grn/Nupr1/Cd274/Zbp1/Sfrp1/Tgm2/Ecscr/Tnfsf10/Ccl5/Degs1/Hif1a/Tnfrsf12a/Ubd/Akap12/Thbs1/Eif2ak2	2.57459	0.000153549	0.00309937	2
fLEC	myeloid cell differentiation	GO:0030099	14/194	351/13696	Ifi204/Isg15/Ifi207/Irf8/Sfrp1/Ifi206/Stat1/Ccl5/Hif1a/Batf2/Adar/Ubd/Ccl19/Snx10	2.81587	0.000481338	0.00742671	2
fLEC	regulation of protein-containing complex assembly	GO:0043254	14/194	372/13696	Igtp/Cdh5/Isg15/Gbp5/Tmsb10/Irgm1/Rhoc/Tmsb4x/Msn/Trim30a/Lamp2/Aida/Arpc3/Eif2ak2	2.65691	0.00085087	0.0115554	2
fLEC	negative regulation of catalytic activity	GO:0043086	16/194	485/13696	Ifi204/Serping1/Tmbim6/Ifi207/Grn/Plaur/Sfrp1/Ifi206/F11r/Aida/Adar/Wnk1/Gla/Dtx3l/Thbs1/Parp9	2.329	0.0014853	0.0179393	2
fLEC	positive regulation of cell differentiation	GO:0045597	21/194	749/13696	Ifi204/Tspo/Cxcl9/Cdh5/Isg15/Lgals9/Pnp/Sfrp1/Tmsb4x/Tgm2/Glipr2/Stat1/Clic1/F11r/Ccl5/Hif1a/Tnfrsf12a/Tent5a/Ccl19/S100a10/Socs1	1.97938	0.00217009	0.0232555	2
fLEC	autophagy	GO:0006914	14/194	422/13696	Tspo/Igtp/Iigp1/Tmbim6/Nupr1/Irf8/Irgm1/Trim30a/Hif1a/Chmp4b/Lamp2/Rnf213/Nampt/Chmp5	2.34211	0.00276842	0.0285263	2
fLEC	process utilizing autophagic mechanism	GO:0061919	14/194	422/13696	Tspo/Igtp/Iigp1/Tmbim6/Nupr1/Irf8/Irgm1/Trim30a/Hif1a/Chmp4b/Lamp2/Rnf213/Nampt/Chmp5	2.34211	0.00276842	0.0285263	2
fLEC	cellular protein catabolic process	GO:0044257	20/194	726/13696	Isg15/Ctla2a/Usp18/Grn/Nupr1/Ecscr/Msn/Herc6/Psme1/Chmp4b/Anxa2/Lamp2/Rnf213/Rnf114/Psmb9/Ctla2b/Ubd/Dtx3l/Usp25/Chmp5	1.94485	0.00337465	0.0338269	2
tzLEC	negative regulation of viral process	GO:0048525	13/102	82/10793	Isg15/Bst2/Rsad2/Ifitm3/Ifi204/Ifi207/Sp100/Trim56/Trim30a/Stat1/Trim25/Oasl2/Oasl1	16.7753	5.70144e-13	5.98936e-11	2
tzLEC	viral process	GO:0016032	14/102	276/10793	Isg15/Bst2/Rsad2/Ifitm3/Ifi204/Ifi207/Zbp1/Sp100/Trim56/Trim30a/Stat1/Trim25/Oasl2/Oasl1	5.36736	2.91766e-07	1.17885e-05	2
tzLEC	cellular response to lipopolysaccharide	GO:0071222	10/102	138/10793	Cxcl9/Ccl2/Cxcl10/Gbp2/Igtp/Cd274/Cmpk2/Trim30a/Stat1/Irgm1	7.66766	6.59632e-07	2.38946e-05	2
tzLEC	inflammatory response	GO:0006954	16/102	442/10793	Cxcl9/Ccl2/Cxcl10/Ccl7/Ctla2a/Cd200/Tnc/Cdh5/Lgals9/Zbp1/Cd47/Nupr1/Thbs1/Ccl4/Ccl19/Serpinb1a	3.83036	3.53128e-06	0.000105414	2
tzLEC	cellular response to biotic stimulus	GO:0071216	10/102	166/10793	Cxcl9/Ccl2/Cxcl10/Gbp2/Igtp/Cd274/Cmpk2/Trim30a/Stat1/Irgm1	6.37432	3.5618e-06	0.000105414	2
tzLEC	regulation of locomotion	GO:0040012	19/102	733/10793	Ccl2/Cxcl10/Bst2/Ccl7/Tmsb10/Clic4/Cd200/Cd274/Akap12/Msn/Cdh5/Lgals9/S100a11/Sp100/Cd47/Thbs1/Ccl19/S1pr1/Adamts1	2.74278	4.79783e-05	0.00107237	2
tzLEC	negative regulation of multicellular organismal process	GO:0051241	18/102	682/10793	Ccl2/Cxcl10/Bst2/Tspo/Gbp4/Cd200/Cd274/Lgals9/Sp100/Serping1/Thbs1/Trim30a/Stat1/Adamts1/Procr/Errfi1/Plac8/Serpinb1a	2.79274	6.19759e-05	0.00131527	2
tzLEC	regulation of hydrolase activity	GO:0051336	17/102	638/10793	Ccl2/Ccl7/Ifi204/Cd200/Xdh/Ifi207/Serping1/Vcan/Thbs1/Ccl4/S100a10/Stat1/Ccl19/S1pr1/Serpinb1a/Oasl2/Oasl1	2.81949	9.07577e-05	0.00185128	2
tzLEC	cellular response to lipid	GO:0071396	11/102	333/10793	Cxcl9/Ccl2/Cxcl10/Gbp2/Igtp/Cd274/Msn/Cmpk2/Trim30a/Stat1/Irgm1	3.49535	0.000296983	0.00507286	2
tzLEC	response to lipid	GO:0033993	13/102	454/10793	Cxcl9/Ccl2/Cxcl10/Gbp2/Igtp/Cd274/Msn/Lgals9/Sp100/Cmpk2/Trim30a/Stat1/Irgm1	3.02991	0.000333283	0.0053695	2
tzLEC	positive regulation of hydrolase activity	GO:0051345	11/102	394/10793	Ccl2/Ccl7/Ifi204/Cd200/Xdh/Ifi207/Ccl4/S100a10/Stat1/Ccl19/S1pr1	2.95419	0.00120418	0.0151496	2
tzLEC	cellular response to oxygen-containing compound	GO:1901701	16/102	741/10793	Cxcl9/Ccl2/Cxcl10/Ly6a/Gbp2/Ccl7/Igtp/Cd274/Msn/Txn1/Cmpk2/Thbs1/Ly6c1/Trim30a/Stat1/Irgm1	2.28478	0.00150585	0.0182878	2
Valve	negative regulation of viral process	GO:0048525	18/176	88/12409	Isg15/Bst2/Rsad2/Ifitm3/Trim30a/Oasl2/Isg20/Stat1/Ifih1/Ifi204/Znfx1/Oasl1/Sp100/Trim30d/Trim25/N4bp1/Eif2ak2/Ifi207	14.4216	2.29168e-16	3.58138e-14	2
Valve	viral process	GO:0016032	22/176	289/12409	Isg15/Bst2/Rsad2/Ifitm3/Zbp1/Trim30a/Oasl2/Isg20/Stat1/Ifih1/Ifi204/Znfx1/Oasl1/Sp100/Trim30d/Pml/Trim25/N4bp1/Eif2ak2/Larp1/Ifi207/Chmp4b	5.36721	1.22563e-10	8.40899e-09	2
Valve	regulation of response to cytokine stimulus	GO:0060759	14/176	120/12409	Isg15/Zbp1/Irf7/Igtp/Irgm1/Ifih1/Samhd1/Parp9/Csf1/Nlrc5/Parp14/Ddx58/Stat2/Socs1	8.22566	1.43778e-09	7.48979e-08	2
Valve	cellular response to biotic stimulus	GO:0071216	16/176	173/12409	Cxcl9/Cxcl10/Gbp2/B2m/Ccl2/Trim30a/Cd274/Igtp/Stat1/Gbp6/Irgm1/Cmpk2/Irf8/Mif/Ncl/Trim30d	6.52076	2.94648e-09	1.42904e-07	2
Valve	regulation of peptidase activity	GO:0052547	18/176	272/12409	Thbs1/Serping1/Psmb8/Stat1/Ifi204/Serpina3f/Xdh/Psme1/Psmb9/Psme2/Timp1/Tnfsf10/Cycs/Pml/Psma3/Ifi207/Grn/Serpinb9	4.66582	5.828e-08	2.17298e-06	2
Valve	regulation of endopeptidase activity	GO:0052548	17/176	242/12409	Thbs1/Serping1/Psmb8/Stat1/Ifi204/Serpina3f/Xdh/Psme1/Psmb9/Psme2/Timp1/Tnfsf10/Cycs/Pml/Psma3/Ifi207/Serpinb9	4.95288	5.8394e-08	2.17298e-06	2
Valve	response to lipid	GO:0033993	24/176	492/12409	Cxcl9/Cxcl10/Gbp2/B2m/Ccl2/Trim30a/Cd274/Igtp/Adm/Stat1/Gbp6/Irgm1/Sfrp1/Ranbp1/Cmpk2/Irf8/Mif/Daxx/Ncl/Sp100/Trim30d/Lgals9/Eif2ak2/Grn	3.4393	1.16173e-07	4.08493e-06	2
Valve	cellular response to lipid	GO:0071396	19/176	353/12409	Cxcl9/Cxcl10/Gbp2/B2m/Ccl2/Trim30a/Cd274/Igtp/Stat1/Gbp6/Irgm1/Sfrp1/Ranbp1/Cmpk2/Irf8/Mif/Daxx/Ncl/Trim30d	3.79492	6.18859e-07	1.83248e-05	2
Valve	regulation of hydrolase activity	GO:0051336	27/176	697/12409	Ccl2/Ccl7/Thbs1/Oasl2/Serping1/Psmb8/Stat1/Ifi204/Npm1/Serpina3f/Xdh/Vcan/Psme1/Psmb9/Oasl1/Psme2/Timp1/Tnfsf10/Cycs/Cd200/Pml/Slc39a14/Psma3/Ifi207/Grn/Serpinb9/Ccl19	2.73121	1.73948e-06	4.94259e-05	2
Valve	negative regulation of cell population proliferation	GO:0008285	21/176	530/12409	B2m/Tspo/Ccl2/Ifitm3/Thbs1/Cd274/Adm/Ifit3/Stat1/Sfrp1/Npm1/Xdh/Apod/Ifit3b/Cd200/Pml/Slfn2/Morc3/Lgals9/Eif2ak2/Zfas1	2.79362	1.96964e-05	0.000454146	2
Valve	positive regulation of peptidase activity	GO:0010952	10/176	141/12409	Stat1/Ifi204/Xdh/Psme1/Psme2/Tnfsf10/Cycs/Pml/Ifi207/Grn	5.0004	3.17615e-05	0.000661815	2
Valve	inflammatory response	GO:0006954	18/176	478/12409	Cxcl9/Cxcl10/Ccl2/Ccl7/Thbs1/Zbp1/Gbp5/Mif/Apod/Timp1/Nampt/Cd200/Csf1/Lgals9/Sema7a/Grn/Serpinb9/Ccl19	2.65503	0.000152011	0.00265595	2
Valve	positive regulation of apoptotic process	GO:0043065	18/176	482/12409	Tspo/Ccl2/Thbs1/Zbp1/Cd274/Adm/Ifit2/Sfrp1/Eif5a/Ubd/Daxx/Tnfsf10/Sp110/Tnfrsf12a/Pml/Eif2ak2/Grn/Degs1	2.63299	0.000168579	0.00287308	2
Valve	negative regulation of catalytic activity	GO:0043086	17/176	458/12409	Thbs1/Serping1/Sfrp1/Ifi204/Npm1/Serpina3f/Wars/Dtx3l/Parp9/Timp1/Aida/Pml/Parp3/Slc39a14/Ifi207/Grn/Serpinb9	2.61702	0.00027626	0.00434145	2
Valve	cellular protein catabolic process	GO:0044257	22/176	708/12409	Isg15/Usp18/Psmb8/Herc6/Ubd/Psme1/Dtx3l/Psmb9/Psmb10/Rnf213/Psme2/Pml/Trim25/Ube2l6/N4bp1/Psma3/Psma7/Rnf114/Rbx1/Sco1/Chmp4b/Grn	2.19085	0.000432969	0.00608971	2
Valve	proteolysis involved in cellular protein catabolic process	GO:0051603	21/176	660/12409	Isg15/Usp18/Psmb8/Herc6/Ubd/Psme1/Dtx3l/Psmb9/Psmb10/Rnf213/Psme2/Pml/Trim25/Ube2l6/N4bp1/Psma3/Psma7/Rnf114/Rbx1/Sco1/Chmp4b	2.24336	0.000431691	0.00608971	2
Valve	protein localization to nucleus	GO:0034504	12/176	274/12409	Gbp4/Npm1/Tor1aip1/Dtx3l/Apod/Parp9/Tor1aip2/Txn1/Sp100/Pml/Morc3/Kpna3	3.08784	0.000534371	0.00719227	2
Valve	positive regulation of hydrolase activity	GO:0051345	14/176	425/12409	Ccl2/Ccl7/Stat1/Ifi204/Xdh/Psme1/Psme2/Tnfsf10/Cycs/Cd200/Pml/Ifi207/Grn/Ccl19	2.32254	0.00293373	0.0287547	2
Valve	response to nitrogen compound	GO:1901698	19/176	688/12409	Tspo/Thbs1/Ly6a/Stat1/Sfrp1/Ifih1/Npm1/Serpina3f/Daxx/Txn1/Ccnd1/Trim25/Slc39a14/Ddx58/Larp1/Stat2/Sco1/Socs1/Ccl19	1.9471	0.00409449	0.0369434	2
Valve	regulation of transferase activity	GO:0051338	18/176	641/12409	Thbs1/Igtp/Irgm1/Sfrp1/Npm1/Wars/Mif/Dtx3l/Daxx/Aida/Ccnd1/Cd200/Pml/Csf1/Parp3/Nlrc5/Socs1/Ccl19	1.97988	0.00435977	0.0385661	2
Valve	positive regulation of protein kinase activity	GO:0045860	10/176	265/12409	Thbs1/Igtp/Irgm1/Npm1/Mif/Daxx/Ccnd1/Csf1/Socs1/Ccl19	2.66059	0.00453596	0.0398638	2
BEC	negative regulation of viral process	GO:0048525	20/194	95/16313	Ifitm3/Isg15/Bst2/Rsad2/Ifi204/Trim30a/Isg20/Ifi206/Oasl2/Oasl1/Ifi207/Stat1/Sp100/Znfx1/Ch25h/Eif2ak2/Ifih1/Trim30d/N4bp1/Parp10	17.7027	9.33287e-20	1.72192e-17	2
BEC	viral process	GO:0016032	23/194	321/16313	Ifitm3/Isg15/Bst2/Rsad2/Ifi204/Trim30a/Zbp1/Isg20/Ifi206/Oasl2/Oasl1/Ifi207/Stat1/Sp100/Znfx1/Ch25h/Eif2ak2/Ifih1/Trim30d/N4bp1/Pml/Chmp4b/Parp10	6.02497	5.2298e-12	4.5407e-10	2
BEC	regulation of response to cytokine stimulus	GO:0060759	15/194	138/16313	Isg15/Irf7/Igtp/Irgm1/Zbp1/Samhd1/Parp14/Il6/Parp9/Ifih1/Nlrc5/Hif1a/Ddx58/Stat2/Socs1	9.13996	9.46944e-11	7.16764e-09	2
BEC	cellular response to lipopolysaccharide	GO:0071222	16/194	176/16313	Cxcl9/Cxcl10/Gbp2/Cd274/Igtp/Gbp6/Irgm1/Trim30a/Cmpk2/Ccl2/Stat1/Jak2/Irf8/Il6/Trim30d/Litaf	7.64433	3.27072e-10	2.41379e-08	2
BEC	regulation of endopeptidase activity	GO:0052548	20/194	304/16313	Ifi204/Timp3/Ifi206/Psme1/Psmb8/Ifi207/Thbs1/Stat1/Jak2/Xdh/Serpina3f/Il6/Psme2/Cflar/Timp1/Serping1/Tnfsf10/Psmb9/Pml/Cycs	5.53208	6.26859e-10	4.30346e-08	2
BEC	cellular response to biotic stimulus	GO:0071216	16/194	208/16313	Cxcl9/Cxcl10/Gbp2/Cd274/Igtp/Gbp6/Irgm1/Trim30a/Cmpk2/Ccl2/Stat1/Jak2/Irf8/Il6/Trim30d/Litaf	6.46828	3.79829e-09	2.19854e-07	2
BEC	pattern recognition receptor signaling pathway	GO:0002221	13/194	166/16313	Rsad2/Irf7/Lgals9/Igtp/Irgm1/Trim30a/Oasl1/Ifih1/Ddx58/Irf1/Ifi35/Nmi/Dhx58	6.58518	9.35661e-08	4.06187e-06	2
BEC	positive regulation of endopeptidase activity	GO:0010950	12/194	159/16313	Ifi204/Ifi206/Psme1/Ifi207/Stat1/Jak2/Xdh/Psme2/Cflar/Tnfsf10/Pml/Cycs	6.34624	4.41537e-07	1.67105e-05	2
BEC	response to lipid	GO:0033993	23/194	614/16313	Cxcl9/Cxcl10/Gbp2/Cd274/Lgals9/Igtp/Gbp6/Irgm1/Trim30a/Cmpk2/Ccl2/Stat1/Jak2/Daxx/Irf8/Il6/Sp100/Msn/Cflar/Eif2ak2/Trim30d/Inhbb/Litaf	3.14986	1.14314e-06	3.97517e-05	2
BEC	cellular response to lipid	GO:0071396	19/194	436/16313	Cxcl9/Cxcl10/Gbp2/Cd274/Igtp/Gbp6/Irgm1/Trim30a/Cmpk2/Ccl2/Stat1/Jak2/Daxx/Irf8/Il6/Msn/Trim30d/Inhbb/Litaf	3.66437	1.15633e-06	3.97517e-05	2
BEC	negative regulation of endopeptidase activity	GO:0010951	10/194	144/16313	Ifi204/Timp3/Ifi206/Ifi207/Thbs1/Serpina3f/Il6/Cflar/Timp1/Serping1	5.83942	8.66588e-06	0.000224401	2
BEC	negative regulation of cell population proliferation	GO:0008285	22/194	659/16313	Ifitm3/Cd274/Lgals9/Ifit3/Tspo/Ccl2/Slfn2/Ifit3b/Thbs1/Stat1/Jak2/Cd200/Xdh/Il6/Zfas1/Eif2ak2/Il15/Irf1/Pml/Ifi35/Parp10/Nmi	2.80717	1.24687e-05	0.000294461	2
BEC	positive regulation of hydrolase activity	GO:0051345	18/194	506/16313	Ifi204/Ifi206/Psme1/Ccl2/Ifi207/Stat1/Jak2/Cd200/Xdh/Ccl7/Psme2/S1pr1/Cflar/Tnfsf10/Pml/Rhoc/Eif5/Cycs	2.99126	3.53805e-05	0.000730373	2
BEC	positive regulation of apoptotic process	GO:0043065	19/194	574/16313	Cd274/Tspo/Ifit2/Timp3/Zbp1/Ccl2/Tgm2/Thbs1/Jak2/Daxx/Ubd/Sp110/Il6/Eif2ak2/Hif1a/Inhbb/Tnfsf10/Pml/Ecscr	2.78339	5.65223e-05	0.00106184	2
BEC	myeloid cell differentiation	GO:0030099	15/194	395/16313	Isg15/Ifi204/Batf2/Ifi206/Ifi207/Stat1/Jak2/Ubd/Irf8/Snx10/Il15/Hif1a/Ptbp3/Pml/Actn1	3.1932	7.85554e-05	0.00140543	2
BEC	inflammatory response	GO:0006954	20/194	642/16313	Cxcl9/Cxcl10/Gbp5/Lgals9/Zbp1/Cd47/Ccl2/Thbs1/Jak2/Cd200/Nampt/Ccl7/Il6/Timp1/Hif1a/Casp4/Ifi35/Sema7a/Nmi/Il4ra	2.61955	8.27743e-05	0.00143735	2
BEC	regulation of cellular catabolic process	GO:0031329	21/194	746/16313	Iigp1/Igtp/Tspo/Irgm1/Timp3/Trim30a/Psme1/Dtx3l/Nampt/Il6/Psme2/Msn/Timp1/Trim30d/Hif1a/N4bp1/Pml/Chmp4b/Ecscr/Usp25/Rnf19b	2.36708	0.000223816	0.00345918	2
BEC	positive regulation of DNA-binding transcription factor activity	GO:0051091	10/194	250/16313	Trim30a/Jak2/Cd200/Il6/Sp100/Slco3a1/Cflar/Eif2ak2/Trim30d/Ddx58	3.36351	0.000836621	0.0103335	2
BEC	proteolysis involved in cellular protein catabolic process	GO:0051603	19/194	713/16313	Isg15/Usp18/Rnf213/Psme1/Dtx3l/Psmb8/Herc6/Ubd/Psme2/Ube2l6/N4bp1/Psmb9/Pml/Psmb10/Chmp4b/Ecscr/Usp25/Rnf19b/Ascc3	2.24076	0.000871114	0.0106261	2
BEC	regulation of protein catabolic process	GO:0042176	12/194	371/16313	Timp3/Trim30a/Psme1/Samd9l/Psme2/Msn/Timp1/N4bp1/Pml/Ecscr/Usp25/Rnf19b	2.71982	0.0016535	0.0174951	2
BEC	response to organic cyclic compound	GO:0014070	16/194	590/16313	Ifit3/Usp18/Ccl2/Tgm2/Stat1/Jak2/Daxx/Il6/Msn/Cflar/Eif2ak2/Fkbp1a/Ifih1/Inhbb/Ddx58/Socs1	2.28034	0.00186682	0.0191456	2
BEC	negative regulation of hydrolase activity	GO:0051346	10/194	282/16313	Ifi204/Timp3/Ifi206/Ifi207/Thbs1/Serpina3f/Il6/Cflar/Timp1/Serping1	2.98183	0.00205732	0.0205872	2
BEC	protein localization to nucleus	GO:0034504	10/194	297/16313	Gbp4/Dtx3l/Jak2/Il6/Sp100/Parp9/Tor1aip2/Txn1/Pml/Tor1aip1	2.83123	0.00299088	0.0273346	2
FRC	response to bacterium	GO:0009617	55/190	560/16721	Cxcl9/Cxcl10/Iigp1/Isg15/Gbp4/Gbp2/Ifi204/Ifi205/Ifi211/Igtp/Mndal/Gbp6/Gbp5/Ccl2/Irgm1/Mpeg1/Lgals9/Trim30a/Gbp7/Rnf213/Stat1/B2m/Serpina3f/Ifit3/Ly6a/Ifi44/Cd47/H2-K1/Plac8/Gbp3/Irgm2/Slfn2/Psmb9/Cd274/Mif/Ifit1/Adamts9/Axl/Eif2ak2/Usp18/Gbp9/Trim30d/Herc6/Irf8/Sp110/Tap2/Cmpk2/Il6/Jak2/Nod1/Mt2/Tnip1/AA467197/Gbp8/Tgtp1	8.64337	2.47607e-36	2.54458e-33	2
FRC	negative regulation of viral process	GO:0048525	17/190	95/16721	Bst2/Ifitm3/Isg15/Ifi204/Trim30a/Oasl2/Stat1/Ifi207/Rsad2/Ifih1/Sp100/Eif2ak2/Ifi206/Ly6e/Trim30d/Oasl1/Ptx3	15.7483	5.03884e-16	8.17618e-14	2
FRC	cellular response to lipopolysaccharide	GO:0071222	19/190	176/16721	Cxcl9/Cxcl10/Gbp2/Igtp/Gbp6/Ccl2/Irgm1/Trim30a/Stat1/B2m/Cd274/Mif/Axl/Trim30d/Irf8/Cmpk2/Il6/Jak2/Tnip1	9.50057	1.34459e-13	1.80233e-11	2
FRC	cellular response to biotic stimulus	GO:0071216	19/190	208/16721	Cxcl9/Cxcl10/Gbp2/Igtp/Gbp6/Ccl2/Irgm1/Trim30a/Stat1/B2m/Cd274/Mif/Axl/Trim30d/Irf8/Cmpk2/Il6/Jak2/Tnip1	8.03894	2.75394e-12	2.49717e-10	2
FRC	interleukin-1 production	GO:0032612	14/190	113/16721	Ifi204/Ifi205/Ifi211/Mndal/Gbp5/Lgals9/Ifi207/Ifi206/Il6/Jak2/S1pr3/Nod1/Casp4/Pml	10.9033	3.79507e-11	2.78576e-09	2
FRC	regulation of response to cytokine stimulus	GO:0060759	15/190	139/16721	Isg15/Igtp/Irf7/Irgm1/Zbp1/Samhd1/Parp14/Ifih1/Hif1a/Stat2/Axl/Parp9/Il6/Socs1/Ddx58	9.49697	5.56387e-11	3.8985e-09	2
FRC	viral process	GO:0016032	20/190	321/16721	Bst2/Ifitm3/Isg15/Ifi204/Zbp1/Trim30a/Oasl2/Stat1/Ifi207/Rsad2/Ifih1/Sp100/Axl/Eif2ak2/Ifi206/Ly6e/Trim30d/Oasl1/Ptx3/Pml	5.48319	7.35551e-10	4.62797e-08	2
FRC	pattern recognition receptor signaling pathway	GO:0002221	15/190	169/16721	Igtp/Irf7/Irgm1/Lgals9/Trim30a/Rsad2/Ifih1/Ifi35/Oasl1/Slc15a3/Irf1/Nmi/Nod1/Tnip1/Ddx58	7.81112	8.95025e-10	5.41051e-08	2
FRC	cellular response to lipid	GO:0071396	22/190	445/16721	Cxcl9/Cxcl10/Gbp2/Igtp/Gbp6/Ccl2/Irgm1/Trim30a/Stat1/B2m/Cd274/Mif/Axl/Trim30d/Irf8/Cmpk2/Il6/Jak2/Ranbp1/Tnip1/Sfrp1/Daxx	4.35082	7.43796e-09	3.88665e-07	2
FRC	regulation of endopeptidase activity	GO:0052548	18/190	304/16721	Ifi204/Timp1/Stat1/Ifi207/Psme1/Serpina3f/Psmb8/Xdh/Cycs/Psmb9/Cd44/Ifi206/Serping1/Il6/Jak2/Nod1/Serpina3g/Pml	5.21084	1.20785e-08	5.9108e-07	2
FRC	response to lipid	GO:0033993	25/190	625/16721	Cxcl9/Cxcl10/Gbp2/Igtp/Gbp6/Ccl2/Irgm1/Lgals9/Trim30a/Stat1/B2m/Sp100/Cd274/Mif/Axl/Eif2ak2/Trim30d/Irf8/Cmpk2/Il6/Jak2/Ranbp1/Tnip1/Sfrp1/Daxx	3.52021	4.50761e-08	1.98528e-06	2
FRC	negative regulation of cell population proliferation	GO:0008285	25/190	670/16721	Ifitm3/Sod2/Ccl2/Tspo/Lgals9/Stat1/B2m/Ifit3/Il33/Xdh/Sdc4/Slfn2/Cd274/Cd44/Eif2ak2/Ifi35/Npm1/Il6/Irf1/Jak2/Nmi/Apod/Zfas1/Sfrp1/Pml	3.28378	1.70581e-07	6.18707e-06	2
FRC	inflammatory response	GO:0006954	24/190	659/16721	Cxcl9/Cxcl10/Gbp5/Ccl2/Ccl7/Zbp1/Lgals9/Timp1/Nampt/Cd47/Il33/Hif1a/Mif/Cd44/Axl/Tnc/Ifi35/Il6/Jak2/Nmi/S1pr3/Apod/Tnip1/Casp4	3.20505	4.77313e-07	1.56399e-05	2
FRC	positive regulation of endopeptidase activity	GO:0010950	10/190	160/16721	Ifi204/Stat1/Ifi207/Psme1/Xdh/Cycs/Ifi206/Jak2/Nod1/Pml	5.50033	1.4753e-05	0.00031381	2
FRC	positive regulation of cell death	GO:0010942	21/190	653/16721	Sod2/Ccl2/Zbp1/Tspo/Ubd/Tgm2/Hif1a/Cd274/Cd44/Eif2ak2/Eif5a/Sp110/Il6/Irf1/Jak2/Nod1/Sfrp1/Pml/Mybbp1a/Ecscr/Daxx	2.83018	1.75542e-05	0.000363219	2
FRC	protein localization to nucleus	GO:0034504	13/190	302/16721	Gbp4/Txn1/Sp100/Tor1aip1/Dtx3l/Parp9/Npm1/Tor1aip2/Il6/Jak2/Apod/Ran/Pml	3.78831	4.29376e-05	0.000778687	2
FRC	positive regulation of DNA-binding transcription factor activity	GO:0051091	11/190	255/16721	Trim30a/Slco3a1/Sp100/Eif2ak2/Trim30d/Npm1/Il6/Jak2/Nod1/Ddx58/Plpp3	3.79631	0.000164765	0.00243048	2
FRC	regulation of cellular catabolic process	GO:0031329	20/190	750/16721	Iigp1/Igtp/Irgm1/Tspo/Trim30a/Timp1/Psme1/Nampt/Il33/Hif1a/Dtx3l/Rnf19b/Trim30d/Npm1/Il6/Nod1/Dram1/Pml/Hsp90aa1/Ecscr	2.34681	0.000353394	0.00461659	2
FRC	gland development	GO:0048732	13/190	388/16721	Sod2/Tgm2/Xdh/Hif1a/Cd44/Tnc/Ly6e/Il6/Jak2/Zfas1/Nme1/Sfrp1/Pml	2.94863	0.000506931	0.00603265	2
FRC	protein modification by small protein conjugation	GO:0032446	18/190	672/16721	Isg15/Gbp4/Tspo/Ubd/Trim30a/Rnf213/Ifih1/Hif1a/Dtx3l/Rnf19b/Uba52/Trim30d/Herc6/Npm1/Nmi/Ube2l6/Hsp90aa1/Daxx	2.35728	0.000667057	0.0074937	2
FRC	negative regulation of catalytic activity	GO:0043086	16/190	560/16721	Ifi204/Timp1/Ifi207/Serpina3f/Cd44/Dtx3l/Ifi206/Parp9/Serping1/Npm1/Wars/Ptx3/Il6/Serpina3g/Sfrp1/Pml	2.51444	0.000675204	0.00754223	2
FRC	positive regulation of phosphorylation	GO:0042327	19/190	749/16721	Txn1/Igtp/Irgm1/Lgals9/Parp14/Slco3a1/Sdc4/Mif/Cd44/Axl/Parp9/Npm1/Il6/Jak2/Socs1/Gfra1/Hsp90aa1/Plpp3/Daxx	2.23244	0.000907528	0.0093241	2
FRC	autophagy	GO:0006914	13/190	448/16721	Iigp1/Igtp/Irgm1/Tspo/Trim30a/Rnf213/Nampt/Hif1a/Trim30d/Irf8/Hk2/Nod1/Dram1	2.55372	0.0018726	0.0156456	2
FRC	process utilizing autophagic mechanism	GO:0061919	13/190	448/16721	Iigp1/Igtp/Irgm1/Tspo/Trim30a/Rnf213/Nampt/Hif1a/Trim30d/Irf8/Hk2/Nod1/Dram1	2.55372	0.0018726	0.0156456	2
FRC	positive regulation of catabolic process	GO:0009896	13/190	495/16721	Igtp/Irgm1/Trim30a/Il33/Hif1a/Sct/Dtx3l/Rnf19b/Trim30d/Il6/Nod1/Hsp90aa1/Ecscr	2.31125	0.00439255	0.0307778	2
FRC	negative regulation of transport	GO:0051051	12/190	449/16721	Gbp4/Txn1/Tspo/Lgals9/Rsad2/Cd47/Sp100/Sct/Il6/Apod/Sfrp1/Kcne4	2.35203	0.00534572	0.0357063	2
FRC	wound healing	GO:0042060	10/190	341/16721	Ccl2/Timp1/Sdc4/Hif1a/Cd44/Axl/Serping1/Il6/Jak2/Plpp3	2.5808	0.00571872	0.0371175	2
FRC	proteolysis involved in cellular protein catabolic process	GO:0051603	16/190	716/16721	Isg15/Ubd/Rnf213/Psme1/Psmb8/Il33/Psmb9/Psma7/Dtx3l/Usp18/Rnf19b/Uba52/Herc6/Ube2l6/Pml/Ecscr	1.9666	0.00773342	0.0457523	2
FRC	regulation of cellular response to stress	GO:0080135	15/190	658/16721	Txn1/Sod2/Pnp/Xdh/Hif1a/Mif/Cd44/Manf/Dtx3l/Eif2ak2/Parp9/Npm1/Nod1/Sfrp1/Pml	2.0062	0.00824653	0.0477896	2
PvC	negative regulation of viral process	GO:0048525	20/191	94/16041	Ifi204/Isg15/Bst2/Ifitm3/Rsad2/Ifi207/Oasl2/Trim30a/Ifi206/Ifih1/Sp100/Oasl1/Stat1/Eif2ak2/Trim30d/Ly6e/Trim25/Ch25h/Znfx1/Ptx3	17.869	7.50885e-20	1.56484e-17	2
PvC	viral process	GO:0016032	24/191	317/16041	Ifi204/Isg15/Bst2/Ifitm3/Rsad2/Ifi207/Zbp1/Oasl2/Trim30a/Ifi206/Ifih1/Sp100/Oasl1/Axl/Stat1/Eif2ak2/Chmp4b/Trim30d/Ly6e/Trim25/Ch25h/Znfx1/Ptx3/Pml	6.35843	5.35163e-13	6.196e-11	2
PvC	cellular response to lipopolysaccharide	GO:0071222	17/191	175/16041	Cxcl9/Gbp2/Cxcl10/Gbp6/Igtp/Trim30a/B2m/Irgm1/Cd274/Il6/Axl/Cmpk2/Jak2/Stat1/Irf8/Trim30d/Ccl2	8.15847	3.1402e-11	2.65304e-09	2
PvC	cellular response to biotic stimulus	GO:0071216	18/191	207/16041	Cxcl9/Gbp2/Cxcl10/Gbp6/Igtp/Trim30a/B2m/Irgm1/Cd274/Il6/Axl/Cmpk2/Jak2/Stat1/Irf8/Trim30d/Hspa5/Ccl2	7.30298	5.17648e-11	4.14915e-09	2
PvC	regulation of response to cytokine stimulus	GO:0060759	15/191	137/16041	Isg15/Irf7/Zbp1/Igtp/Ifih1/Hif1a/Samhd1/Irgm1/Parp14/Il6/Axl/Stat2/Ddx58/Parp9/Socs1	9.19536	8.61051e-11	6.40868e-09	2
PvC	regulation of endopeptidase activity	GO:0052548	20/191	298/16041	Ifi204/Ifi207/Psme1/Cd44/Ifi206/Xdh/Serpina3f/Il6/Psmb8/Timp1/Thbs1/Serping1/Jak2/Cycs/Stat1/Psme2/Psmb9/F3/Pml/Cflar	5.63653	4.45968e-10	2.68095e-08	2
PvC	positive regulation of endopeptidase activity	GO:0010950	12/191	158/16041	Ifi204/Ifi207/Psme1/Ifi206/Xdh/Jak2/Cycs/Stat1/Psme2/F3/Pml/Cflar	6.37855	4.16119e-07	1.34102e-05	2
PvC	inflammatory response	GO:0006954	24/191	641/16041	Cxcl9/Cxcl10/Zbp1/Cd44/Gbp5/Hif1a/Lgals9/Il6/Tnc/Timp1/Cd47/Thbs1/Nampt/Ifi35/Axl/Apod/Jak2/Casp4/C3/Ccl7/Il33/F3/Ccl2/Nmi	3.1445	6.67512e-07	2.06598e-05	2
PvC	pattern recognition receptor signaling pathway	GO:0002221	12/191	167/16041	Irf7/Rsad2/Igtp/Trim30a/Ifih1/Irgm1/Lgals9/Ifi35/Oasl1/Slc15a3/Ddx58/Nmi	6.0348	7.54685e-07	2.29043e-05	2
PvC	negative regulation of cell population proliferation	GO:0008285	24/191	659/16041	Ifit3/Ifitm3/Cd44/B2m/Tspo/Xdh/Cd274/Lgals9/Il6/Zfas1/Thbs1/Sod2/Ifi35/Apod/Jak2/Ifit3b/Stat1/Eif2ak2/Il33/Ccl2/Nmi/Slfn2/Pml/Npm1	3.05861	1.0909e-06	3.15189e-05	2
PvC	response to lipid	GO:0033993	23/191	614/16041	Cxcl9/Gbp2/Cxcl10/Gbp6/Igtp/Trim30a/B2m/Irgm1/Cd274/Lgals9/Il6/Sp100/Axl/Cmpk2/Jak2/Stat1/Irf8/Daxx/Eif2ak2/Trim30d/Ccl2/Msn/Cflar	3.14599	1.15428e-06	3.28025e-05	2
PvC	cellular response to lipid	GO:0071396	19/191	438/16041	Cxcl9/Gbp2/Cxcl10/Gbp6/Igtp/Trim30a/B2m/Irgm1/Cd274/Il6/Axl/Cmpk2/Jak2/Stat1/Irf8/Daxx/Trim30d/Ccl2/Msn	3.64315	1.24999e-06	3.49243e-05	2
PvC	negative regulation of endopeptidase activity	GO:0010951	10/191	137/16041	Ifi204/Ifi207/Cd44/Ifi206/Serpina3f/Il6/Timp1/Thbs1/Serping1/Cflar	6.13024	5.60775e-06	0.000133815	2
PvC	protein localization to nucleus	GO:0034504	13/191	299/16041	Gbp4/Il6/Txn1/Sp100/Tor1aip1/Dtx3l/Apod/Jak2/Tor1aip2/Ran/Parp9/Pml/Npm1	3.65149	6.2205e-05	0.00123855	2
PvC	myeloid cell homeostasis	GO:0002262	10/191	185/16041	Isg15/Cd44/B2m/Hif1a/Il6/Axl/Jak2/Stat1/Hspa9/Ccl2	4.53969	7.55345e-05	0.00147576	2
PvC	negative regulation of hydrolase activity	GO:0051346	12/191	273/16041	Ifi204/Ifi207/Cd44/Ifi206/Serpina3f/Il6/Timp1/Thbs1/Serping1/Tmbim6/Ptx3/Cflar	3.69162	0.00010786	0.0019951	2
PvC	regulation of binding	GO:0051098	14/191	367/16041	Ifi204/Ifi207/B2m/Ifi206/Lgals9/Txn1/Sp100/Dtx3l/Jak2/Cycs/Ifit2/Ran/Tmbim6/Parp9	3.20376	0.000131289	0.00231869	2
PvC	wound healing	GO:0042060	13/191	332/16041	Cd44/Hif1a/Il6/Timp1/Thbs1/Axl/Serping1/Jak2/C3/Chmp4b/F3/Ccl2/Cflar	3.28854	0.000177138	0.00304249	2
PvC	positive regulation of DNA-binding transcription factor activity	GO:0051091	11/191	248/16041	Trim30a/Il6/Sp100/Slco3a1/Jak2/Eif2ak2/Trim30d/Trim25/Ddx58/Npm1/Cflar	3.72511	0.000193312	0.00326645	2
PvC	positive regulation of hydrolase activity	GO:0051345	16/191	504/16041	Ifi204/Ifi207/Psme1/Ifi206/Xdh/Jak2/Cycs/Stat1/Marcks/Psme2/Ccl7/Rhoc/F3/Ccl2/Pml/Cflar	2.66617	0.00035657	0.0053078	2
PvC	positive regulation of apoptotic process	GO:0043065	17/191	571/16041	Zbp1/Cd44/Hif1a/Tspo/Cd274/Il6/Ubd/Thbs1/Sod2/Jak2/Daxx/Eif2ak2/Sp110/Ifit2/Ccl2/Pml/Atf4	2.50041	0.000487611	0.00665661	2
PvC	regulation of cellular catabolic process	GO:0031329	20/191	740/16041	Iigp1/Igtp/Psme1/Trim30a/Hif1a/Tspo/Irgm1/Il6/Timp1/Nampt/Dtx3l/Tent5a/Rnf19b/Psme2/Chmp4b/Trim30d/Il33/Pml/Npm1/Msn	2.26985	0.000538441	0.00718221	2
PvC	maintenance of location	GO:0051235	11/191	301/16041	Cxcl9/Cxcl10/Rnf213/Tspo/Lgals9/Txn1/Sp100/C3/Ttc39b/Hspa5/Pml	3.06919	0.000983728	0.0113894	2
PvC	gland development	GO:0048732	12/191	377/16041	Cd44/Hif1a/Xdh/Il6/Tnc/Zfas1/Sod2/Jak2/Ly6e/Pml/Msn/Cflar	2.67324	0.00190519	0.018325	2
PvC	autophagy	GO:0006914	13/191	439/16041	Iigp1/Igtp/Rnf213/Trim30a/Hif1a/Tspo/Irgm1/Nampt/Irf8/Chmp4b/Trim30d/Lamp2/Tmbim6	2.48701	0.00235333	0.0215733	2
PvC	process utilizing autophagic mechanism	GO:0061919	13/191	439/16041	Iigp1/Igtp/Rnf213/Trim30a/Hif1a/Tspo/Irgm1/Nampt/Irf8/Chmp4b/Trim30d/Lamp2/Tmbim6	2.48701	0.00235333	0.0215733	2
PvC	nucleocytoplasmic transport	GO:0006913	10/191	304/16041	Gbp4/Il6/Txn1/Sp100/Apod/Jak2/Hspa9/Ran/Pml/Npm1	2.76264	0.00355404	0.0301082	2
PvC	nuclear transport	GO:0051169	10/191	304/16041	Gbp4/Il6/Txn1/Sp100/Apod/Jak2/Hspa9/Ran/Pml/Npm1	2.76264	0.00355404	0.0301082	2
PvC	proteolysis involved in cellular protein catabolic process	GO:0051603	17/191	708/16041	Isg15/Psme1/Rnf213/Usp18/Psmb8/Ubd/Dtx3l/Herc6/Rnf19b/Psme2/Chmp4b/Ascc3/Trim25/Psmb9/Il33/Hspa5/Pml	2.01657	0.00477357	0.0387589	2
PvC	positive regulation of phosphorylation	GO:0042327	17/191	733/16041	Igtp/Cd44/Irgm1/Lgals9/Parp14/Il6/Txn1/Thbs1/Axl/Slco3a1/Jak2/Daxx/Marcks/C3/Parp9/Socs1/Npm1	1.94779	0.00669007	0.0484101	2
PvC	negative regulation of transport	GO:0051051	12/191	443/16041	Gbp4/Rsad2/Tspo/Lgals9/Il6/Txn1/Cd47/Thbs1/Sp100/Apod/Tmbim6/Atf4	2.27497	0.00689571	0.0494403	2
B cells	negative regulation of viral process	GO:0048525	22/191	89/15076	Isg15/Bst2/Ifitm3/Isg20/Rsad2/Trim30a/Oasl2/Ifi206/Stat1/Oasl1/Ifi204/Sp100/Oas3/Trim30d/Eif2ak2/Ifi207/Ifih1/Oas2/Znfx1/Parp10/Adar/Trim12c	19.5113	1.02645e-22	1.85651e-20	2
B cells	viral process	GO:0016032	27/191	309/15076	Zbp1/Isg15/Bst2/Ifitm3/Isg20/Rsad2/Trim30a/Oasl2/Ifi206/Stat1/Pml/Oasl1/Ifi204/Sp100/Trim30c/Oas3/Trim30d/Eif2ak2/Ifi207/Ifih1/Oas2/Znfx1/Chmp4b/Vcam1/Parp10/Adar/Trim12c	6.89697	2.1252e-15	1.98816e-13	2
B cells	regulation of response to cytokine stimulus	GO:0060759	17/191	134/15076	Zbp1/Isg15/Irgm1/Irf7/Igtp/Parp14/Samhd1/Socs1/Parp9/Oas3/Ddx58/Stat2/Ifih1/Csf1/Il6/Nlrc5/Adar	10.0138	1.0551e-12	7.95133e-11	2
B cells	cellular response to lipopolysaccharide	GO:0071222	18/191	174/15076	Cxcl9/Cxcl10/Irgm1/Ccl2/B2m/Trim30a/Igtp/Stat1/Gbp2/Irf8/Cmpk2/Gbp6/Ly86/Cd274/Trim30d/Il6/Mif/Trim12c	8.16537	7.58209e-12	5.01713e-10	2
B cells	cellular response to biotic stimulus	GO:0071216	19/191	206/15076	Cxcl9/Cxcl10/Irgm1/Ccl2/B2m/Trim30a/Igtp/Stat1/Gbp2/Irf8/Cmpk2/Gbp6/Ly86/Cd274/Trim30d/Hspa5/Il6/Mif/Trim12c	7.28013	1.48843e-11	9.36469e-10	2
B cells	pattern recognition receptor signaling pathway	GO:0002221	15/191	162/15076	Irgm1/Irf7/Rsad2/Trim30a/Igtp/Ifi35/Oasl1/Lgals9/Irf1/Oas3/Nmi/Ddx58/Dhx58/Ifih1/Tlr7	7.30851	2.14314e-09	9.08492e-08	2
B cells	regulation of endopeptidase activity	GO:0052548	18/191	284/15076	Psme1/Ifi206/Psmb9/Serpina3g/Stat1/Pml/Ifi204/Serpina3f/Psmb8/Psme2/Timp1/Ifi207/Thbs1/Serping1/Il6/Cycs/Timp3/Stat3	5.00273	2.18835e-08	7.71038e-07	2
B cells	cellular response to lipid	GO:0071396	20/191	416/15076	Cxcl9/Cxcl10/Irgm1/Ccl2/B2m/Trim30a/Igtp/Daxx/Stat1/Gbp2/Irf8/Cmpk2/Gbp6/Ly86/Cd274/Trim30d/Il6/Ranbp1/Mif/Trim12c	3.7948	3.34036e-07	1.00693e-05	2
B cells	response to lipid	GO:0033993	24/191	581/15076	Cxcl9/Cxcl10/Irgm1/Ccl2/B2m/Trim30a/Igtp/Daxx/Stat1/Gbp2/Lgals9/Irf8/Cmpk2/Gbp6/Sp100/Ly86/Cd274/Trim30d/Eif2ak2/Il6/Ranbp1/Mif/Stat3/Trim12c	3.26053	3.4296e-07	1.02247e-05	2
B cells	inflammatory response	GO:0006954	25/191	626/15076	Cxcl9/Cxcl10/Zbp1/Ccl2/Ifi35/Ccl7/Lgals9/Ccl19/Cybb/Timp1/Gbp5/Cd47/Nmi/Ly86/Nampt/Thbs1/Csf1/Il6/Mif/C3/Tlr7/Tnc/Ccl11/Casp4/Stat3	3.15223	3.5965e-07	1.05687e-05	2
B cells	negative regulation of endopeptidase activity	GO:0010951	10/191	131/15076	Ifi206/Serpina3g/Ifi204/Serpina3f/Timp1/Ifi207/Thbs1/Serping1/Il6/Timp3	6.02534	6.44132e-06	0.000169663	2
B cells	positive regulation of DNA-binding transcription factor activity	GO:0051091	12/191	238/15076	Trim30a/Sp100/Trim30c/Trim30d/Ddx58/Eif2ak2/Il6/Hmgn3/Slco3a1/Nts/Stat3/Trim12c	3.97976	5.21142e-05	0.00111328	2
B cells	negative regulation of cell population proliferation	GO:0008285	20/191	637/15076	Ifit3/Ifitm3/Ccl2/B2m/Ifit3b/Stat1/Pml/Ifi35/Lgals9/Tspo/Irf1/Slfn2/Nmi/Cd274/Eif2ak2/Thbs1/Il6/Slfn1/Parp10/Stat3	2.47824	0.000172045	0.00291724	2
B cells	negative regulation of catalytic activity	GO:0043086	17/191	524/15076	Pkib/Ifi206/Serpina3g/Pml/Ifi204/Serpina3f/Parp9/Timp1/Dtx3l/Ifi207/Thbs1/Serping1/Il6/Wars/Timp3/Aida/Adar	2.56077	0.000369303	0.00562876	2
B cells	myeloid cell differentiation	GO:0030099	14/191	383/15076	Isg15/Ubd/B2m/Ifi206/Stat1/Pml/Ifi204/Ccl19/Irf8/Ifi207/Csf1/Clec2d/Adar/Stat3	2.88524	0.000380989	0.00571062	2
B cells	regulation of autophagy	GO:0010506	11/191	270/15076	Irgm1/Trim30a/Igtp/Iigp1/Tspo/Trim30c/Nampt/Trim30d/Chmp4b/Stat3/Trim12c	3.21575	0.000667585	0.00874955	2
B cells	positive regulation of hydrolase activity	GO:0051345	15/191	485/15076	Ccl2/Psme1/Ifi206/Stat1/Pml/Ccl7/Ifi204/Ccl19/Psme2/Ifi207/Arf4/Cycs/Rhoc/Ccl11/Stat3	2.44119	0.00132223	0.0147017	2
B cells	proteolysis involved in cellular protein catabolic process	GO:0051603	19/191	699/15076	Isg15/Psme1/Ubd/Rnf213/Usp18/Psmb9/Pml/Psmb8/Herc6/Psme2/Dtx3l/Ube2l6/Hspa5/Psmb10/Chmp4b/Usp25/Psma7/Rnf114/Ecscr	2.1455	0.00143261	0.0156091	2
B cells	maintenance of location	GO:0051235	10/191	286/15076	Cxcl9/Cxcl10/Rnf213/Pml/Lgals9/Tspo/Ccl19/Sp100/Hspa5/C3	2.75986	0.00356487	0.0317098	2
B cells	protein localization to nucleus	GO:0034504	10/191	290/15076	Gbp4/Pml/Parp9/Sp100/Phip/Dtx3l/Tor1aip1/Il6/Adar/Stat3	2.72179	0.00393155	0.0337541	2
B cells	autophagy	GO:0006914	13/191	440/15076	Irgm1/Rnf213/Trim30a/Igtp/Iigp1/Tspo/Irf8/Trim30c/Nampt/Trim30d/Chmp4b/Stat3/Trim12c	2.33208	0.00405328	0.034472	2
B cells	process utilizing autophagic mechanism	GO:0061919	13/191	440/15076	Irgm1/Rnf213/Trim30a/Igtp/Iigp1/Tspo/Irf8/Trim30c/Nampt/Trim30d/Chmp4b/Stat3/Trim12c	2.33208	0.00405328	0.034472	2
B cells	negative regulation of phosphorylation	GO:0042326	11/191	357/15076	Gbp4/Pkib/Parp14/Socs1/Irf1/Il6/Slfn1/Wars/Aida/Adar/Stat3	2.43208	0.00588821	0.0460366	2
Erythrocytes	negative regulation of viral process	GO:0048525	16/194	89/12836	Bst2/Ifi204/Isg15/Stat1/Trim30a/Oasl2/Eif2ak2/Ifitm3/Ifih1/Ifi206/Znfx1/Sp100/Trim30d/Ch25h/Oasl1/Ifi207	11.8948	2.67461e-13	5.23053e-11	2
Erythrocytes	regulation of endopeptidase activity	GO:0052548	20/194	254/12836	Ifi204/Stat1/Cflar/Psmb9/Serpina3f/Ifi206/Thbs1/Timp3/Ddx3x/Psma3/Psme2/Jak2/Tnfsf10/Timp1/Tmed10/Ifi207/Plaur/App/Pak2/Casp8	5.20984	1.59033e-09	1.27593e-07	2
Erythrocytes	viral life cycle	GO:0019058	18/194	211/12836	Bst2/Ifi204/Isg15/Trim30a/Hsp90ab1/Oasl2/Eif2ak2/Ifitm3/Ifih1/Ifi206/Znfx1/Chmp4b/Ddx3x/Trim30d/Ch25h/Oasl1/Ifi207/Larp1	5.6444	3.06363e-09	2.33807e-07	2
Erythrocytes	negative regulation of endopeptidase activity	GO:0010951	12/194	114/12836	Ifi204/Cflar/Serpina3f/Ifi206/Thbs1/Timp3/Ddx3x/Timp1/Tmed10/Ifi207/Plaur/Pak2	6.96473	1.45317e-07	6.49568e-06	2
Erythrocytes	regulation of hydrolase activity	GO:0051336	31/194	738/12836	Ifi204/Stat1/Ccl2/Cflar/Cd200/Arf4/Psmb9/Hsp90ab1/Oasl2/S100a10/Serpina3f/Ifi206/Thbs1/Timp3/Ddx3x/Psma3/Psme2/Jak2/Tnfsf10/Timp1/Rapgef5/Tmed10/Iqgap1/Oasl1/Ifi207/Plaur/App/Itgb1/Pak2/Casp8/Arfgef1	2.77929	1.99258e-07	8.54078e-06	2
Erythrocytes	cellular response to biotic stimulus	GO:0071216	15/194	191/12836	Cxcl10/Cxcl9/Gbp2/Igtp/Stat1/Trim30a/Cmpk2/Gbp6/Ccl2/B2m/Cd274/Trim30d/Jak2/Plscr2/Trib1	5.1962	1.98828e-07	8.54078e-06	2
Erythrocytes	pattern recognition receptor signaling pathway	GO:0002221	12/194	146/12836	Irf7/Igtp/Lgals9/Trim30a/Ifi35/Ifih1/Ankrd17/Nmi/Ddx3x/Slc15a3/Oasl1/App	5.43821	2.12536e-06	7.47218e-05	2
Erythrocytes	response to lipid	GO:0033993	23/194	524/12836	Cxcl10/Cxcl9/Gbp2/Igtp/Lgals9/Stat1/Trim30a/Cmpk2/Gbp6/Ccl2/Cflar/B2m/Eif2ak2/Cd274/Sp100/Ptges3/Trim30d/Jak2/Plscr2/Trib1/Nfe2l1/App/Daxx	2.90419	4.26004e-06	0.000142568	2
Erythrocytes	cellular response to lipid	GO:0071396	19/194	384/12836	Cxcl10/Cxcl9/Gbp2/Igtp/Stat1/Trim30a/Cmpk2/Gbp6/Ccl2/B2m/Cd274/Ptges3/Trim30d/Jak2/Plscr2/Trib1/Nfe2l1/App/Daxx	3.27379	5.70065e-06	0.000185805	2
Erythrocytes	negative regulation of hydrolase activity	GO:0051346	14/194	226/12836	Ifi204/Cflar/Serpina3f/Ifi206/Thbs1/Timp3/Ddx3x/Timp1/Tmed10/Ifi207/Plaur/App/Pak2/Arfgef1	4.09871	8.49667e-06	0.000271287	2
Erythrocytes	positive regulation of endopeptidase activity	GO:0010950	11/194	142/12836	Ifi204/Stat1/Cflar/Ifi206/Ddx3x/Psme2/Jak2/Tnfsf10/Ifi207/App/Casp8	5.12545	1.00792e-05	0.00031538	2
Erythrocytes	inflammatory response	GO:0006954	21/194	522/12836	Cxcl10/Cxcl9/Lgals9/Ccl2/Nampt/Cd200/Ifi35/Gbp5/Nmi/Cd47/Nfkbiz/Thbs1/Ddx3x/Hif1a/Casp4/Jak2/Timp1/Ash1l/Nfe2l1/App/Itgb1	2.66181	4.17614e-05	0.00116671	2
Erythrocytes	positive regulation of hydrolase activity	GO:0051345	18/194	451/12836	Ifi204/Stat1/Ccl2/Cflar/Cd200/Arf4/Hsp90ab1/S100a10/Ifi206/Ddx3x/Psme2/Jak2/Tnfsf10/Rapgef5/Ifi207/App/Itgb1/Casp8	2.64073	0.000166983	0.0036284	2
Erythrocytes	cellular protein catabolic process	GO:0044257	24/194	710/12836	Ecscr/Ubd/Isg15/Rnf213/Psmb9/Hsp90ab1/Psmb10/Usp18/Pttg1ip/Herc6/Chmp4b/Dtx3l/Usp25/Psma2/Psma3/Anxa2/Psme2/Psma5/Uba1/Trib1/Nfe2l1/Lamp2/Rbx1/Casp8	2.23656	0.000179288	0.00386892	2
Erythrocytes	positive regulation of apoptotic process	GO:0043065	19/194	508/12836	Ecscr/Ubd/Ccl2/Tspo/Sp110/Eif2ak2/Cd274/Thbs1/Timp3/Ddx3x/Hif1a/Jak2/Tnfsf10/App/Itgb1/Daxx/Pak2/Casp8/Tgm2	2.47467	0.000252205	0.00526099	2
Erythrocytes	regulation of cellular catabolic process	GO:0031329	23/194	685/12836	Ecscr/Iigp1/Igtp/Trim30a/Nampt/Tspo/Hsp90ab1/Pttg1ip/Chmp4b/Dtx3l/Usp25/Timp3/Anxa2/Psme2/Hif1a/Trim30d/Timp1/Trib1/Nfe2l1/Rbx1/Csde1/Larp1/App	2.2216	0.000271468	0.0055883	2
Erythrocytes	myeloid cell differentiation	GO:0030099	15/194	359/12836	Ifi204/Ubd/Isg15/Stat1/B2m/Batf2/Ifi206/Hspa9/Hif1a/Jak2/Trib1/Nfe2l1/Ifi207/App/Casp8	2.76455	0.00036516	0.00714321	2
Erythrocytes	negative regulation of cell population proliferation	GO:0008285	20/194	571/12836	Ifit3/Lgals9/Stat1/Ifit3b/Ccl2/Tspo/Cd200/Slfn2/Ifi35/B2m/Eif2ak2/Cd274/Ifitm3/Nmi/Thbs1/Lmna/Jak2/Trib1/App/Itgb1	2.31751	0.000406048	0.00779462	2
Erythrocytes	protein modification by small protein conjugation	GO:0032446	20/194	619/12836	Gbp4/Ubd/Isg15/Rnf213/Trim30a/Tspo/Hsp90ab1/Ifih1/Nmi/Pttg1ip/Herc6/Dtx3l/Ddx3x/Hif1a/Trim30d/Uba1/Trib1/Nfe2l1/Rbx1/Daxx	2.1378	0.00110986	0.0180873	2
Erythrocytes	response to organic cyclic compound	GO:0014070	17/194	488/12836	Ifit3/Stat1/Ccl2/Cflar/Eif2ak2/Ifih1/Usp18/Fkbp1a/Ptges3/Rap1b/Jak2/Nfe2l1/Larp1/App/Daxx/Pak2/Tgm2	2.30493	0.00117961	0.0190258	2
Erythrocytes	positive regulation of DNA-binding transcription factor activity	GO:0051091	10/194	213/12836	Trim30a/Cflar/Cd200/Eif2ak2/Slco3a1/Sp100/Trim30d/Jak2/Mtpn/App	3.10634	0.00148948	0.0226242	2
Erythrocytes	positive regulation of cell differentiation	GO:0045597	22/194	729/12836	Cxcl9/Ifi204/Isg15/Lgals9/Stat1/Tspo/Hsp90ab1/Clic1/S100a10/Adamts9/Nfkbiz/Il6st/Hif1a/Pnp/Lmna/Jak2/Trib1/Ddx39b/App/Itgb1/Casp8/Tgm2	1.99675	0.00151672	0.0229266	2
Erythrocytes	negative regulation of cellular component organization	GO:0051129	19/194	601/12836	Cxcl10/H2-D1/Stat1/Trim30a/Aida/Cflar/Tspo/B2m/Chmp4b/Ddx3x/Ch25h/H2-K1/Lmna/Lamp2/Mtpn/App/Itgb1/Pak2/Arfgef1	2.09174	0.00189589	0.0264832	2
Erythrocytes	regulation of protein catabolic process	GO:0042176	13/194	342/12836	Ecscr/Trim30a/Hsp90ab1/Pttg1ip/Usp25/Timp3/Anxa2/Psme2/Timp1/Trib1/Nfe2l1/Rbx1/App	2.51504	0.00210024	0.028084	2
Erythrocytes	wound healing	GO:0042060	11/194	279/12836	Ccl2/Cflar/Actg1/Thbs1/Chmp4b/Anxa2/Hif1a/Jak2/Timp1/Itgb1/Arfgef1	2.60865	0.00346124	0.0416697	2
Erythrocytes	negative regulation of programmed cell death	GO:0043069	21/194	745/12836	Ifit3/Ifit3b/Ccl2/Cflar/Arf4/Hsp90ab1/Eif2ak2/Pttg1ip/Thbs1/Il6st/Ddx3x/Hif1a/Pnp/Lmna/Jak2/Timp1/Plaur/Itgb1/Daxx/Pak2/Casp8	1.86505	0.00433573	0.0493327	2
Macrophages	negative regulation of viral process	GO:0048525	21/196	87/13298	Ifitm3/Ifi204/Rsad2/Isg15/Oasl2/Ifih1/Oasl1/Ifi206/Oas3/Sp100/Isg20/Trim30d/Oas2/Bst2/Trim30a/Ly6e/Stat1/Ifi207/Znfx1/Resf1/Fam111a	16.3768	3.7882e-20	6.70037e-18	2
Macrophages	viral process	GO:0016032	25/196	296/13298	Ifitm3/Ifi204/Rsad2/Isg15/Oasl2/Ifih1/Zbp1/Oasl1/Ifi206/Oas3/Sp100/Isg20/Trim30d/Oas2/Bst2/Trim30a/Ly6e/Stat1/Ifi207/Znfx1/Chmp4b/Resf1/Trim30c/Fam111a/Pml	5.73032	1.54352e-12	1.28475e-10	2
Macrophages	regulation of response to cytokine stimulus	GO:0060759	17/196	128/13298	Irf7/Isg15/Samhd1/Ifih1/Zbp1/Parp14/Igtp/Irgm1/Oas3/Stat2/Ddx58/Socs1/Il6/Parp9/Ptprc/Hif1a/Tnfrsf1a	9.01092	5.35222e-12	3.88379e-10	2
Macrophages	cellular response to lipopolysaccharide	GO:0071222	19/196	171/13298	Cxcl9/Cxcl10/Gbp2/Igtp/Cd274/Irgm1/Ccl2/Klrk1/Trim30d/Trim30a/Stat1/Cmpk2/Gbp6/Il6/Myd88/Acod1/Fcgr4/Arid5a/Sbno2	7.53855	7.28491e-12	5.15407e-10	2
Macrophages	cellular response to biotic stimulus	GO:0071216	19/196	201/13298	Cxcl9/Cxcl10/Gbp2/Igtp/Cd274/Irgm1/Ccl2/Klrk1/Trim30d/Trim30a/Stat1/Cmpk2/Gbp6/Il6/Myd88/Acod1/Fcgr4/Arid5a/Sbno2	6.41339	1.25513e-10	7.72177e-09	2
Macrophages	pattern recognition receptor signaling pathway	GO:0002221	17/196	158/13298	Irf7/Rsad2/Ifih1/Oasl1/Igtp/Irgm1/Oas3/Nmi/Ifi35/Ddx58/Irf1/Trim30a/Peli1/Lgals9/Myd88/Acod1/Dhx58	7.29999	1.62454e-10	9.38258e-09	2
Macrophages	cellular response to lipid	GO:0071396	21/196	398/13298	Cxcl9/Cxcl10/Gbp2/Igtp/Cd274/Irgm1/Daxx/Ccl2/Klrk1/Trim30d/Trim30a/Stat1/Cmpk2/Msn/Gbp6/Il6/Myd88/Acod1/Fcgr4/Arid5a/Sbno2	3.57986	4.25624e-07	1.48706e-05	2
Macrophages	inflammatory response	GO:0006954	25/196	586/13298	Cxcl9/Cxcl10/Zbp1/Gbp5/Nmi/Ifi35/Ccl2/Themis2/Casp4/Fcgr1/Nampt/Ccl4/Il6/Lgals9/Myd88/Acod1/Ccl7/Ctss/C3/Il27/Ctsc/Sbno2/Hif1a/Tnfrsf1a/Cybb	2.89449	1.69209e-06	5.09429e-05	2
Macrophages	response to lipid	GO:0033993	24/196	548/13298	Cxcl9/Cxcl10/Gbp2/Igtp/Cd274/Irgm1/Sp100/Daxx/Ccl2/Klrk1/Trim30d/Trim30a/Stat1/Cmpk2/Msn/Peli1/Gbp6/Il6/Lgals9/Myd88/Acod1/Fcgr4/Arid5a/Sbno2	2.9714	1.76192e-06	5.24867e-05	2
Macrophages	myeloid leukocyte activation	GO:0002274	12/196	210/13298	Nmi/Ifi35/Klrk1/Nampt/Lgals9/Myd88/Batf2/Stx11/Fcgr4/Ctsc/Sbno2/Il15	3.87697	6.56778e-05	0.00130893	2
Macrophages	regulation of endopeptidase activity	GO:0052548	13/196	264/13298	Ifi204/Ifi206/Xdh/Psme1/Psmb8/Stat1/Psme2/Ifi207/Il6/Serpina3f/Cycs/Pml/Psmb9	3.34095	0.000147982	0.0026884	2
Macrophages	leukocyte activation involved in immune response	GO:0002366	11/196	241/13298	Nmi/Ifi35/Fgl2/Irf1/Il6/Lgals9/Myd88/Stx11/Il27/Ptprc/Sbno2	3.09675	0.000898733	0.0115087	2
Macrophages	cellular protein catabolic process	GO:0044257	22/196	720/13298	Isg15/Usp18/Herc6/Rnf213/Psme1/Psmb8/Dtx3l/Ube2l6/Psme2/Ascc3/Msn/Psmb10/Peli1/Chmp4b/Lamp2/Ctss/Usp25/Ctsc/Pml/Psma5/Uba52/Psmb9	2.0731	0.000942177	0.0118505	2
Macrophages	protein localization to nucleus	GO:0034504	12/196	284/13298	Tor1aip1/Sp100/Dtx3l/Gbp4/Il6/Parp9/Ranbp2/Cdkn1a/Ilrun/Pml/Tnfrsf1a/Txn1	2.86677	0.00103885	0.0127824	2
Macrophages	regulation of autophagy	GO:0010506	11/196	255/13298	Tspo/Igtp/Irgm1/Trim30d/Trim30a/Nampt/Chmp4b/Il10ra/Iigp1/Trim30c/Hif1a	2.92673	0.00141824	0.0163821	2
Macrophages	maintenance of location	GO:0051235	11/196	257/13298	Cxcl9/Cxcl10/Tspo/Sp100/Rnf213/Tmsb10/Lgals9/C3/Ptprc/Pml/Txn1	2.90395	0.00150937	0.0169504	2
Macrophages	autophagy	GO:0006914	15/196	425/13298	Tspo/Igtp/Irgm1/Rnf213/Trim30d/Trim30a/Nampt/1600014C10Rik/Chmp4b/Il10ra/Lamp2/Iigp1/Trim30c/Ilrun/Hif1a	2.3946	0.00158601	0.0176709	2
Macrophages	process utilizing autophagic mechanism	GO:0061919	15/196	425/13298	Tspo/Igtp/Irgm1/Rnf213/Trim30d/Trim30a/Nampt/1600014C10Rik/Chmp4b/Il10ra/Lamp2/Iigp1/Trim30c/Ilrun/Hif1a	2.3946	0.00158601	0.0176709	2
T cells	negative regulation of viral process	GO:0048525	24/190	90/14276	Isg15/Rsad2/Bst2/Isg20/Trim30a/Ifitm3/Ifi206/Oasl2/Eif2ak2/Stat1/Ifi204/Ly6e/Oasl1/Trim30d/Ifih1/Apobec3/Sp100/Oas3/Znfx1/Oas2/Ifi207/Ch25h/Parp10/Trim25	20.0365	4.46524e-25	1.01155e-22	2
T cells	viral process	GO:0016032	29/190	302/14276	Isg15/Rsad2/Bst2/Zbp1/Isg20/Trim30a/Ifitm3/Ifi206/Oasl2/Eif2ak2/Stat1/Pml/Ifi204/Ly6e/Oasl1/Trim30d/Ifih1/Chmp4b/Apobec3/Sp100/Oas3/Znfx1/Notch1/Trim30c/Oas2/Ifi207/Ch25h/Parp10/Trim25	7.21513	4.92925e-17	5.58332e-15	2
T cells	regulation of endopeptidase activity	GO:0052548	21/190	268/14276	Ifi206/Stat1/Pml/Ifi204/Psme1/Psmb8/Psme2/Thbs1/Psmb9/Timp1/Cycs/Il6/Timp3/Serpina3f/Tnfsf10/Serping1/Casp8/Serpinh1/Serpinb9/Ifi207/Serpinb1a	5.88759	6.62614e-11	4.75951e-09	2
T cells	cellular response to biotic stimulus	GO:0071216	18/190	197/14276	Cxcl9/Cxcl10/Gbp2/Igtp/Ccl2/Trim30a/Cd274/Irgm1/Gbp6/Stat1/Trim30d/Cmpk2/Irf8/Hspa5/Sbno2/Il6/Arid5a/Notch1	6.8653	1.34432e-10	8.79784e-09	2
T cells	regulation of response to cytokine stimulus	GO:0060759	15/190	133/14276	Isg15/Igtp/Samhd1/Zbp1/Irf7/Parp14/Irgm1/Stat2/Ifih1/Socs1/Parp9/Hif1a/Ddx58/Oas3/Il6	8.47408	2.57442e-10	1.61312e-08	2
T cells	pattern recognition receptor signaling pathway	GO:0002221	16/190	158/14276	Rsad2/Igtp/Irf7/Trim30a/Lgals9/Irgm1/Irf1/Oasl1/Ifih1/Ddx60/Dhx58/Ifi35/Ddx58/Oas3/Nmi/Tifa	7.60879	3.24443e-10	1.99059e-08	2
T cells	cellular response to lipopolysaccharide	GO:0071222	16/190	166/14276	Cxcl9/Cxcl10/Gbp2/Igtp/Ccl2/Trim30a/Cd274/Irgm1/Gbp6/Stat1/Trim30d/Cmpk2/Irf8/Sbno2/Il6/Arid5a	7.24211	6.77776e-10	3.83856e-08	2
T cells	inflammatory response	GO:0006954	27/190	591/14276	Cxcl9/Cxcl10/Zbp1/Ccl2/Lgals9/Gbp5/Nampt/Ccl19/Ccl7/Cd47/Ifi35/Hif1a/Ccrl2/Thbs1/Timp1/Sbno2/C3/Il6/Nmi/Notch1/Nfkbiz/Serpinb9/Serpinb1a/Ctss/Il33/Tnc/Rarres2	3.43265	1.98405e-08	8.22961e-07	2
T cells	negative regulation of endopeptidase activity	GO:0010951	12/190	121/14276	Ifi206/Ifi204/Thbs1/Timp1/Il6/Timp3/Serpina3f/Serping1/Serpinh1/Serpinb9/Ifi207/Serpinb1a	7.45159	7.20934e-08	2.75734e-06	2
T cells	proteolysis involved in cellular protein catabolic process	GO:0051603	25/190	683/14276	Isg15/Usp18/Dtx3l/Ubd/Psmb10/Herc6/Pml/Uba52/Rnf213/Psme1/Psmb8/Chmp4b/Ube2l6/Psme2/Ascc3/Ecscr/Psmb9/Hspa5/Usp25/Casp8/Psma7/Ctss/Il33/Gzma/Trim25	2.75025	4.19666e-06	0.000114437	2
T cells	humoral immune response	GO:0006959	10/190	140/14276	Cxcl9/Cxcl10/Ccl19/Cfb/C3/Notch1/Serping1/C1ra/C2/Rarres2	5.36692	1.7671e-05	0.00040342	2
T cells	negative regulation of hydrolase activity	GO:0051346	13/190	244/14276	Ifi206/Ifi204/Thbs1/Timp1/Il6/Timp3/Serpina3f/Serping1/Serpinh1/Serpinb9/Ifi207/Serpinb1a/Gzma	4.00319	2.35537e-05	0.000521547	2
T cells	cellular response to lipid	GO:0071396	17/190	405/14276	Cxcl9/Cxcl10/Gbp2/Igtp/Ccl2/Trim30a/Daxx/Cd274/Irgm1/Gbp6/Stat1/Trim30d/Cmpk2/Irf8/Sbno2/Il6/Arid5a	3.15389	2.95981e-05	0.000631641	2
T cells	positive regulation of apoptotic process	GO:0043065	20/190	538/14276	Zbp1/Ccl2/Daxx/Cd274/Eif2ak2/Ubd/Tspo/Pml/Gadd45g/Ifit2/Hif1a/Thbs1/Ecscr/Il6/Sp110/Notch1/Timp3/Tnfsf10/Casp8/Gzma	2.79319	3.31243e-05	0.000696793	2
T cells	response to lipid	GO:0033993	20/190	568/14276	Cxcl9/Cxcl10/Gbp2/Igtp/Ccl2/Trim30a/Daxx/Lgals9/Cd274/Irgm1/Eif2ak2/Gbp6/Stat1/Trim30d/Cmpk2/Sp100/Irf8/Sbno2/Il6/Arid5a	2.64566	7.05508e-05	0.00130674	2
T cells	negative regulation of cell population proliferation	GO:0008285	19/190	610/14276	Ifit3/Ccl2/Ifit3b/Ifitm3/Lgals9/Cd274/Eif2ak2/Stat1/Tspo/Pml/Irf1/Ifi35/Thbs1/Il6/Slfn1/Nmi/Notch1/Il33/Parp10	2.34033	0.000507952	0.00699028	2
T cells	maintenance of location	GO:0051235	11/190	273/14276	Cxcl9/Cxcl10/Lgals9/Tspo/Pml/Rnf213/Ccl19/Txn1/Sp100/Hspa5/C3	3.02749	0.00108688	0.0127018	2
T cells	regulation of cellular catabolic process	GO:0031329	20/190	713/14276	Igtp/Iigp1/Trim30a/Irgm1/Dtx3l/Tspo/Pml/Nampt/Psme1/Trim30d/Chmp4b/Hif1a/Psme2/Ecscr/Timp1/Il6/Trim30c/Timp3/Usp25/Il33	2.10763	0.0013232	0.0150552	2
T cells	protein localization to nucleus	GO:0034504	11/190	290/14276	Gbp4/Dtx3l/Pml/Txn1/Parp9/Tor1aip2/Phip/Sp100/Tor1aip1/Il6/Notch1	2.85002	0.00176017	0.0178749	2
T cells	autophagy	GO:0006914	13/190	426/14276	Igtp/Iigp1/Trim30a/Irgm1/Tspo/Nampt/Rnf213/Trim30d/Chmp4b/Hif1a/Irf8/Trim30c/Lamp2	2.29291	0.00464952	0.0381554	2
T cells	process utilizing autophagic mechanism	GO:0061919	13/190	426/14276	Igtp/Iigp1/Trim30a/Irgm1/Tspo/Nampt/Rnf213/Trim30d/Chmp4b/Hif1a/Irf8/Trim30c/Lamp2	2.29291	0.00464952	0.0381554	2
T cells	modification-dependent macromolecule catabolic process	GO:0043632	16/190	596/14276	Isg15/Usp18/Dtx3l/Ubd/Herc6/Pml/Uba52/Rnf213/Chmp4b/Ube2l6/Ascc3/Hspa5/Usp25/Psma7/Il33/Trim25	2.0171	0.0060744	0.0475774	2
Collecting	mononuclear cell differentiation	GO:1903131	15/118	361/13310	Rsad2/Ubd/Pnp/Irf8/Ifi204/Ccl19/B2m/Sfrp1/Irf1/Lgals9/H2-Ab1/Csf1/Batf2/Socs1/Il6	4.68684	6.77581e-07	2.0135e-05	3
Collecting	positive regulation of T cell activation	GO:0050870	10/118	161/13310	Cd274/Ccl2/Pnp/Ccl19/B2m/Irf1/Lgals9/H2-Ab1/Socs1/Il6	7.006	1.61028e-06	4.3066e-05	3
Collecting	positive regulation of cell-cell adhesion	GO:0022409	11/118	219/13310	Cd274/Ccl2/Pnp/Ccl19/B2m/Irf1/Lgals9/H2-Ab1/Socs1/Il6/Cxcl13	5.66558	3.81162e-06	8.57436e-05	3
Collecting	positive regulation of leukocyte activation	GO:0002696	11/118	271/13310	Cd274/Ccl2/Thbs1/Pnp/Ccl19/B2m/Irf1/Lgals9/H2-Ab1/Socs1/Il6	4.57846	2.83727e-05	0.000449296	3
Collecting	leukocyte cell-cell adhesion	GO:0007159	11/118	284/13310	Cd274/Ccl2/Thbs1/Pnp/Ccl19/B2m/Irf1/Lgals9/H2-Ab1/Socs1/Il6	4.36888	4.35507e-05	0.000655166	3
Collecting	regulation of hemopoiesis	GO:1903706	11/118	312/13310	Isg15/Pnp/Ccl19/B2m/Sfrp1/Irf1/Lgals9/Stat1/Csf1/Socs1/Il6	3.9768	0.000101326	0.0012973	3
fLEC	leukocyte cell-cell adhesion	GO:0007159	15/194	296/13696	Ccl2/Cd47/Cd274/Lgals9/Pnp/F11r/Msn/Ccl5/Vcam1/Olr1/Wnk1/Slfn1/Ccl19/Thbs1/Socs1	3.5776	2.07873e-05	0.000589039	3
fLEC	leukocyte activation	GO:0045321	23/194	726/13696	Rsad2/Ccl2/Cd47/Ctla2a/Cd200/Grn/Cd274/Lgals9/Irf8/Pnp/Sfrp1/Msn/Ccl5/Vcam1/Batf2/Nampt/Ubd/Slfn1/Ccl19/Thbs1/Tlr3/Socs1/Il27	2.23657	0.000248478	0.00435872	3
fLEC	regulation of T cell activation	GO:0050863	12/194	269/13696	Ccl2/Cd47/Ctla2a/Cd274/Lgals9/Pnp/Ccl5/Vcam1/Slfn1/Ccl19/Socs1/Il27	3.14935	0.000456089	0.0071116	3
fLEC	positive regulation of cell adhesion	GO:0045785	15/194	394/13696	Ccl2/Cd47/Cd274/Lgals9/Pnp/Plaur/Tgm2/F11r/Ccl5/Vcam1/Nid1/Ccl19/Thbs1/S100a10/Socs1	2.68774	0.00049458	0.00759128	3
tzLEC	cell activation	GO:0001775	14/102	679/10793	Ccl2/Cxcl10/Ubd/Rsad2/Pnp/Ctla2a/Cd200/Cd274/Msn/Lgals9/Cd47/Plat/Thbs1/Ccl19	2.18173	0.00457861	0.0418246	3
Valve	hemopoiesis	GO:0030097	20/176	707/12409	Isg15/B2m/Rsad2/Stat1/Sfrp1/Herc6/Ifi204/Ubd/Irf8/Angpt2/Pnp/Pml/Csf1/Samd9l/Lgals9/Eif2ak2/Ifi207/Socs1/Nme1/Ccl19	1.9945	0.00245814	0.0246076	3
Valve	cell activation	GO:0001775	20/176	731/12409	Cxcl10/B2m/Ccl2/Rsad2/Thbs1/Cd274/Sfrp1/Ubd/Irf8/Pnp/Mif/Psmb10/Timp1/Nampt/Cd200/Parp3/Lgals9/Socs1/Grn/Ccl19	1.92902	0.00359663	0.033568	3
BEC	positive regulation of T cell activation	GO:0050870	11/194	207/16313	Cd274/Lgals9/Cd47/Ccl2/Jak2/Il6/Pnp/Il15/Irf1/Socs1/Il4ra	4.46842	3.82624e-05	0.000773635	3
BEC	alpha-beta T cell activation	GO:0046631	10/194	172/16313	Rsad2/Cd274/Lgals9/Jak2/Il6/Pnp/Il15/Irf1/Socs1/Il4ra	4.88882	4.05387e-05	0.000808582	3
BEC	positive regulation of leukocyte cell-cell adhesion	GO:1903039	11/194	231/16313	Cd274/Lgals9/Cd47/Ccl2/Jak2/Il6/Pnp/Il15/Irf1/Socs1/Il4ra	4.00417	0.00010282	0.00171483	3
BEC	T cell proliferation	GO:0042098	10/194	210/16313	Cd274/Lgals9/Jak2/Il6/Msn/Pnp/Fkbp1a/Il15/Irf1/Psmb10	4.00417	0.000212442	0.0033358	3
BEC	leukocyte cell-cell adhesion	GO:0007159	13/194	350/16313	Cd274/Lgals9/Cd47/Ccl2/Thbs1/Jak2/Il6/Msn/Pnp/Il15/Irf1/Socs1/Il4ra	3.12325	0.000293314	0.00430777	3
BEC	mononuclear cell proliferation	GO:0032943	10/194	295/16313	Cd274/Lgals9/Jak2/Il6/Msn/Pnp/Fkbp1a/Il15/Irf1/Psmb10	2.85043	0.0028498	0.0262894	3
FRC	positive regulation of lymphocyte activation	GO:0051251	14/190	301/16721	Ccl2/Lgals9/B2m/Pnp/Il15ra/Cd47/Cd274/Mif/Axl/Il6/Irf1/Jak2/Socs1/Hsp90aa1	4.09327	9.11513e-06	0.000214519	3
FRC	mononuclear cell differentiation	GO:1903131	17/190	439/16721	Ifi204/Lgals9/Ubd/B2m/Ifi207/Pnp/Rsad2/Il15ra/Cd44/Axl/Ifi206/Irf8/Il6/Irf1/Socs1/Sfrp1/Hsp90aa1	3.40795	1.12669e-05	0.000253963	3
FRC	positive regulation of leukocyte cell-cell adhesion	GO:1903039	12/190	233/16721	Ccl2/Lgals9/B2m/Pnp/Cd47/Cd274/Cd44/Il6/Irf1/Jak2/Socs1/Hsp90aa1	4.53246	1.47591e-05	0.00031381	3
FRC	regulation of hemopoiesis	GO:1903706	15/190	367/16721	Isg15/Lgals9/Stat1/B2m/Pnp/Il15ra/Hif1a/Cd44/Axl/Il6/Irf1/Socs1/Nme1/Sfrp1/Hsp90aa1	3.59695	2.01676e-05	0.000411765	3
FRC	positive regulation of T cell activation	GO:0050870	11/190	209/16721	Ccl2/Lgals9/B2m/Pnp/Cd47/Cd274/Il6/Irf1/Jak2/Socs1/Hsp90aa1	4.63186	2.76188e-05	0.000535527	3
FRC	leukocyte cell-cell adhesion	GO:0007159	14/190	355/16721	Ccl2/Lgals9/B2m/Pnp/Cd47/Sdc4/Cd274/Cd44/Il6/Irf1/Jak2/Socs1/Tnip1/Hsp90aa1	3.47063	5.64631e-05	0.000989066	3
FRC	leukocyte proliferation	GO:0070661	10/190	329/16721	Lgals9/Pnp/Il33/Sdc4/Cd274/Mif/Cd44/Il6/Irf1/Jak2	2.67493	0.00446644	0.0312246	3
PvC	mononuclear cell differentiation	GO:1903131	16/191	431/16041	Ifi204/Rsad2/Ifi207/Cd44/B2m/Ifi206/Pnp/Lgals9/Il6/Ubd/Axl/Irf8/Batf2/Il15ra/Azi2/Socs1	3.11775	5.97061e-05	0.00119642	3
PvC	positive regulation of leukocyte activation	GO:0002696	13/191	340/16041	B2m/Pnp/Cd274/Lgals9/Il6/Cd47/Thbs1/Axl/Jak2/Il15ra/Il33/Ccl2/Socs1	3.21116	0.000223516	0.00368723	3
PvC	positive regulation of leukocyte cell-cell adhesion	GO:1903039	10/191	226/16041	Cd44/B2m/Pnp/Cd274/Lgals9/Il6/Cd47/Jak2/Ccl2/Socs1	3.71612	0.000384789	0.00559465	3
B cells	positive regulation of T cell activation	GO:0050870	10/191	204/15076	Ccl2/B2m/Lgals9/Socs1/Ccl19/Irf1/Cd47/Cd274/Il6/Vcam1	3.86921	0.000277035	0.00439372	3
B cells	positive regulation of leukocyte cell-cell adhesion	GO:1903039	10/191	229/15076	Ccl2/B2m/Lgals9/Socs1/Ccl19/Irf1/Cd47/Cd274/Il6/Vcam1	3.44681	0.00068768	0.00892668	3
B cells	leukocyte cell-cell adhesion	GO:0007159	12/191	346/15076	Ccl2/B2m/Lgals9/Socs1/Ccl19/Irf1/Cd47/Cd274/Thbs1/Il6/Slfn1/Vcam1	2.73752	0.0015544	0.0165376	3
B cells	positive regulation of lymphocyte activation	GO:0051251	11/191	303/15076	Ccl2/B2m/Lgals9/Socs1/Ccl19/Irf1/Cd47/Cd274/Il6/Mif/Vcam1	2.86552	0.00169465	0.0174151	3
B cells	mononuclear cell proliferation	GO:0032943	10/191	286/15076	Lgals9/Ccl19/Irf1/Cd274/Csf1/Il6/Psmb10/Slfn1/Mif/Vcam1	2.75986	0.00356487	0.0317098	3
Erythrocytes	positive regulation of cell adhesion	GO:0045785	15/194	392/12836	Lgals9/Ccl2/B2m/Cd274/S100a10/Cd47/Nfkbiz/Thbs1/Il6st/Pnp/Jak2/Iqgap1/Plaur/Itgb1/Tgm2	2.53182	0.000906601	0.0156284	3
Macrophages	T cell proliferation	GO:0042098	12/196	198/13298	Pnp/Cd274/Slfn1/Irf1/Msn/Psmb10/Peli1/Il6/Lgals9/Il27/Ptprc/Il15	4.11194	3.70618e-05	0.000806806	3
Macrophages	mononuclear cell proliferation	GO:0032943	14/196	278/13298	Pnp/Cd274/Slfn1/Irf1/Msn/Psmb10/Peli1/Il6/Lgals9/Myd88/Cdkn1a/Il27/Ptprc/Il15	3.41675	6.46646e-05	0.00129788	3
Macrophages	regulation of lymphocyte proliferation	GO:0050670	12/196	214/13298	Pnp/Cd274/Slfn1/Irf1/Peli1/Il6/Lgals9/Myd88/Cdkn1a/Il27/Ptprc/Il15	3.8045	7.87329e-05	0.00154732	3
Macrophages	regulation of mononuclear cell proliferation	GO:0032944	12/196	217/13298	Pnp/Cd274/Slfn1/Irf1/Peli1/Il6/Lgals9/Myd88/Cdkn1a/Il27/Ptprc/Il15	3.7519	8.9939e-05	0.00173148	3
Macrophages	positive regulation of leukocyte activation	GO:0002696	14/196	324/13298	Pnp/Cd274/Ccl2/Klrk1/Irf1/Socs1/Peli1/Il6/Lgals9/Myd88/Cdkn1a/Ptprc/Ctsc/Il15	2.93166	0.000320409	0.00514646	3
Macrophages	leukocyte cell-cell adhesion	GO:0007159	13/196	326/13298	Pnp/Cd274/Slfn1/Ccl2/Fgl2/Irf1/Msn/Socs1/Peli1/Il6/Lgals9/Ptprc/Il15	2.70555	0.00109984	0.0133489	3
Macrophages	regulation of leukocyte cell-cell adhesion	GO:1903037	12/196	296/13298	Pnp/Cd274/Slfn1/Ccl2/Fgl2/Irf1/Socs1/Peli1/Il6/Lgals9/Ptprc/Il15	2.75055	0.00147906	0.0169337	3
T cells	positive regulation of leukocyte cell-cell adhesion	GO:1903039	10/190	224/14276	Ccl2/Lgals9/Cd274/Ccl19/Irf1/Socs1/Cd47/Il6/Nfkbiz/Pnp	3.35432	0.00084261	0.0102541	3
T cells	positive regulation of leukocyte activation	GO:0002696	12/190	332/14276	Ccl2/Lgals9/Cd274/Ccl19/Irf1/Socs1/Cd47/Thbs1/Il6/Nfkbiz/Pnp/Il33	2.71579	0.00165392	0.0169714	3
T cells	leukocyte cell-cell adhesion	GO:0007159	12/190	339/14276	Ccl2/Lgals9/Cd274/Ccl19/Irf1/Socs1/Cd47/Thbs1/Il6/Slfn1/Nfkbiz/Pnp	2.65971	0.0019687	0.019198	3
cLEC	positive regulation of cell migration	GO:0030335	22/196	497/13531	Ccl2/Cxcl10/Ccl7/Thbs1/Cd274/Rhoc/Lgals9/Myadm/Rtn4/Cd47/Actg1/S1pr1/Akap12/S100a11/Hif1a/Cdh5/Sema7a/Fgfr1/Wnk1/Fubp1/Pdgfb/Pgf	3.05591	3.14058e-06	0.000179984	4
cLEC	mononuclear cell migration	GO:0071674	11/196	141/13531	Ccl2/Cxcl10/Ccl7/Thbs1/Lgals9/Cd47/S1pr1/Msn/Apod/Wnk1/Pdgfb	5.38576	6.35338e-06	0.000322998	4
cLEC	positive regulation of locomotion	GO:0040017	22/196	522/13531	Ccl2/Cxcl10/Ccl7/Thbs1/Cd274/Rhoc/Lgals9/Myadm/Rtn4/Cd47/Actg1/S1pr1/Akap12/S100a11/Hif1a/Cdh5/Sema7a/Fgfr1/Wnk1/Fubp1/Pdgfb/Pgf	2.90955	6.8972e-06	0.000344762	4
cLEC	angiogenesis	GO:0001525	18/196	446/13531	Ccl2/Cxcl10/Thbs1/Clic4/Rnf213/Adm/Angpt2/Rtn4/Actg1/Sp100/S1pr1/Hif1a/Cdh5/Tnfrsf12a/Myh9/Fgfr1/Pml/Pgf	2.78619	8.60794e-05	0.00268636	4
cLEC	actomyosin structure organization	GO:0031032	10/196	169/13531	Pdlim1/Rhoc/Cflar/Cd47/Actg1/S1pr1/Csrp1/Synpo/Myh9/Frmd6	4.08495	0.000175811	0.00461796	4
cLEC	positive regulation of cell population proliferation	GO:0008284	24/196	748/13531	Ccl2/Cxcl10/Thbs1/Cd274/Tspo/Ccnd1/Adm/Cflar/Rtn4/Cd47/S1pr1/Tnc/Hif1a/Sfrp1/Pnp/Timp1/Vcam1/Tns3/Nampt/Cox17/Fgfr1/Pml/Pdgfb/Pgf	2.21505	0.000209419	0.00537448	4
cLEC	epithelial cell development	GO:0002064	10/196	175/13531	Clic4/Myadm/Fndc3a/Msn/Hif1a/Cdh5/Atf4/Flnb/Frmd6/Pdgfb	3.9449	0.000233448	0.00577199	4
cLEC	regulation of ion transport	GO:0043269	17/196	454/13531	Cxcl9/Ccl2/Cxcl10/Clic4/Tspo/Rtn4/Atf4/Fkbp1a/Cd63/Ahnak/Fxyd5/Clic1/Cox17/Fgfr1/Wnk1/Pml/Pdgfb	2.58504	0.000328823	0.0075024	4
cLEC	negative regulation of cellular component movement	GO:0051271	12/196	255/13531	Ccl2/Thbs1/Clic4/Angpt2/Bst2/Actn1/Sp100/Sfrp1/Apod/Timp1/Cd63/Pdgfb	3.24874	0.000344365	0.00769815	4
cLEC	ameboidal-type cell migration	GO:0001667	15/196	376/13531	Thbs1/Pdlim1/Angpt2/Rtn4/Sp100/Akap12/Hif1a/Cdh5/Myh9/Timp1/Sema7a/Cd63/Fgfr1/Pml/Pdgfb	2.75408	0.000383065	0.00844351	4
cLEC	morphogenesis of a branching structure	GO:0001763	10/196	191/13531	Clic4/Adm/Rtn4/Tnc/Sfrp1/Rdh10/Fgfr1/Pml/Pdgfb/Pgf	3.61444	0.000469123	0.00972814	4
cLEC	cell chemotaxis	GO:0060326	11/196	230/13531	Cxcl9/Ccl2/Cxcl10/Ccl7/Thbs1/S1pr1/Vcam1/Fgfr1/Wnk1/Pdgfb/Pgf	3.30171	0.000530005	0.0107088	4
cLEC	response to wounding	GO:0009611	15/196	390/13531	Ccl2/Thbs1/Adm/Serping1/Cflar/Rtn4/Actg1/Tnc/Hif1a/Tnfrsf12a/Myh9/Timp1/Procr/Dst/Pdgfb	2.65522	0.000561102	0.0112649	4
cLEC	negative regulation of locomotion	GO:0040013	12/196	273/13531	Ccl2/Thbs1/Clic4/Angpt2/Bst2/Sp100/Sfrp1/Apod/Timp1/Sema7a/Cd63/Pdgfb	3.03454	0.000633863	0.0121825	4
cLEC	divalent inorganic cation homeostasis	GO:0072507	14/196	356/13531	Cxcl9/Ccl2/Cxcl10/Adm/S1pr1/Cdh5/Atf4/Synpo/Eif5a/Fkbp1a/Slc39a14/Mt2/Fgfr1/Pml	2.71489	0.000689626	0.0129387	4
cLEC	cellular divalent inorganic cation homeostasis	GO:0072503	13/196	331/13531	Cxcl9/Ccl2/Cxcl10/Adm/S1pr1/Cdh5/Atf4/Synpo/Eif5a/Fkbp1a/Slc39a14/Mt2/Pml	2.71137	0.0010805	0.0178311	4
cLEC	chemotaxis	GO:0006935	15/196	433/13531	Cxcl9/Ccl2/Cxcl10/Ccl7/Thbs1/Angpt2/Lgals9/S1pr1/Ece1/Vcam1/Sema7a/Fgfr1/Wnk1/Pdgfb/Pgf	2.39154	0.00160851	0.0235815	4
cLEC	regulation of body fluid levels	GO:0050878	10/196	229/13531	Thbs1/Ccnd1/Adm/Serping1/Xdh/Hif1a/Procr/Wnk1/Oas2/Pdgfb	3.01466	0.00186969	0.0257348	4
cLEC	regulation of cellular response to growth factor stimulus	GO:0090287	10/196	241/13531	Thbs1/Xdh/Cflar/Hif1a/Cdh5/Sfrp1/Cd63/Fst/Fgfr1/Pdgfb	2.86455	0.00271244	0.0336598	4
cLEC	reproductive structure development	GO:0048608	12/196	331/13531	Ccnd1/Adm/Fndc3a/Tnc/Serpinb6b/Hif1a/Sfrp1/Plaur/Rdh10/Vcam1/Fst/Pdgfb	2.50281	0.00323148	0.0385421	4
cLEC	regulation of cell adhesion	GO:0030155	18/196	620/13531	Ccl2/Thbs1/Cd274/Angpt2/Lgals9/Myadm/Cd47/Actg1/S1pr1/Tnc/Plaur/Apod/Pnp/Vcam1/Cd63/Wnk1/Pml/Pdgfb	2.00426	0.00393519	0.0436751	4
cLEC	cell-substrate adhesion	GO:0031589	11/196	303/13531	Thbs1/Angpt2/Myadm/Actn1/Actg1/Sfrp1/Apod/Tnfrsf12a/Vcam1/Cd63/Pdgfb	2.50625	0.00469442	0.0498209	4
Collecting	mononuclear cell migration	GO:0071674	10/118	137/13310	Cxcl10/Ccl2/Ccl7/Thbs1/Ccl19/Apod/Lgals9/Csf1/Cxcl13/Cd200	8.23333	3.63804e-07	1.16757e-05	4
Collecting	negative regulation of locomotion	GO:0040013	11/118	269/13310	Clic4/Ccl2/Thbs1/Bst2/Sp100/Sfrp1/Apod/Sema7a/Timp1/Cxcl13/Cd200	4.6125	2.65023e-05	0.000428484	4
Collecting	chemotaxis	GO:0006935	10/118	428/13310	Cxcl9/Cxcl10/Ccl2/Ccl7/Thbs1/Ccl19/Lgals9/Sema7a/Csf1/Cxcl13	2.63543	0.00471579	0.0289564	4
Collecting	positive regulation of locomotion	GO:0040017	11/118	512/13310	Cxcl10/Cd274/Ccl2/Ccl7/Thbs1/Ccl19/Rhoc/Lgals9/Sema7a/Csf1/Cxcl13	2.42336	0.00574168	0.0326719	4
fLEC	lymphocyte migration	GO:0072676	12/194	85/13696	Ccl2/Cd200/Cxcl10/Ccl7/S1pr1/Lgals9/F11r/Msn/Ccl5/Wnk1/Ccl4/Ccl19	9.96677	2.47443e-09	1.69585e-07	4
fLEC	positive regulation of locomotion	GO:0040017	19/194	522/13696	Ccl2/Cdh5/Cd47/S100a11/Cxcl10/Ccl7/S1pr1/Grn/Cd274/Lgals9/Rhoc/Tmsb4x/Glipr2/Ccl5/Hif1a/Wnk1/Ccl19/Akap12/Thbs1	2.56966	0.000157387	0.00313088	4
fLEC	regulation of angiogenesis	GO:0045765	12/194	240/13696	Ccl2/Cdh5/Cxcl10/Grn/Stat1/Ecscr/Ccl5/Sp100/Hif1a/Tnfrsf12a/Thbs1/Tlr3	3.5299	0.000160656	0.00314819	4
fLEC	regulation of body fluid levels	GO:0050878	10/194	237/13696	Serping1/Procr/Xdh/F11r/Ccnd1/Hif1a/Anxa2/Wnk1/Thbs1/Oas2	2.97882	0.0020432	0.0219756	4
fLEC	chemotaxis	GO:0006935	14/194	443/13696	Ccl2/Cxcl9/Cxcl10/Ccl7/S1pr1/Lgals9/Ecscr/Ccl5/Vcam1/Lhx2/Wnk1/Ccl4/Ccl19/Thbs1	2.23109	0.00426536	0.0413488	4
fLEC	positive regulation of cell population proliferation	GO:0008284	20/194	749/13696	Ccl2/Tspo/Cd47/Cxcl10/S1pr1/Grn/Cd274/Pnp/Sfrp1/Ccl5/Ccnd1/Vcam1/Hif1a/Lhx2/Anxa2/Nampt/Tnc/Ccl19/Plac8/Thbs1	1.88513	0.00477391	0.0439646	4
tzLEC	mononuclear cell migration	GO:0071674	11/102	117/10793	Ccl2/Cxcl10/Ccl7/Cd200/Msn/Lgals9/Cd47/Thbs1/Ccl4/Ccl19/S1pr1	9.9483	1.1745e-08	6.8545e-07	4
Valve	regulation of angiogenesis	GO:0045765	12/176	224/12409	Cxcl10/Ccl2/Thbs1/Adm/Stat1/Angpt2/Wars/Sp100/Tnfrsf12a/Pml/Pgk1/Grn	3.77709	8.30605e-05	0.00156811	4
Valve	negative regulation of locomotion	GO:0040013	12/176	252/12409	Bst2/Clic4/Ccl2/Thbs1/Sfrp1/Angpt2/Mif/Apod/Timp1/Sp100/Cd200/Sema7a	3.35741	0.000250651	0.00396113	4
FRC	negative regulation of cell migration	GO:0030336	10/190	273/16721	Bst2/Clic4/Ccl2/Timp1/Il33/Sp100/Mif/Adamts9/Apod/Sfrp1	3.22364	0.00115598	0.011172	4
FRC	negative regulation of locomotion	GO:0040013	10/190	315/16721	Bst2/Clic4/Ccl2/Timp1/Il33/Sp100/Mif/Adamts9/Apod/Sfrp1	2.79382	0.00329046	0.0245944	4
PvC	regulation of angiogenesis	GO:0045765	11/191	280/16041	Cxcl10/Hif1a/Thbs1/Sp100/Stat1/C3/F3/Ccl2/Pml/Adamts9/Wars	3.29938	0.000542914	0.00718221	4
B cells	mononuclear cell migration	GO:0071674	10/191	168/15076	Cxcl10/Ccl2/Ccl7/Lgals9/Ccl19/Cd47/Thbs1/Jaml/Csf1/Ccl11	4.69833	5.60163e-05	0.00118728	4
B cells	regulation of angiogenesis	GO:0045765	11/191	261/15076	Cxcl10/Ccl2/Stat1/Pml/Sp100/Thbs1/Wars/C3/Ecscr/Ccl11/Stat3	3.32663	0.000503578	0.00715291	4
B cells	chemotaxis	GO:0006935	14/191	507/15076	Cxcl9/Cxcl10/Ccl2/Ccl7/Lgals9/Ccl19/Thbs1/Jaml/Csf1/Mif/Vcam1/Mycbp2/Ecscr/Ccl11	2.17958	0.00524942	0.0425125	4
T cells	mononuclear cell migration	GO:0071674	10/190	163/14276	Cxcl10/Ccl2/Lgals9/Ccl19/Ccl7/Cd47/Thbs1/Jaml/Ch25h/Rarres2	4.60962	6.51554e-05	0.00123002	4
Valve	heterocycle catabolic process	GO:0046700	12/176	343/12409	Isg20/Slfn9/Npm1/Xdh/Samhd1/Pnp/Upp1/Larp1/Helz2/Enpp4/Tent5a/Slfn8	2.46667	0.0035839	0.033568	5
Valve	cellular nitrogen compound catabolic process	GO:0044270	12/176	344/12409	Isg20/Slfn9/Npm1/Xdh/Samhd1/Pnp/Upp1/Larp1/Helz2/Enpp4/Tent5a/Slfn8	2.4595	0.0036685	0.0340577	5
Valve	aromatic compound catabolic process	GO:0019439	12/176	350/12409	Isg20/Slfn9/Npm1/Xdh/Samhd1/Pnp/Upp1/Larp1/Helz2/Enpp4/Tent5a/Slfn8	2.41734	0.00421061	0.0376014	5
Valve	organic cyclic compound catabolic process	GO:1901361	12/176	362/12409	Isg20/Slfn9/Npm1/Xdh/Samhd1/Pnp/Upp1/Larp1/Helz2/Enpp4/Tent5a/Slfn8	2.3372	0.0054879	0.0466389	5
Macrophages	nucleobase-containing compound catabolic process	GO:0034655	14/196	331/13298	Samhd1/Pnp/Xdh/Isg20/Oas2/Helz2/Nt5c3/Slfn8/Il6/Myd88/Xrn2/Upp1/Tent5a/Slfn9	2.86966	0.000397441	0.00617999	5
Macrophages	heterocycle catabolic process	GO:0046700	14/196	352/13298	Samhd1/Pnp/Xdh/Isg20/Oas2/Helz2/Nt5c3/Slfn8/Il6/Myd88/Xrn2/Upp1/Tent5a/Slfn9	2.69846	0.000730316	0.00970325	5
Macrophages	cellular nitrogen compound catabolic process	GO:0044270	14/196	353/13298	Samhd1/Pnp/Xdh/Isg20/Oas2/Helz2/Nt5c3/Slfn8/Il6/Myd88/Xrn2/Upp1/Tent5a/Slfn9	2.69081	0.000750779	0.00992853	5
Macrophages	aromatic compound catabolic process	GO:0019439	14/196	358/13298	Samhd1/Pnp/Xdh/Isg20/Oas2/Helz2/Nt5c3/Slfn8/Il6/Myd88/Xrn2/Upp1/Tent5a/Slfn9	2.65323	0.000860537	0.0112227	5
Macrophages	organic cyclic compound catabolic process	GO:1901361	14/196	373/13298	Samhd1/Pnp/Xdh/Isg20/Oas2/Helz2/Nt5c3/Slfn8/Il6/Myd88/Xrn2/Upp1/Tent5a/Slfn9	2.54653	0.00127445	0.0150279	5

## Sheet: Fig5G
cell_type	gene	1_p_val	1_avg_log2FC	1_pct.1	1_pct.2	2_p_val	2_avg_log2FC	2_pct.1	2_pct.2	max_pval	comparison
LEC	H2-Q4	7.85514e-11	0.287245	0.715	0.613	1.07209e-17	0.372548	0.654	0.306	7.85514e-11	8hpi-mock-up
LEC	Irf7	1.72544e-10	0.283876	0.376	0.179	2.77931e-16	0.387951	0.386	0.13	1.72544e-10	8hpi-mock-up
LEC	Bst2	2.58823e-10	0.25924	0.796	0.748	1.39145e-11	0.398853	0.837	0.586	2.58823e-10	8hpi-mock-up
LEC	Zbp1	5.44819e-10	0.235688	0.409	0.212	2.31668e-22	0.341951	0.438	0.12	5.44819e-10	8hpi-mock-up
LEC	Gm4951	1.32483e-09	0.221818	0.285	0.108	2.49138e-13	0.187098	0.281	0.078	1.32483e-09	8hpi-mock-up
LEC	H2-T23	6.10598e-11	0.261996	0.799	0.722	2.0293e-07	0.304269	0.752	0.479	2.0293e-07	8hpi-mock-up
LEC	Xaf1	4.50784e-07	0.198818	0.54	0.38	3.75949e-14	0.270279	0.477	0.196	4.50784e-07	8hpi-mock-up
LEC	Isg15	7.97695e-07	0.344805	0.573	0.483	2.6925e-18	0.504762	0.627	0.276	7.97695e-07	8hpi-mock-up
LEC	Ube2l6	8.45817e-07	0.207784	0.453	0.307	4.90533e-11	0.151943	0.392	0.158	8.45817e-07	8hpi-mock-up
LEC	Ifi44	7.75526e-06	0.215241	0.493	0.344	1.16312e-16	0.350534	0.471	0.174	7.75526e-06	8hpi-mock-up
LEC	H2-Q7	9.29237e-06	0.227091	0.719	0.658	1.87741e-09	0.358643	0.739	0.429	9.29237e-06	8hpi-mock-up
LEC	Ifit2	1.31903e-05	0.166761	0.182	0.075	6.86577e-09	0.158002	0.19	0.056	1.31903e-05	8hpi-mock-up
LEC	Tspo	2.58435e-05	0.179686	0.708	0.658	4.33981e-07	0.279107	0.712	0.44	2.58435e-05	8hpi-mock-up
LEC	Erh	3.76707e-05	0.161145	0.562	0.415	1.14504e-15	0.242943	0.51	0.2	3.76707e-05	8hpi-mock-up
LEC	Iigp1	3.94369e-05	0.288333	0.551	0.425	6.61962e-10	0.360491	0.569	0.297	3.94369e-05	8hpi-mock-up
LEC	Ifi27l2a	4.48958e-05	0.364179	0.464	0.349	6.60983e-07	0.250832	0.484	0.257	4.48958e-05	8hpi-mock-up
LEC	Psmb8	5.39593e-05	0.192354	0.686	0.62	2.56888e-11	0.350831	0.706	0.396	5.39593e-05	8hpi-mock-up
LEC	C2	5.70432e-05	0.20097	0.391	0.264	9.18261e-12	0.243453	0.405	0.156	5.70432e-05	8hpi-mock-up
LEC	Gbp3	5.7597e-05	0.159158	0.427	0.297	4.60819e-19	0.321502	0.464	0.156	5.7597e-05	8hpi-mock-up
LEC	Trafd1	7.6096e-05	0.182844	0.54	0.413	2.77019e-11	0.219429	0.49	0.22	7.6096e-05	8hpi-mock-up
LEC	Socs1	8.76826e-05	0.218086	0.401	0.271	4.08306e-11	0.220071	0.373	0.146	8.76826e-05	8hpi-mock-up
LEC	Serpina3f	0.00010843	0.201086	0.387	0.255	1.71753e-09	0.226797	0.373	0.156	0.00010843	8hpi-mock-up
LEC	Ptn	0.000111539	0.264905	0.515	0.382	2.49939e-05	0.203194	0.425	0.243	0.000111539	8hpi-mock-up
LEC	Rnf213	0.000157306	0.201566	0.566	0.474	2.18311e-18	0.383207	0.582	0.237	0.000157306	8hpi-mock-up
LEC	H2-Q6	0.000191618	0.185414	0.562	0.472	7.7418e-10	0.235201	0.562	0.281	0.000191618	8hpi-mock-up
LEC	Phf11d	0.000221644	0.165126	0.464	0.347	2.02518e-09	0.199922	0.438	0.214	0.000221644	8hpi-mock-up
LEC	Fam174b	0.000223846	0.154486	0.555	0.427	7.86128e-08	0.164685	0.51	0.262	0.000223846	8hpi-mock-up
LEC	H2-T22	0.00024943	0.154529	0.639	0.566	5.63999e-08	0.183937	0.575	0.308	0.00024943	8hpi-mock-up
LEC	Tap1	0.000393101	0.17269	0.54	0.453	1.30182e-13	0.266816	0.529	0.229	0.000393101	8hpi-mock-up
LEC	Cdkn1a	0.000486511	0.17484	0.599	0.453	1.96939e-05	0.226399	0.569	0.361	0.000486511	8hpi-mock-up
LEC	Itga2b	0.00138071	0.174337	0.38	0.255	1.93514e-07	0.325391	0.399	0.201	0.00138071	8hpi-mock-up
LEC	Postn	0.00147909	0.212748	0.401	0.288	0.000161983	0.178504	0.477	0.285	0.00147909	8hpi-mock-up
LEC	Cxcl9	0.00169148	0.199456	0.186	0.106	2.35904e-05	0.196061	0.294	0.144	0.00169148	8hpi-mock-up
LEC	Cxcl10	0.00335225	0.266637	0.391	0.3	0.000161096	0.203503	0.503	0.315	0.00335225	8hpi-mock-up
LEC	Lgmn	0.00373897	0.153607	0.599	0.512	2.37893e-07	0.211987	0.608	0.342	0.00373897	8hpi-mock-up
LEC	Tspan7	0.00471686	0.157976	0.642	0.578	3.01404e-05	0.204145	0.614	0.39	0.00471686	8hpi-mock-up
LEC	Ces2g	0.00672231	0.156511	0.314	0.236	9.69055e-07	0.180327	0.32	0.147	0.00672231	8hpi-mock-up
LEC	Cyp4b1	0.00947381	0.154749	0.277	0.196	8.23915e-07	0.218561	0.346	0.169	0.00947381	8hpi-mock-up
LEC	Srgn	0.0207984	0.177159	0.628	0.587	5.74557e-07	0.302741	0.686	0.438	0.0207984	8hpi-mock-up
BEC	H2-Q4	7.12562e-14	0.262703	0.61	0.513	4.43665e-15	0.223008	0.572	0.384	7.12562e-14	8hpi-mock-up
BEC	Irf7	4.65108e-09	0.230128	0.426	0.31	4.55801e-13	0.187826	0.448	0.278	4.65108e-09	8hpi-mock-up
BEC	Hspb1	1.70574e-07	0.190715	0.699	0.65	9.3414e-06	0.150978	0.757	0.616	9.3414e-06	8hpi-mock-up
BEC	H2-T23	1.81804e-05	0.159077	0.633	0.598	1.51811e-13	0.245409	0.673	0.503	1.81804e-05	8hpi-mock-up
BEC	Ifi203	4.20531e-05	0.160898	0.561	0.508	3.48209e-12	0.224918	0.618	0.432	4.20531e-05	8hpi-mock-up
BEC	Cxcl9	4.60825e-05	0.216188	0.264	0.193	5.56431e-22	0.329703	0.422	0.214	4.60825e-05	8hpi-mock-up
BEC	Isg15	0.000206517	0.16772	0.529	0.469	1.08987e-12	0.226127	0.614	0.421	0.000206517	8hpi-mock-up
FRC	Gm11808	1.56139e-09	0.153459	0.716	0.609	2.75078e-32	0.293675	0.76	0.414	1.56139e-09	8hpi-mock-up
FRC	Sulf1	1.91922e-09	0.203335	0.631	0.48	3.23856e-10	0.170453	0.576	0.356	1.91922e-09	8hpi-mock-up
FRC	Sox9	7.01658e-10	0.180934	0.362	0.202	2.86404e-09	0.215976	0.343	0.188	2.86404e-09	8hpi-mock-up
FRC	Dpysl2	4.57264e-09	0.157816	0.749	0.656	2.09534e-11	0.162579	0.786	0.505	4.57264e-09	8hpi-mock-up
FRC	Maf	3.82297e-08	0.15245	0.455	0.286	2.60058e-10	0.206261	0.421	0.24	3.82297e-08	8hpi-mock-up
FRC	Actr3	4.62354e-07	0.151243	0.756	0.657	8.42808e-13	0.205709	0.815	0.572	4.62354e-07	8hpi-mock-up
FRC	Cr2	0.00630468	0.155239	0.146	0.096	4.52803e-06	0.227347	0.159	0.076	0.00630468	8hpi-mock-up
LEC	Col1a1	2.03426e-07	-0.280577	0.223	0.403	8.97796e-13	-0.751312	0.242	0.515	2.03426e-07	8hpi-mock-down
LEC	Col3a1	7.34136e-07	-0.208349	0.259	0.443	4.30864e-14	-0.67935	0.261	0.577	7.34136e-07	8hpi-mock-down
LEC	Col1a2	2.21847e-05	-0.239123	0.219	0.354	2.35789e-10	-0.591113	0.19	0.446	2.21847e-05	8hpi-mock-down
BEC	Col1a1	2.78818e-20	-0.370117	0.187	0.381	6.09736e-26	-0.559188	0.197	0.435	2.78818e-20	8hpi-mock-down
BEC	Col1a2	6.01173e-16	-0.301549	0.189	0.363	6.64312e-15	-0.403548	0.227	0.395	6.64312e-15	8hpi-mock-down
BEC	Col3a1	5.06651e-07	-0.190934	0.289	0.401	1.06259e-28	-0.551061	0.259	0.52	5.06651e-07	8hpi-mock-down
BEC	Dcn	2.70909e-06	-0.150424	0.109	0.19	0.00255356	-0.207646	0.231	0.281	0.00255356	8hpi-mock-down
FRC	Glycam1	6.55602e-12	-0.152764	0.992	0.996	0.031458	-0.205079	1	0.998	0.031458	8hpi-mock-down
LEC	Cxcl9	4.6512e-105	1.92601	0.982	0.186	9.45111e-84	1.82927	0.998	0.294	9.45111e-84	24hpi-8hpi-up
LEC	Cxcl10	6.56169e-74	1.355	0.929	0.391	9.17717e-66	1.30188	0.968	0.503	9.17717e-66	24hpi-8hpi-up
LEC	Ccl2	4.71653e-73	1.5151	0.871	0.358	5.04096e-58	1.33576	0.914	0.516	5.04096e-58	24hpi-8hpi-up
LEC	Iigp1	2.17578e-51	1.02808	0.837	0.551	1.18038e-51	1.04557	0.884	0.569	2.17578e-51	24hpi-8hpi-up
LEC	Ly6a	9.77998e-58	1.28815	0.725	0.117	7.90614e-49	1.2295	0.853	0.301	7.90614e-49	24hpi-8hpi-up
LEC	Gbp2	3.51467e-48	1.24611	0.737	0.376	3.28325e-43	1.28905	0.779	0.379	3.28325e-43	24hpi-8hpi-up
LEC	Ubd	4.28302e-42	1.06525	0.688	0.226	7.66494e-48	1.10344	0.919	0.464	4.28302e-42	24hpi-8hpi-up
LEC	Rsad2	3.35704e-48	1.27436	0.627	0.08	1.53269e-39	1.39638	0.677	0.105	1.53269e-39	24hpi-8hpi-up
LEC	Ifitm3	1.47045e-41	0.30155	0.987	0.949	8.55898e-39	0.289087	0.993	0.954	8.55898e-39	24hpi-8hpi-up
LEC	Isg15	4.26431e-54	1.00448	0.837	0.573	9.77535e-39	0.87016	0.829	0.627	9.77535e-39	24hpi-8hpi-up
LEC	Ccl7	1.3947e-54	1.35315	0.694	0.135	3.91451e-38	1.24197	0.731	0.242	3.91451e-38	24hpi-8hpi-up
LEC	Gbp4	3.57156e-36	1.07248	0.616	0.219	2.79187e-36	1.20781	0.705	0.229	3.57156e-36	24hpi-8hpi-up
LEC	Ifi211	2.57372e-38	1.0095	0.491	0.033	9.38067e-31	1.09685	0.553	0.033	9.38067e-31	24hpi-8hpi-up
LEC	AA467197	8.02797e-33	0.996	0.411	0.007	1.66568e-30	1.13533	0.526	0	1.66568e-30	24hpi-8hpi-up
LEC	Ifi204	5.79683e-46	1.16261	0.571	0.051	1.35264e-28	1.08435	0.564	0.072	1.35264e-28	24hpi-8hpi-up
LEC	Irf7	2.38277e-36	1.0006	0.679	0.376	2.78156e-27	0.929475	0.69	0.386	2.78156e-27	24hpi-8hpi-up
LEC	Clic4	3.12959e-37	0.68941	0.788	0.734	2.95611e-27	0.57208	0.809	0.739	2.95611e-27	24hpi-8hpi-up
LEC	Ifi203	3.75061e-38	1.1012	0.571	0.128	7.24791e-26	1.00911	0.623	0.209	7.24791e-26	24hpi-8hpi-up
LEC	Bst2	1.75169e-25	0.384483	0.835	0.796	4.21102e-30	0.421856	0.897	0.837	1.75169e-25	24hpi-8hpi-up
LEC	Ifit3	2.19292e-38	1.0557	0.576	0.128	1.78825e-24	0.990483	0.55	0.137	1.78825e-24	24hpi-8hpi-up
LEC	Ifi205	7.52888e-33	0.942888	0.402	0	8.2198e-24	0.95356	0.44	0	8.2198e-24	24hpi-8hpi-up
LEC	Phf11b	1.10286e-29	0.772015	0.408	0.029	1.32311e-23	0.858497	0.459	0.026	1.32311e-23	24hpi-8hpi-up
LEC	Cd274	9.8601e-24	0.851243	0.533	0.248	4.07271e-23	0.997439	0.582	0.248	4.07271e-23	24hpi-8hpi-up
LEC	Tspo	1.90534e-27	0.574113	0.734	0.708	4.5731e-23	0.566135	0.75	0.712	4.5731e-23	24hpi-8hpi-up
LEC	F830016B08Rik	4.86487e-26	0.95146	0.529	0.204	1.11331e-22	1.01687	0.559	0.203	1.11331e-22	24hpi-8hpi-up
LEC	Txn1	1.2769e-22	0.433011	0.757	0.781	1.73528e-26	0.521177	0.801	0.745	1.2769e-22	24hpi-8hpi-up
LEC	Igtp	2.15669e-23	0.855588	0.549	0.296	1.34376e-21	0.942364	0.582	0.268	1.34376e-21	24hpi-8hpi-up
LEC	Xdh	1.55092e-21	0.81598	0.489	0.208	1.58132e-23	1.01891	0.546	0.157	1.55092e-21	24hpi-8hpi-up
LEC	Ifi44	4.36243e-21	0.749841	0.621	0.493	5.71035e-22	0.856755	0.665	0.471	4.36243e-21	24hpi-8hpi-up
LEC	Gbp7	8.79547e-24	0.749145	0.681	0.595	8.6969e-21	0.780947	0.693	0.595	8.6969e-21	24hpi-8hpi-up
LEC	Serping1	3.80404e-31	0.999449	0.576	0.223	9.43742e-21	0.889165	0.609	0.307	9.43742e-21	24hpi-8hpi-up
LEC	Thbs1	6.05339e-24	0.898095	0.583	0.303	4.23945e-20	0.913116	0.625	0.346	4.23945e-20	24hpi-8hpi-up
LEC	Oasl2	1.89798e-25	0.757423	0.438	0.095	6.92915e-20	0.812565	0.499	0.131	6.92915e-20	24hpi-8hpi-up
LEC	Ifit2	1.42654e-26	0.880272	0.529	0.182	7.7661e-20	0.910015	0.529	0.19	7.7661e-20	24hpi-8hpi-up
LEC	Usp18	1.55255e-21	0.850637	0.527	0.277	2.88635e-19	0.899151	0.532	0.229	2.88635e-19	24hpi-8hpi-up
LEC	Mndal	1.647e-28	0.914032	0.487	0.109	7.99029e-19	0.846675	0.55	0.209	7.99029e-19	24hpi-8hpi-up
LEC	Ifi207	8.44152e-24	0.646878	0.333	0.018	1.51215e-18	0.707729	0.369	0.007	1.51215e-18	24hpi-8hpi-up
LEC	Vcan	1.39916e-23	0.676018	0.339	0.026	5.37816e-18	0.749335	0.379	0.026	5.37816e-18	24hpi-8hpi-up
LEC	Sp100	1.55842e-27	0.748831	0.444	0.08	1.02004e-17	0.770408	0.472	0.144	1.02004e-17	24hpi-8hpi-up
LEC	Ifit1	6.58425e-20	0.73888	0.498	0.223	1.97353e-17	0.803361	0.542	0.229	1.97353e-17	24hpi-8hpi-up
LEC	Irgm1	1.1021e-17	0.662371	0.614	0.544	9.78663e-17	0.690163	0.645	0.516	9.78663e-17	24hpi-8hpi-up
LEC	Trim30a	3.52296e-21	0.752793	0.578	0.369	1.69461e-16	0.739505	0.608	0.425	1.69461e-16	24hpi-8hpi-up
LEC	Cmpk2	2.15478e-17	0.736207	0.446	0.19	1.52631e-15	0.857687	0.486	0.222	1.52631e-15	24hpi-8hpi-up
LEC	Ly6c1	2.08948e-15	0.581465	0.335	0.084	4.62982e-16	0.697525	0.564	0.209	2.08948e-15	24hpi-8hpi-up
LEC	Gm4951	3.1223e-23	0.803049	0.565	0.285	4.17768e-15	0.777349	0.519	0.281	4.17768e-15	24hpi-8hpi-up
LEC	Isg20	1.56991e-23	0.765679	0.431	0.109	5.07359e-15	0.698018	0.406	0.105	5.07359e-15	24hpi-8hpi-up
LEC	Calhm6	5.17437e-15	0.568344	0.275	0.047	7.15042e-15	0.713637	0.381	0.072	7.15042e-15	24hpi-8hpi-up
LEC	Mpeg1	8.16065e-16	0.456443	0.221	0.007	7.18856e-15	0.628193	0.308	0.007	7.18856e-15	24hpi-8hpi-up
LEC	Npc2	2.46142e-14	0.433125	0.676	0.734	7.74997e-18	0.524789	0.705	0.712	2.46142e-14	24hpi-8hpi-up
LEC	Slfn5	7.37284e-14	0.509844	0.667	0.664	1.31629e-15	0.573613	0.684	0.608	7.37284e-14	24hpi-8hpi-up
LEC	Oasl1	5.03337e-17	0.56853	0.355	0.099	2.19451e-13	0.643699	0.383	0.111	2.19451e-13	24hpi-8hpi-up
LEC	Ifit3b	8.54024e-21	0.615435	0.353	0.058	3.08184e-13	0.536674	0.34	0.052	3.08184e-13	24hpi-8hpi-up
LEC	Zbp1	2.3276e-17	0.69757	0.554	0.409	4.29591e-13	0.678048	0.572	0.438	4.29591e-13	24hpi-8hpi-up
LEC	Slfn4	1.87919e-17	0.5574	0.241	0.007	5.67617e-13	0.584371	0.267	0	5.67617e-13	24hpi-8hpi-up
LEC	Gbp6	6.22822e-13	0.624545	0.475	0.296	1.8546e-13	0.6888	0.555	0.359	6.22822e-13	24hpi-8hpi-up
LEC	Olfr56	1.1324e-16	0.480629	0.295	0.051	6.59671e-13	0.535922	0.329	0.059	6.59671e-13	24hpi-8hpi-up
LEC	Upp1	4.42287e-15	0.737978	0.498	0.336	7.35245e-13	0.716167	0.562	0.431	7.35245e-13	24hpi-8hpi-up
LEC	Selenow	7.58846e-13	0.295961	0.676	0.745	1.14647e-13	0.333708	0.71	0.745	7.58846e-13	24hpi-8hpi-up
LEC	Ccl19	1.62338e-24	0.845795	0.491	0.15	1.62292e-12	0.621689	0.606	0.359	1.62292e-12	24hpi-8hpi-up
LEC	Ms4a4d	6.54588e-16	0.511096	0.252	0.026	2.0511e-12	0.58343	0.332	0.059	2.0511e-12	24hpi-8hpi-up
LEC	Lgals9	3.62554e-12	0.528931	0.592	0.628	9.208e-17	0.632508	0.656	0.562	3.62554e-12	24hpi-8hpi-up
LEC	Sfrp1	2.53495e-16	0.546882	0.339	0.091	4.37668e-12	0.600261	0.36	0.105	4.37668e-12	24hpi-8hpi-up
LEC	Lipg	3.55067e-19	0.583966	0.268	0.011	8.23272e-12	0.5805	0.295	0.039	8.23272e-12	24hpi-8hpi-up
LEC	Gbp5	9.41349e-12	0.637948	0.471	0.332	6.55336e-20	0.878339	0.559	0.261	9.41349e-12	24hpi-8hpi-up
LEC	AW112010	1.15675e-11	0.520925	0.299	0.099	2.94204e-14	0.795301	0.452	0.176	1.15675e-11	24hpi-8hpi-up
LEC	Nts	6.35201e-13	0.643032	0.574	0.376	1.16379e-11	0.696377	0.582	0.366	1.16379e-11	24hpi-8hpi-up
LEC	Phf11d	1.45213e-11	0.611142	0.525	0.464	6.06133e-12	0.653458	0.556	0.438	1.45213e-11	24hpi-8hpi-up
LEC	Ifi206	1.02009e-11	0.377449	0.181	0.015	1.54924e-11	0.565687	0.279	0.033	1.54924e-11	24hpi-8hpi-up
LEC	Samhd1	1.61983e-11	0.584095	0.569	0.555	6.05937e-15	0.72149	0.625	0.536	1.61983e-11	24hpi-8hpi-up
LEC	Slfn9	1.63092e-17	0.593362	0.4	0.131	1.65365e-11	0.59	0.378	0.124	1.65365e-11	24hpi-8hpi-up
LEC	Ms4a6d	3.26963e-17	0.530284	0.225	0	1.88949e-11	0.527568	0.246	0.007	1.88949e-11	24hpi-8hpi-up
LEC	Gm20559	3.12479e-11	0.574163	0.438	0.288	3.19233e-12	0.706105	0.471	0.275	3.12479e-11	24hpi-8hpi-up
LEC	Apod	2.42063e-13	0.389467	0.19	0.007	7.99115e-11	0.479685	0.243	0.013	7.99115e-11	24hpi-8hpi-up
LEC	Rnf213	3.05812e-10	0.492724	0.574	0.566	6.08841e-10	0.543763	0.599	0.582	6.08841e-10	24hpi-8hpi-up
LEC	C3	7.81146e-10	0.488231	0.585	0.431	1.6193e-13	0.518934	0.747	0.582	7.81146e-10	24hpi-8hpi-up
LEC	Psme1	1.37642e-12	0.317055	0.672	0.752	1.28204e-09	0.265238	0.672	0.771	1.28204e-09	24hpi-8hpi-up
LEC	Slfn8	1.48867e-13	0.445555	0.259	0.051	2.48552e-09	0.45592	0.283	0.072	2.48552e-09	24hpi-8hpi-up
LEC	Ccl4	7.1178e-13	0.484022	0.176	0.004	4.43642e-09	0.480372	0.19	0	4.43642e-09	24hpi-8hpi-up
LEC	Ifih1	3.72822e-09	0.549771	0.453	0.354	5.32926e-09	0.609802	0.464	0.333	5.32926e-09	24hpi-8hpi-up
LEC	Oas2	1.11239e-11	0.291076	0.181	0.015	6.74409e-09	0.360032	0.205	0.013	6.74409e-09	24hpi-8hpi-up
LEC	Samd9l	1.77782e-13	0.646975	0.567	0.511	6.78582e-09	0.575732	0.551	0.484	6.78582e-09	24hpi-8hpi-up
LEC	Sh2d5	2.04643e-16	0.443558	0.234	0.011	6.82254e-09	0.391704	0.23	0.033	6.82254e-09	24hpi-8hpi-up
LEC	Emp1	3.70812e-16	0.579711	0.627	0.485	1.23416e-08	0.468459	0.614	0.484	1.23416e-08	24hpi-8hpi-up
LEC	Herc6	8.18709e-11	0.621634	0.458	0.336	1.48317e-08	0.596758	0.464	0.327	1.48317e-08	24hpi-8hpi-up
LEC	Ifi208	6.26615e-10	0.296911	0.158	0.015	2.37064e-08	0.39121	0.221	0.033	2.37064e-08	24hpi-8hpi-up
LEC	Plac8	2.53267e-08	0.41667	0.203	0.058	3.84487e-13	0.652036	0.337	0.052	2.53267e-08	24hpi-8hpi-up
LEC	Il6	4.68729e-10	0.376984	0.172	0.022	2.75735e-08	0.493946	0.262	0.065	2.75735e-08	24hpi-8hpi-up
LEC	Irf8	2.41348e-11	0.443691	0.627	0.606	3.42648e-08	0.411952	0.617	0.595	3.42648e-08	24hpi-8hpi-up
LEC	Pnp	1.30851e-09	0.395523	0.616	0.715	5.71618e-08	0.360284	0.613	0.667	5.71618e-08	24hpi-8hpi-up
LEC	C4b	4.41627e-09	0.340036	0.147	0.015	6.33007e-08	0.517494	0.259	0.072	6.33007e-08	24hpi-8hpi-up
LEC	Klf6	7.30142e-08	0.306333	0.676	0.715	1.89571e-13	0.427077	0.724	0.686	7.30142e-08	24hpi-8hpi-up
LEC	Batf2	8.94645e-08	0.355419	0.259	0.117	1.96691e-08	0.477365	0.31	0.118	8.94645e-08	24hpi-8hpi-up
LEC	Slfn2	1.57995e-08	0.476428	0.567	0.602	9.5525e-08	0.517213	0.541	0.49	9.5525e-08	24hpi-8hpi-up
LEC	Tent5a	1.26636e-10	0.294404	0.154	0.007	1.09483e-07	0.391565	0.236	0.052	1.09483e-07	24hpi-8hpi-up
LEC	Tapbp	1.95299e-07	0.339856	0.598	0.697	8.50776e-17	0.55943	0.681	0.66	1.95299e-07	24hpi-8hpi-up
LEC	Ifi213	1.37622e-09	0.292122	0.132	0.004	2.04851e-07	0.345033	0.164	0.007	2.04851e-07	24hpi-8hpi-up
LEC	Rhoc	5.62032e-09	0.403125	0.598	0.719	2.2895e-07	0.390282	0.593	0.673	2.2895e-07	24hpi-8hpi-up
LEC	Ccl5	8.27831e-14	0.534695	0.214	0.018	2.75543e-07	0.447114	0.232	0.052	2.75543e-07	24hpi-8hpi-up
LEC	Ifi47	4.5647e-09	0.528246	0.489	0.416	3.15239e-07	0.509763	0.528	0.458	3.15239e-07	24hpi-8hpi-up
LEC	Rdh10	1.44213e-09	0.63445	0.422	0.296	3.46493e-07	0.614538	0.44	0.346	3.46493e-07	24hpi-8hpi-up
LEC	9930111J21Rik2	3.70009e-07	0.547765	0.496	0.474	8.35734e-08	0.556323	0.502	0.412	3.70009e-07	24hpi-8hpi-up
LEC	Lhx2	6.49337e-12	0.288698	0.156	0	4.2862e-07	0.292392	0.167	0.013	4.2862e-07	24hpi-8hpi-up
LEC	Angpt2	1.65475e-07	0.584155	0.406	0.303	4.57359e-07	0.667961	0.424	0.327	4.57359e-07	24hpi-8hpi-up
LEC	Parp14	5.32831e-07	0.42613	0.556	0.555	4.91935e-09	0.495376	0.582	0.556	5.32831e-07	24hpi-8hpi-up
LEC	H2-Q4	5.6103e-07	0.285903	0.587	0.715	3.05635e-12	0.52262	0.621	0.654	5.6103e-07	24hpi-8hpi-up
LEC	Timp1	7.03461e-07	0.586966	0.379	0.296	9.57836e-10	0.650827	0.425	0.248	7.03461e-07	24hpi-8hpi-up
LEC	Tap1	1.40501e-06	0.437259	0.516	0.54	4.92941e-09	0.554501	0.564	0.529	1.40501e-06	24hpi-8hpi-up
LEC	Znfx1	3.11908e-07	0.458891	0.404	0.303	1.81915e-06	0.477758	0.402	0.281	1.81915e-06	24hpi-8hpi-up
LEC	Irgm2	1.8941e-06	0.408936	0.319	0.204	2.38796e-10	0.591488	0.403	0.203	1.8941e-06	24hpi-8hpi-up
LEC	Cd200	3.9933e-06	0.486945	0.411	0.328	4.23189e-14	0.736288	0.531	0.294	3.9933e-06	24hpi-8hpi-up
LEC	Tnc	4.5981e-06	0.560814	0.491	0.507	9.52597e-08	0.572751	0.533	0.458	4.5981e-06	24hpi-8hpi-up
LEC	Akap12	8.86764e-16	0.84149	0.475	0.27	5.27589e-06	0.546091	0.441	0.346	5.27589e-06	24hpi-8hpi-up
LEC	Nlrc5	1.2609e-07	0.394879	0.321	0.186	6.3639e-06	0.418282	0.323	0.19	6.3639e-06	24hpi-8hpi-up
LEC	Lgals3bp	6.59191e-06	0.458695	0.446	0.405	3.21996e-09	0.586602	0.513	0.405	6.59191e-06	24hpi-8hpi-up
LEC	Aftph	1.22856e-06	0.486619	0.373	0.288	6.9849e-06	0.508898	0.405	0.32	6.9849e-06	24hpi-8hpi-up
LEC	Daxx	1.15548e-06	0.464589	0.415	0.343	1.04621e-05	0.470862	0.424	0.346	1.04621e-05	24hpi-8hpi-up
LEC	C2	1.23914e-05	0.384035	0.449	0.391	1.23127e-06	0.495467	0.488	0.405	1.23914e-05	24hpi-8hpi-up
LEC	Xaf1	2.00228e-05	0.40895	0.493	0.54	6.63583e-08	0.520683	0.525	0.477	2.00228e-05	24hpi-8hpi-up
LEC	Sct	2.01257e-05	0.25016	0.112	0.026	4.65654e-08	0.41333	0.178	0.007	2.01257e-05	24hpi-8hpi-up
LEC	Trim30d	2.28625e-05	0.388602	0.312	0.223	3.02767e-07	0.448962	0.335	0.176	2.28625e-05	24hpi-8hpi-up
LEC	Gbp3	1.51281e-06	0.472385	0.462	0.427	2.29448e-05	0.430254	0.492	0.464	2.29448e-05	24hpi-8hpi-up
LEC	Rtp4	2.81812e-05	0.392981	0.377	0.307	1.07872e-05	0.426315	0.414	0.314	2.81812e-05	24hpi-8hpi-up
LEC	C1ra	4.20949e-05	0.423958	0.384	0.321	8.11464e-10	0.614707	0.461	0.294	4.20949e-05	24hpi-8hpi-up
LEC	Helz2	1.81465e-06	0.469988	0.417	0.354	4.8391e-05	0.465909	0.458	0.444	4.8391e-05	24hpi-8hpi-up
LEC	Slc15a3	5.04503e-05	0.402224	0.203	0.106	1.72402e-06	0.475439	0.278	0.118	5.04503e-05	24hpi-8hpi-up
LEC	Stat1	5.0557e-05	0.390247	0.504	0.515	3.24177e-07	0.496267	0.555	0.569	5.0557e-05	24hpi-8hpi-up
LEC	Tgtp1	4.24957e-09	0.426807	0.308	0.15	7.76255e-05	0.362046	0.292	0.176	7.76255e-05	24hpi-8hpi-up
LEC	Nampt	0.00011901	0.393888	0.478	0.504	5.9877e-08	0.533482	0.541	0.516	0.00011901	24hpi-8hpi-up
LEC	S1pr3	2.8901e-06	0.274202	0.136	0.033	0.000124991	0.357877	0.219	0.098	0.000124991	24hpi-8hpi-up
LEC	Tnfaip6	4.28219e-05	0.317539	0.152	0.058	0.000183187	0.310328	0.194	0.078	0.000183187	24hpi-8hpi-up
LEC	Ctla2a	5.61586e-13	0.622975	0.618	0.573	0.000195706	0.273526	0.711	0.83	0.000195706	24hpi-8hpi-up
LEC	Tgtp2	6.01084e-08	0.415693	0.384	0.248	0.000213341	0.418006	0.344	0.268	0.000213341	24hpi-8hpi-up
LEC	Sp110	0.000256146	0.334561	0.281	0.201	1.79516e-08	0.506932	0.361	0.176	0.000256146	24hpi-8hpi-up
LEC	Tnfrsf12a	3.68127e-06	0.48837	0.442	0.412	0.000295598	0.458174	0.427	0.405	0.000295598	24hpi-8hpi-up
LEC	Tor3a	0.000302486	0.465605	0.413	0.427	6.2443e-09	0.619199	0.463	0.34	0.000302486	24hpi-8hpi-up
LEC	Ccl11	1.24711e-05	0.254483	0.116	0.026	0.000310446	0.303851	0.158	0.052	0.000310446	24hpi-8hpi-up
LEC	Cxcl13	1.65213e-06	0.473192	0.371	0.237	0.000411138	0.348054	0.581	0.529	0.000411138	24hpi-8hpi-up
LEC	Fst	7.72321e-10	0.598287	0.29	0.12	0.000425619	0.346501	0.19	0.085	0.000425619	24hpi-8hpi-up
LEC	Stat2	0.000474652	0.39424	0.453	0.467	7.99402e-05	0.431299	0.458	0.425	0.000474652	24hpi-8hpi-up
LEC	Etnk1	0.00047645	0.382556	0.511	0.628	1.10513e-08	0.560574	0.565	0.529	0.00047645	24hpi-8hpi-up
LEC	Serpinb1a	1.67435e-06	0.318384	0.192	0.069	0.000492546	0.377301	0.252	0.144	0.000492546	24hpi-8hpi-up
LEC	Sdc3	0.000647262	0.389703	0.355	0.325	4.52205e-05	0.472362	0.396	0.34	0.000647262	24hpi-8hpi-up
LEC	Fndc3a	0.000647272	0.378661	0.475	0.562	0.000662052	0.405259	0.477	0.542	0.000662052	24hpi-8hpi-up
LEC	Gm10076	0.00079711	0.392278	0.478	0.569	3.22864e-05	0.4704	0.471	0.477	0.00079711	24hpi-8hpi-up
LEC	Adm	2.67921e-05	0.524277	0.306	0.208	0.000877496	0.471949	0.282	0.196	0.000877496	24hpi-8hpi-up
LEC	Il33	7.50996e-05	0.486753	0.353	0.277	0.000941856	0.381101	0.405	0.34	0.000941856	24hpi-8hpi-up
LEC	Naa25	0.00102769	0.377427	0.344	0.318	0.000132046	0.408444	0.333	0.242	0.00102769	24hpi-8hpi-up
LEC	Plaur	1.10525e-08	0.53194	0.482	0.416	0.00108613	0.373622	0.419	0.386	0.00108613	24hpi-8hpi-up
LEC	Ifitm1	7.5193e-11	0.535219	0.248	0.066	0.0012658	0.375782	0.238	0.144	0.0012658	24hpi-8hpi-up
[truncated: 2,752 more rows]
