# Supplementary material for: Chikungunya virus infection disrupts lymph node lymphatic endothelial cell composition and function via MARCO
Source: JCI Insight. 2024 Jan 9;9(4):e176537. doi: 10.1172/jci.insight.176537 (PMC11143926; doi:10.1172/jci.insight.176537)
Supplement: Supporting data values [file jciinsight-9-176537-s127.xlsx]

## Sheet: Figure3B
BEC (log10 cell number)								FRC (log10 cell number)								LEC (log10 cell number)
	1 dpi		2 dpi		5 dpi				1 dpi		2 dpi		5 dpi				1 dpi		2 dpi		5 dpi
Mock	CHIKV 181/25	WT CHIKV	CHIKV 181/25	WT CHIKV	CHIKV 181/25	WT CHIKV		Mock	CHIKV 181/25	WT CHIKV	CHIKV 181/25	WT CHIKV	CHIKV 181/25	WT CHIKV		Mock	CHIKV 181/25	WT CHIKV	CHIKV 181/25	WT CHIKV	CHIKV 181/25	WT CHIKV
3.06819	3.61888	3.69827	3.79057	3.76208	4.17085	3.63749		3.48572	3.74873	3.61574	4.0758	4.06258	4.3126	3.87875		2.85733	3.2465	3.2833	3.58229	3.62818	3.79518	3.58478
3.04139	3.47596	3.56419	3.95027	3.92283	3.88728	3.94131		3.1685	3.54008	3.74398	3.6902	3.95521	4.12385	3.90913		2.93349	3.0086	3.2284	3.5227	3.35698	3.91624	3.37876
3.63246	3.62655	3.53857	3.87437	3.61448	4.26623	4.04999		3.76208	3.4823	3.81158	3.58433	4.31133	4.4062	3.73862		3.55991	3.00518	3.17955	3.36248	3.42259	3.89209	3.4216
3.78888	3.56797	3.41497	3.87645	3.67879	4.28583	4.55437		3.60249	3.45301	3.57933	3.47188	3.75128	4.26623	4.16316		3.36097	3.11059	3.27231	3.54827	3.27577	3.91572	3.48058
3.86688	3.20303	3.22453	3.06599	3.23295	3.8893	3.41963		3.63468	3.32222	3.12483	3.53307	3.74841	4.35698	3.50678		3.33445	3.03822	2.83759	3.04871	3.1039	3.8451	3.29469
3.44091	3.2403	3.53555	3.23037	2.8246	3.9683	3.66661		3.62511	3.4133	3.4216	3.53453	3.43006	4.37847	3.52711		3.0086	2.77232	3.14176	2.923	2.64908	3.9683	3.23905
3.21748	3.20412	3.31218	3.48514	3.17329	4.11634	4.03463		3.25527	3.20412	3.25091	3.80015	3.61369	4.32172	3.68529		3.1284	2.88536	2.98767	3.10412	3.09505	3.97424	3.64237
3.20871	3.26102		3.56628	3.63996	3.79239	4.0187		3.43616	3.18724		3.71572	3.90448	4.15033	3.848		3.00217	2.86982		3.21603	3.11239	3.84161	3.53058
3.17173								3.47712								2.69461
2.93952								3.15836								2.736
2.88024								3.14383								2.75912
2.87769								3.15136								3.47464
3.60914								3.89262								3.04443
3.19837								3.38663								3.44716
3.90309								3.92942								2.93952
3.60853								3.44467								3.24279
3.69461								3.69461								3.02366
3.54654								3.48855								3.47567
3.59218								4.07773								3.79934
3.902								4.2667								3.51851
3.81954								4.12057								3.38184
3.5977								3.94988

## Sheet: Figure 3C
medullary LEC (%)								floor LEC (%)								ceiling LEC (%)
	1 dpi		2 dpi		5 dpi				1 dpi		2 dpi		5 dpi				1 dpi		2 dpi		5 dpi
Mock	CHIKV 181/25	WT CHIKV	CHIKV 181/25	WT CHIKV	CHIKV 181/25	WT CHIKV		Mock	CHIKV 181/25	WT CHIKV	CHIKV 181/25	WT CHIKV	CHIKV 181/25	WT CHIKV		Mock	CHIKV 181/25	WT CHIKV	CHIKV 181/25	WT CHIKV	CHIKV 181/25	WT CHIKV
7.78	5.53	5.47	7.49	5.19	17.8	1.97		21.1	25.2	19.3	22.8	13.4	34.9	36.6		39.5	23	31.9	6.37	12.7	17.4	27.9
7.89	5.48	3.13	3.02	7.12	13.5	0		21.8	14.4	11.7	24	19.3	50.3	19.5		36.4	31.8	25.9	8.64	3.37	18	45.9
3.33	2.42	6.51	10.1	9.42	18.6	1.91		11.2	20.1	9.45	36.6	21.1	44.4	35.3		38.8	15.4	34.9	2.7	1.25	16	27.6
10.5	16.7	16.5	7.94	7.84	10.3	4.64		12.4	18.7	13.4	21.1	32.5	39.7	12.5		25.5	22.7	29.5	3.72	5.49	18	35.7
8.89	8.46	10.8	23.8	17	12.2	0.51		24.5	19.5	8.89	26.1	24.5	57.9	40		16.2	36.8	38.1	15.7	17.6	3.57	27.3
20.7	9.09	13.2	15.2	11.6	13.4	0.51		23.8	13.2	13.6	27.6	19.1	58.6	18.8		21.6	41.5	37.1	22	9.87	3.25	42.7
16.3		11.7	23.2	14.2	10.8	0.32		28.8	17.4	10.9	26	24.4	47.1	8.89		33.5	23.2	41.3	15.7	19.5	6.3	63.3
19.8			13.4	10.7	15.7	0.53		34.2	17.8		34.8	19.7	55.9	19.4		33.9	36.8		5.8	4.85	3.16	49.9
15.5								30.7								23.4
17.3								33.5								35.2
8.21								24.3								43.4
6.32								28.5								35
13.7								23.3								40.9
7.42								30.3								41.3
7.82								21.2								49.8
8.52								26.6								38.4
7.29								25.8								45.3
7.57								17.3								45.6
16.7								37.9								23.6
19.8								40.2								19.1
22.8								32.9								20.9
14.7								39.4								20.5
medullary LEC (Log10 cell #)								floor LEC (Log10 cell #)								ceiling LEC (Log10 cell #)
	1 dpi		2 dpi		5 dpi				1 dpi		2 dpi		5 dpi				1 dpi		2 dpi		5 dpi
Mock	CHIKV 181/25	WT CHIKV	CHIKV 181/25	WT CHIKV	CHIKV 181/25	WT CHIKV		Mock	CHIKV 181/25	WT CHIKV	CHIKV 181/25	WT CHIKV	CHIKV 181/25	WT CHIKV		Mock	CHIKV 181/25	WT CHIKV	CHIKV 181/25	WT CHIKV	CHIKV 181/25	WT CHIKV
1.75441	1.98922	2.02129	2.95887	2.85863	3.0456	1.87925		2.18161	2.6479	2.56886	2.99893	3.01735	3.33801	3.14826		2.45393	2.60823	2.78709	2.77819	2.8737	3.03573	3.03039
1.19356	1.74738	1.72394	2.70455	2.42144	3.04658	1		2.27194	2.16696	2.29659	2.96361	2.63801	3.61781	2.6688		2.49459	2.51103	2.6417	2.86513	2.3513	3.17152	3.04057
2.47425	1.27702	1.99313	2.72797	2.57488	3.16161	1.70264		3.0193	2.30838	2.15498	2.77746	2.80998	3.53948	2.96938		3.1974	2.1927	2.72238	2.55838	2.71262	3.09621	2.86251
2.16169	1.49441	2.48979	2.67537	2.30516	2.92855	2.1471		2.895	2.38243	2.39941	3.08985	2.57024	3.51451	2.57749		2.90504	2.46662	2.74213	2.31169	1.96151	3.17099	3.03325
3.10427	2.26094	1.87101	2.47195	2.45993	2.93146	1.00226		3.45469	2.32826	1.78649	2.72265	2.92279	3.60778	2.89675		3.57927	2.60407	2.41851	2.32517	1.84348	2.39777	2.73085
2.20486	1.69969	2.26234	2.26145	2.12184	3.0954	0.946619		2.8595	1.8929	2.2753	2.52506	2.39882	3.73619	2.51321		2.9504	2.39037	2.71114	2.18307	1.68651	2.48018	2.86948
2.30527	2.34475	2.05585	2.30278	2.6029	3.00766	1.14752		2.33494	2.12591	2.02509	2.84841	2.84863	3.64726	2.59127		2.53364	2.25085	2.60362	2.44257	1.90393	2.77358	3.44377
2.31873	1.82838		2.74108	2.39342	3.03751	1.25486		2.55328	2.12024		2.88068	2.8342	3.58902	2.81839		2.6586	2.43567		2.38335	2.2395	2.3413	3.22868
2.42705								2.41379								2.37138
1.93265								1.93265								2.24115
1.80418								2.39401								2.19989
2.00463								2.39056								2.22746
2.70763								3.04983								3.01622
1.87115								2.71001								2.59466
2.34036								2.83276								3.14439
1.86996								2.39436								2.52385
2.10552								2.61015								2.89889
1.90276								2.50511								2.68263
2.69839								3.05431								2.84858
3.09601								3.40357								3.08037
2.87645								3.03571								2.83866
2.54915								2.97733								2.69359

## Sheet: Figure 4C
5 dpi				5 dpi				5 dpi
medullary LEC (%)				floor LEC (%)				ceiling LEC (%)
CHIKV 181/25	WT + WT CHIKV	MARCO-/-+ WT CHIKV		CHIKV 181/25	WT + WT CHIKV	MARCO-/-+ WT CHIKV		CHIKV 181/25	WT + WT CHIKV	MARCO-/-+ WT CHIKV
13.5	0.61	8.18		36.9	15.9	46.9		13.9	38	9.18
13.9	0.81	7.69		36.7	24.5	50.4		13	28.3	8.09
12.2	2.45	14.6		33.4	27.8	48.1		16.7	36.9	8.43
16.3	1.11	7.15		34.6	22.2	47.6		15.3	33.1	11.6
24.1	1.29	9.9		26.4	23.4	45.6		15.5	29.2	8.28
16.4	1.06	7.04		30.2	16.9	38.2		19.1	42.7	17.3
17.8	0.29	7.41		34.3	3.15	42.4		9.88	74.8	20.1
	0.2	5.23			17.4	43.5			39.3	22.2

## Sheet: Figure 4D
5 dpi				5 dpi				5 dpi
medullary LEC (Log10 cell #)				floor LEC (Log10 cell #)				ceiling LEC (Log10 cell #)
CHIKV 181/25	WT + WT CHIKV	MARCO-/-+ WT CHIKV		CHIKV 181/25	WT + WT CHIKV	MARCO-/-+ WT CHIKV		CHIKV 181/25	WT + WT CHIKV	MARCO-/-+ WT CHIKV
3.47307	1.86704	2.77009		3.90976	3.2831	3.52851		3.48575	3.66149	2.82018
3.44991	1.86896	2.96655		3.87156	3.34964	3.78306		3.42084	3.41226	2.98858
3.3411	2.73317	3.22278		3.77849	3.78804	3.74057		3.47746	3.91103	2.98425
3.60639	2.03655	2.92508		3.93328	3.33758	3.74838		3.5789	3.51105	3.13523
3.38184	2.12637	2.90412		3.42143	3.38499	3.56745		3.19016	3.48116	2.82652
3.40236	1.29761	2.69515		3.66753	2.50019	3.42964		3.46855	2.90273	3.08562
3.50819	0.763428	2.78151		3.79307	1.79934	3.53906		3.25253	3.17493	3.21489
	0.892762	2.63863			2.83228	3.55861			3.18612	3.26648

## Sheet: Figure 4E
medullary LEC (%)		floor LEC (%)		ceiling LEC (%)
WT	MARCO-/-	WT	MARCO-/-	WT	MARCO-/-
33.9	29.3	32.7	30.4	22.4	28.9
35.4	23.6	29.9	31.9	22.6	24.1
36.7	30.2	28.7	32.8	23.3	21.7
38.4	23.8	32.1	35	19.9	21.8
33.3	25.7	30	33.3	23.1	19.8
34	29.5	30.1	31.5	22	19.8

## Sheet: Figure 4F
medullary LEC (log10 cell #)		floor LEC (log10 cell #)		ceiling LEC (log10 cell #)
WT	MARCO-/-	WT	MARCO-/-	WT	MARCO-/-
3.57435	3.28641	3.5587	3.30242	3.3944	3.28044
3.53667	3.3367	3.46334	3.46758	3.34177	3.3458
2.98955	3.56779	2.88276	3.60366	2.79224	3.42424
3.57556	2.97427	3.49773	3.14176	3.29008	2.93615
3.42445	3.04842	3.37912	3.16093	3.26561	2.93515
3.28044	3.07942	3.22753	3.1079	3.09139	2.90626

## Sheet: Figure 6A
Ccl2 expression (rel to mock)							Cxcl1 expression (rel to mock)							Cxcl9 expression (rel to mock)							Cxcl10 expression (rel to mock)
WT	MARCO-/-	WT	MARCO-/-	WT	MARCO-/-		WT	MARCO-/-	WT	MARCO-/-	WT	MARCO-/-		WT	MARCO-/-	WT	MARCO-/-	WT	MARCO-/-		WT	MARCO-/-	WT	MARCO-/-	WT	MARCO-/-
1.21155	0.475204	12.6758	0.907428	113.499	45.2235		15.357	2.3448	7.0076	0.3845	67.8532	6.0229		12.4716	0.9525	5.5871	1.0467	118.802	31.8274		3.8242	0.329115	57.9577	16.0401	374.999	207.129
0.103748	0.47911	10.1942	2.38812	44.9438	52.5083		0.3165	1.3329	9.1026	1.1227	28.0293	9.9227		0.4011	1.0835	5.2419	2.2424	44.3085	21.1614		0.129148	0.634345	73.537	19.5867	167.49	146.967
0.0189793	0.137918	9.30166	0.247635	67.8813	56.6606		2.2172	0.7102	9.9777	0.1115	28.9215	8.1907		3.7742	0.7899	4.6799	0.2437	55.5845	8.6671		0.0180161	0.251195	57.6312	1.82594	203.637	62.5732
0.369398	1.59908	68.3967	0.8886	36.7105	36.5724		2.6534	3.1491	52.2325	0.2225	30.7696	2.4725		4.0213	0.6068	51.9269	0.9968	37.6672	4.8229		0.890924	0.38479	267.656	6.11483	143.444	23.377
6.90756	0.0085063	21.5066	2.00543	62.1874	31.4443		20.1483	2.1036	13.7115	0.4119	38.1908	0.0528		15.6894	3.9586	17.2742	1.934	47.2774	0.1161		11.9551	0.0116715	149.441	12.9948	200.031	1.0839
1.929	0.8217	66.1527	0.812543	51.3496	29.8453		2.4348	1.4178	68.5019	0.9135	24.5917	24.3512		0.1747	1.498	36.2232	3.468	50.586	44.7088		0.519458	0.997006	155.201	12.3139	189.372	283.036
0.0725983	0.129337	150.523	2.0251	45.0349	11.8352		0.2959	0.5445	53.685	2.6333	15.3427	32.128		0.5064	0.4452	41.8556	4.7709	58.759	41.6813		0.462173	0.219539	544.822	30.3808	158.481	367.858
2.74488	2.67275	58.1783	0.414831	42.0345	4.02251		0.4216	17.0718	71.6302	0.1226	27.6048	27.2944		7.397	12.1914	46.5585	4.4609	56.9323	35.8532		6.63171	3.10453	201.485	6.03812	169.3	180.686
8.21266	0.318262	68.1881	0.508933	224.429	0.0686661		18.6787		30.3841	0.1871	161.529	25.6734		18.1932		61.8282	2.7082	36.1593	51.5658		5.09949	0.342867	282.787	8.37783	724.885	300.966
1.66563		5.17378	1.06706	34.0508			1.4434		4.5676	0.1119	23.0732			2.2673		21.8642	4.5996				5.24465		59.2607	9.77151	126.842
		39.0389	0.828743						42.5176	0.3379						127.836	2.0574						304.364	11.5636
		54.3543	0.571747						54.5055	1.647						85.9629	2.5081						204.55	5.85601
			0.349422							0.1356							2.7716							7.43665

## Sheet: Figure 6B
Ccl2 expression (rel to mock)			Cxcl1 expression (rel to mock)			Cxcl9 expression (rel to mock)			Cxcl10 expression (rel to mock)
WT	E2 K200R		WT	E2 K200R		WT	E2 K200R		WT	E2 K200R
1.83778	5.07764		1.1927	3.1099		2.16832	18.7468		24.5905	98.6747
3.39936	9.11318		3.2486	5.5403		5.45063	23.672		37.2916	102.254
33.2324	0.520927		19.1251	0.3647		30.6287	1.94961		179.808	14.8915
53.995	13.1564		78.5026	3.7454		57.1962	32.3689		386.798	188.403
8.48807	3.99291		7.8092	3.002		8.40696	12.3465		80.3515	80.4509
19.666	0.770608		33.8151	0.0609		33.4655	2.35131		175.821	9.18443
5.99862	0.674379		9.1868	0.45		11.0522	2.46285		60.3759	13.3431
2.55936	0.388626		4.1701	0.5333		6.00676	1.07112		33.3742	9.95313
5.43891	0.615141		13.4415	0.0861		6.22554	2.3355		73.2341	12.138
6.89432	0.657087		9.0526	0.8887		12.9943	1.3004		59.8812	6.51796

## Sheet: Figure 6C
popliteal LN							Serum
CHIKV genomes/pLN (Log10)							CHIKV genomes/20uL (Log10)
WT	MARCO-/-	WT	MARCO-/-	WT	MARCO-/-		WT	MARCO-/-	WT	MARCO-/-	WT	MARCO-/-
6.41413	5.0814	5.9291	4.84116	6.03024	6.03252		4.3356	5.28195	3.6292	5.35535	3.47	5.75286
5.82994	5.29106	5.8312	5.50641	6.4421	6.45215		4.10926	5.24379	3.61415	6.06071	3.47	6.26258
5.90982	5.27218	5.81436	4.59081	6.69173	6.27292		4.0638	4.92	3.56005	5.39348	3.47	5.94136
5.977	4.89122	6.45146	4.63088	6.40362	6.63383		3.78379	4.78667	3.47	5.92609	3.47	6.15521
5.8746	5.55751	5.74723	4.67076	6.34657	5.13088		3.84842	4.88536	3.48902	4.93015	3.47	6.69985
6.18752	5.13354	5.91171	4.21515	6.18518	5.98107		3.47	4.96095	3.47	4.91026	3.47	6.62246
5.95569	5.06446	5.73171	4.59249	6.70503	6.48312		3.47	4.902	3.47	5.26566	3.47	6.60772
6.21219		5.74794	4.94943	6.18125	5.43839		3.47	4.54684	3.47	5.45103	3.47	6.67204
		7.4	4.66	6.42015	6.15983		3.47	4.67942	3.47	6.3	3.47	6.4918
		7.56	6.92	6.18136	5.92345		3.47	4.65623	6.06	6.54	3.47	6.76712
		7.36	5.77				3.47	4.12604	3.47	5.88
		6.84	6.04				3.47	4.33203	4.93	5.22
		5.91	5.82				3.47		3.47	5.58

## Sheet: Figure 6E
Monocyte (%) 12 hpi				Monocyte (%) 16 hpi			Monocyte (%) 24 hpi
Mock	WT	MARCO-/-		WT	MARCO-/-		WT	MARCO-/-
0.37	0.73	0.55		0.6	0.27		2.01	1.7
0.32	1.21	0.22		1.01	1.16		2.45	1.88
0.38	1.41	0.33		1.43	0.45		2.17	1.18
0.36	0.95	0.4		0.98	1.65		2.49	1.28
0.43	0.9	0.41		2.3	1.24		2.46	2.03
	0.48	0.52		1.46	0.25		3.61	1.67
	0.96	0.7		1.22	0.97		2.43	2.65
	0.43	0.67		1.52	0.37		3.08	2.19
	0.93			1.83			2.71	1.94

[truncated: 10 more sheets: Figure 6F, Figure 7B, Figure 7D, Figure 7F, Figure 7H, Figure S1D, Figure S1E, Figure S5B, Figure S5C, Figure S5E]
